# Supplementary material for: Broad susceptibility of Candida auris strains to 8-hydroxyquinolines and mechanisms of resistance
Source: mBio. 2023 Jul 26;14(4):e01376-23. doi: 10.1128/mbio.01376-23 (PMC10470496; doi:10.1128/mbio.01376-23)
Supplement: File S1 — Summary data related to Figures 1B, 2A, 2B, and 4A. [file mbio.01376-23-s0001.xlsx]

## Sheet: Legend
File S1: Summary data related to Figures 1B, 2A, 2B, and 4A. (Tab 1) Ratio of treated C. auris viability relative to untreated (vehicle only) control and B-scores for the 1,990 compound primary screen, associated with Figure 1B. (Tab 2) Mean IC50 and the standard error of the mean for 86 compounds tested in secondary screen, associated with Figure 2A. (Tab 3) IC50 and the 95% confidence intervals…

## Sheet: Figure 1B Primary Screen
	Ratio of treated C. auris viability relative to untreated (vehicle only) following 1µM drug treatment for 24h			Ratio of treated C. auris viability relative to untreated (vehicle only) following 10µM drug treatment for 24h			B-score in 1µM screening condition			B-score in 10µM screening condition			Ratio of treated human cell viability relative to untreated (vehicle only) following 10µM drug treatment for 72h
Name	AR-384	AR-386	AR-387	AR-384	AR-386	AR-387	AR-384	AR-386	AR-387	AR-384	AR-386	AR-387	Hep-G2
(6-) ε-​Aminocaproic acid	0.78	1.3	1.17	1.11	0.96	1.31	20.9513	-42.2541	-1.89719	-17.6275	14.3172	-11.0016	0.922574
(-)-Menthol	1.16	0.98	0.8	1.09	1.17	0.99	-11.8721	4.43494	12.6866	-5.77898	-18.836	-1.02783	0.888627
(-)-Tetramisole	0.77	0.7	0.65	0.51	0.75	0.83	-0.930986	18.0961	20.0887	19.5933	-0.668552	-1.1998	1.09559
(+,-)-Octopamine HCl	0.89	0.62	0.76	0.74	0.64	0.66	9.35106	31.1551	16.4979	23.107	28.2212	27.8905	1.04762
(+)-Camphor	0.81	0.94	0.79	0.97	0.74	0.68	8.91165	7.00236	13.411	1.98387	13.4581	21.9291	0.227523
(+/-)-Sulfinpyrazone	0.92	0.96	1.01	0.81	0.92	1.09	2.3206	5.89298	-1.83419	11.0541	0.254137	-8.19293	0.953823
(R)-(+)-Atenolol HCl	0.82	0.89	0.66	0.81	0.61	0.63	7.98891	10.3305	22.9235	11.1767	22.9396	25.2824	0.226659
(R)-baclofen	0.89	0.92	1.19	1.23	0.86	1.24	-10.6857	2.12109	-20.7017	-36.7078	-11.359	-37.6558	1.04211
(S)-crizotinib	1.15	1.09	0.76	0.93	1.11	1.12	-11.4767	-2.82357	15.5844	4.35358	-14.5089	-10.4571	0.90703
17-Hydroxyprogesterone	0.88	0.76	0.78	0.87	0.84	0.88	4.56156	19.364	14.104	7.49957	5.69482	6.99707	0.939334
2,2′-Dihydroxy-4-methoxybenzophenone	0.83	0.72	0.67	0.65	0.61	0.6	7.50556	21.5511	21.6951	20.7781	23.0668	27.4606	0.880051
4-Aminobutyric acid	0.86	1.02	1.08	0.71	0.66	0.69	-8.18114	-4.91554	-11.9137	4.14929	7.76292	10.8949	0.903049
5-Aminolevulinic acid HCl	0.9	1.24	1.22	1.03	1.06	1.29	11.4602	-5.83474	-16.4179	17.4278	9.76738	-14.7275	0.864492
5-hydroxytryptophan (5-HTP)	1.31	0.8	0.79	1.39	1.29	1.03	-9.32359	20.3783	13.789	2.59672	-3.46844	2.21079	0.876877
5,5-Dimethyloxazolidine-2,4-dione	0.9	0.97	0.72	0.75	0.88	0.78	3.28729	5.41753	18.1988	14.7721	2.70404	14.2195	0.709226
6-Mercaptopurine (6-MP) Monohydrate	0.93	0.99	1	0.87	1.1	1.11	1.74938	4.21306	-0.826241	7.58129	-13.3953	-9.59729	0.957477
Abacavir sulfate	0.7	0.78	0.84	0.67	0.67	0.77	4.25398	12.264	6.1034	7.33614	6.26752	4.04505	1.07472
Abemaciclib (LY2835219)	0.92	1.03	0.81	0.7	0.69	0.7	2.14484	1.1385	12.1826	18.0407	17.0853	20.3528	0.463161
Abexinostat (PCI-24781)	0.84	0.73	0.73	0.91	0.59	0.71	18.3588	6.97066	24.5929	-3.32755	35.0936	27.0307	0.0283813
Acalabrutinib (ACP-196)	0.74	0.74	0.67	0.78	0.86	0.71	12.8663	20.3783	22.0416	13.383	4.48578	19.8942	0.167623
Acamprosate Calcium	0.74	0.62	0.94	0.64	0.78	0.57	0.870568	24.3087	-1.89719	9.50157	-3.24572	21.7285	1.08516
Acarbose	0.97	1.16	0.93	0.83	0.87	0.87	12.5587	-30.3362	12.4346	1.77958	19.1852	16.9422	0.965618
Acebutolol HCl	0.78	0.57	0.74	0.79	0.71	0.78	15.1951	34.2614	18.2303	20.533	23.6395	20.1235	1.10439
Aceclidine HCl	1.31	1.19	1.11	1.27	1.09	0.97	-20.6602	-8.9093	-8.63783	-16.6061	-12.5999	0.175903	1.0233
Aceglutamide	0.74	0.75	0.92	0.89	0.96	0.77	13.1739	19.4591	4.33949	6.72329	-2.92755	15.4519	1.04958
Acemetacin	0.98	0.9	0.84	1.12	0.9	0.8	7.41768	14.5144	9.9777	13.7507	18.6125	18.2606	0.977752
Acetanilide	0.88	0.9	1.04	0.92	0.9	1.03	12.5587	14.2926	-3.75559	22.0447	18.5806	2.46873	0.898889
Acetazolamide	0.96	0.69	0.8	0.97	0.88	0.85	-0.14006	23.5163	13.1905	1.45272	2.60858	9.51919	1.0724
Acetohydroxamic acid	1.12	1.04	0.88	1.05	1.16	1.06	-9.67512	0.980017	7.55232	-3.16413	-18.2315	-6.58795	0.972737
Acetylcholine Chloride	0.71	0.88	0.74	1.49	1.23	0.81	3.55093	5.38584	13.6	-57.6675	-45.753	0.405186	0.96665
Acetylcholine iodide	0.73	0.63	0.7	0.73	0.97	1.13	13.3057	27.6685	20.0887	16.3247	-4.00932	-11.2023	0.858985
Acetylcysteine	0.96	1.14	0.89	1.02	1.13	0.87	12.8223	-28.5612	15.0174	-11.4581	4.48578	17.1142	1.06782
Acetylleucine	0.78	0.85	0.75	0.71	1.06	0.89	10.4056	12.9613	16.3719	17.101	-10.2772	6.50985	0.938864
Aciclovir	0.72	0.66	0.71	0.59	0.82	0.73	20.5998	29.2533	19.4587	35.405	22.7805	22.7603	0.963992
Acipimox	0.72	0.82	0.66	0.84	0.63	0.99	20.6877	19.3006	22.6085	25.2724	33.63	5.22013	0.942372
Acitretin	1.07	1.19	0.99	1.38	0.67	1.01	7.85708	-32.5549	9.12724	-36.3401	30.4165	8.43009	0.964785
Aclidinium Bromide	0.9	0.61	0.67	0.86	0.81	0.94	8.69195	31.6623	23.081	17.4278	17.1807	8.94598	1.22785
Adapalene	0.63	1.13	0.98	1.14	1.2	0.96	28.1136	-27.0397	9.53672	-19.7521	0.540489	11.2388	0.868977
Adefovir Dipivoxil	1.1	1.25	1.13	1.22	1.33	1.27	6.27523	-37.6581	0.244703	-25.2269	-7.12737	-7.93498	0.334163
Adenine HCl	0.92	0.93	0.91	0.71	0.89	0.86	10.7132	12.8345	5.03245	30.5838	19.2806	13.8469	1.05382
Adenosine	0.7	0.69	0.78	0.64	0.8	0.99	24.7741	9.95014	21.3486	15.4258	23.035	9.31856	0.991128
Adiphenine HCl	0.98	1.01	1.02	0.91	1.18	1.26	7.37374	7.66799	-2.71614	22.4533	3.05402	-12.7786	1.05969
Adrenalone HCl	1.11	0.77	0.83	0.69	1.06	1	-2.29314	22.1216	12.1196	25.8444	1.8768	4.81888	1.03073
Afatinib (BIBW2992)	0.72	0.9	0.9	0.7	0.58	0.97	2.3206	3.95949	1.50464	4.47615	15.2081	-14.011	0.296755
Afatinib (BIBW2992) Dimaleate	0.93	0.7	0.85	0.77	0.95	0.95	1.66149	23.231	9.56822	13.9958	-2.38666	1.86687	0.93133
Afloqualone	0.71	0.9	0.83	0.78	1	0.88	19.1937	14.1658	11.8991	21.3093	5.663	13.1591	0.964743
Afuresertib (GSK2110183)	1.09	0.9	0.79	0.8	1.02	1.24	-8.04932	10.2037	13.474	11.953	-7.31828	-19.1985	0.0167459
Agomelatine	0.77	0.55	0.75	0.5	0.78	0.82	21.7422	21.9631	23.5535	25.0681	24.2759	19.8942	1.03094
AICAR (Acadesine)	1.01	1.01	0.97	0.85	0.96	1.02	5.92371	7.85817	0.591185	24.7821	14.9853	2.86998	0.867678
Albendazole	0.68	0.44	0.69	0.61	0.95	0.8	25.6969	31.4087	26.8293	17.2644	14.7626	21.4132	0.455487
Albendazole Oxide	0.76	1.03	0.67	0.92	0.58	0.79	18.5785	6.43182	21.6636	21.8404	36.1754	19.0058	0.787938
Albiglutide	0.54	0.87	0.68	0.6	0.72	0.74	15.9421	5.57602	17.6948	13.0153	2.09952	6.53851	1.10187
Alcaftadine	0.9	0.88	0.68	0.8	0.61	0.69	3.37517	11.3448	21.5376	11.6261	22.8759	21.0693	0.0164172
Alendronate sodium trihydrate	0.73	1.21	1.08	1.28	0.97	0.79	23.4559	-34.5201	3.14255	-29.1901	13.5536	21.9865	0.920202
Alfacalcidol	1.28	0.71	0.79	0.81	0.88	1.15	-1.63403	8.68228	20.9076	3.65901	18.5488	-0.913191	0.761516
Alfuzosin HCl	0.95	0.65	0.8	0.75	1.09	0.78	13.4375	13.5952	20.6871	7.949	6.74478	22.445	1.13261
Alibendol	0.78	0.86	1.1	0.84	1.19	0.93	17.4361	16.6381	-8.29135	25.2315	2.38587	9.37588	1.05943
Alisertib (MLN8237)	1.01	1.18	0.78	0.78	0.96	0.96	10.7571	-31.9844	21.4431	5.661	14.3808	11.6114	0.72107
Aliskiren Hemifumarate	0.77	1	1.03	0.82	0.95	0.95	18.0073	8.68228	-3.18862	25.8035	15.7171	7.68492	1.02261
Alizapride HCl	0.75	0.85	0.91	0.86	0.91	0.8	17.0406	16.9868	6.1034	17.387	11.39	18.3466	1.14549
Allopurinol	0.81	0.81	0.8	0.97	0.64	1.12	-4.31439	10.0769	8.96975	-16.5244	9.13104	-27.1374	1.18482
Allopurinol Sodium	0.79	0.68	0.7	0.51	0.73	0.76	20.6437	11.2814	26.6403	24.6595	27.2985	24.1933	1.20332
Allylthiourea	1.03	0.8	0.73	0.68	0.92	1.02	1.79332	20.1881	18.7972	25.967	10.4037	3.84443	1.14395
Almotriptan Malate	0.79	1.05	0.97	0.84	0.97	0.56	17.1285	5.38584	1.09516	25.0681	14.2854	34.3964	0.939421
Alogliptin（SYK-322）benzoate	1.04	0.69	0.82	0.99	0.67	0.8	1.17815	27.0346	12.5921	10.6047	26.5667	18.5759	1.08229
Aloxistatin	1.01	1.1	1.14	1.06	0.86	0.96	-3.21588	-3.01375	-11.1262	-3.5727	4.19943	1.46562	0.978492
Alpelisib (BYL719)	0.98	0.96	0.78	1.13	0.69	0.79	4.73732	10.3305	15.5844	3.78158	25.2622	18.9771	0.624761
Alprostadil	0.96	0.7	0.68	0.82	0.69	0.92	12.8223	9.50639	27.4278	2.59672	29.4302	13.7896	0.959747
Altrenogest	0.87	0.88	1.24	1.02	0.87	1.22	10.2738	15.6238	-16.3549	9.093	13.7127	-9.91255	1.11234
Altretamine	0.81	1.01	0.83	1.02	0.89	0.94	19.5452	-17.4991	18.4193	-11.2947	18.3261	12.7291	0.840597
Alvelestat (AZD9668)	1.33	1.04	1.14	1.69	1.33	1.56	-22.1981	0.821535	-11.3467	-41.4472	-31.0855	-43.0439	0.430215
Alverine Citrate	0.95	0.77	0.89	0.96	1.39	1.09	6.49493	22.1216	7.74131	12.239	-19.3769	-1.14247	0.762618
Amantadine HCl	1.24	1.27	0.98	1.1	0.98	1.04	-5.67654	-7.79992	0.213205	14.2001	13.7445	1.5516	0.887065
Ambrisentan	0.82	1.04	0.7	1.01	1.15	0.76	15.3709	5.7345	19.8052	18.0407	4.67668	20.8114	0.990912
Ambroxol HCl	1.26	0.73	1.01	0.91	0.89	1	-10.5539	24.2136	-0.196274	14.8947	12.2173	5.30611	0.937681
Amfebutamone (Bupropion) HCl	0.96	1.13	0.92	0.85	0.86	0.77	8.38437	0.282693	4.40249	24.7413	20.7442	20.2955	0.658083
Amfenac Sodium Monohydrate	0.78	0.51	0.63	0.7	0.65	0.92	15.5466	37.9382	25.7584	25.1498	27.4894	10.293	1.28717
Amidopyrine	0.87	0.61	0.83	0.84	0.85	0.75	10.2738	32.0426	11.7416	18.1224	15.2081	21.7572	1.01907
Amifostine	0.59	0.82	0.74	0.56	0.85	0.67	12.5148	9.18942	13.4425	15.957	-9.83181	12.2133	1.09056
Amikacin disulfate	1.41	1.26	1.12	1.25	1.13	1.21	-49.6169	-22.5705	-15.473	-38.5872	-36.2716	-35.2483	1.03808
Amikacin hydrate	1.19	1.04	0.82	1.32	0.98	1.3	-32.7877	-6.56376	7.70981	-43.9803	-22.1131	-43.4165	1.06329
Amiloride HCl	0.85	0.55	0.63	0.72	0.54	1.21	-7.56598	29.0315	21.8211	2.96444	18.4852	-35.0764	1.12739
Amiloride HCl dihydrate	1.57	1.25	1.34	1.49	1.17	1.07	-61.7444	-21.9049	-31.7261	-57.3815	-40.1215	-23.2396	1.01656
Aminoglutethimide	0.94	1.24	0.93	1.09	0.79	1.05	13.7451	-37.1826	12.4031	-16.361	24.0532	5.36343	1.05686
Aminoguanidine hydrochloride	0.96	0.67	0.67	0.97	0.76	0.64	-0.00823882	25.2596	22.1991	1.53444	11.8037	24.7092	0.980944
Aminophylline	0.97	0.67	0.91	0.83	0.81	0.99	12.3829	11.7568	13.7575	1.77958	22.4305	9.26124	0.706647
Aminothiazole	1.17	1	0.66	0.7	0.75	0.69	-5.32502	8.04835	23.459	25.3133	21.1578	26.0849	0.998627
Amiodarone HCl	0.78	0.63	0.67	0.95	0.86	0.82	17.6118	31.06	22.0101	20.7781	20.5851	16.6556	0.64867
Amisulpride	0.81	1	0.88	0.88	0.67	0.98	19.9407	-16.4214	15.4584	-1.20299	30.7665	10.2644	0.76304
Amitriptyline HCl	0.94	0.97	1.1	0.94	0.88	1.09	6.8904	9.95014	-6.77943	13.2604	13.14	-0.82721	0.871991
Amlexanox	0.94	0.76	0.76	0.76	0.7	0.7	6.75858	22.6921	16.7183	22.4124	24.6259	24.9958	0.981989
Amlodipine	1.28	1.18	1.04	1.42	0.62	0.72	-7.65386	-2.18964	-4.07057	1.2893	34.1073	23.4768	0.776312
Amlodipine Besylate	1.23	0.98	1.1	1.03	1.19	1.14	-36.2151	-1.80928	-13.9611	-20.8961	-41.8714	-29.115	1.13654
Ammonium Glycyrrhizinate	0.94	0.99	1.02	0.86	0.83	0.93	9.79046	8.99924	-2.30666	24.3735	22.5896	9.34722	0.925533
Amodiaquine dihydrochloride dihydrate	1.08	0.79	0.78	0.83	0.85	1.01	-7.30234	17.1453	13.978	10.4004	4.8994	-2.54683	0.89624
Amonafide	0.97	1.44	1.17	1.4	1.03	0.99	12.339	-53.6965	-2.30666	-37.9335	10.3401	9.17526	0.101012
Amorolfine HCl	0.7	0.77	0.59	0.81	0.39	0.36	24.7741	3.13538	33.066	3.53644	46.834	49.5004	0.874288
Amoxapine	0.93	1.13	0.76	0.89	0.75	1.12	7.37374	0.187604	17.0963	15.5076	21.3169	-2.69013	0.965261
Amoxicillin	1.27	1	0.9	0.65	0.78	0.77	-39.0712	-3.33071	1.37864	9.093	-3.53207	3.50051	1.03061
Amoxicillin Sodium	1.05	1.02	0.76	0.79	1.1	0.77	4.07821	7.38272	15.5214	27.1518	7.19021	20.1808	1.13899
Amphotericin B	1.25	0.53	0.83	0.11	0.63	0.06	-0.403702	23.6113	18.4193	52.1972	32.8982	68.0437	1.17473
Ampicillin sodium	1.19	1.27	1.03	1.26	1.02	0.76	-33.315	-23.2044	-8.10236	-39.6086	-25.5493	4.5896	1.04198
Ampicillin Trihydrate	0.66	0.53	0.63	0.63	0.63	0.79	21.6983	36.5118	25.4749	28.6635	28.7939	19.321	1.29661
Ampiroxicam	0.8	0.67	0.76	0.88	0.79	0.94	14.2284	28.3341	17.0963	16.0796	18.9306	9.37588	1.09377
Amprenavir	0.74	0.57	0.69	0.52	1.06	0.74	23.1044	19.9662	27.3963	23.3521	8.65379	25.3684	1.1873
Amprolium HCl	0.93	0.88	0.83	1.09	1.04	1.08	-13.5419	5.22735	6.35538	-25.8398	-28.0947	-23.9561	1.2016
Amuvatinib (MP-470)	0.77	0.51	0.69	0.51	1.02	0.72	21.3907	25.5448	26.8608	24.537	10.881	26.5721	0.970044
Anagrelide HCl	0.98	0.83	0.75	0.94	0.98	0.86	4.86914	18.6667	17.4113	13.1378	7.03113	14.3341	1.2262
Anastrozole	1.37	0.81	1.13	0.91	1.14	0.99	-6.15989	-0.287844	0.3077	-3.32755	3.75399	9.54785	1.00914
Anidulafungin (LY303366)	0.52	0.14	0.09	0.38	0.11	0.08	26.2681	59.7137	62.7059	36.8758	60.4835	65.8082	0.971723
Aniracetam	0.92	0.74	0.82	1	0.8	0.95	14.8875	6.20995	19.3012	-9.70126	23.0668	11.8407	0.838178
Anisotropine Methylbromide	0.86	1.08	0.66	0.83	1	0.92	6.14341	-1.87267	22.4195	9.951	-5.8547	3.95907	1.14447
Antimonyl potassium tartrate trihydrate	1.39	1.19	1.07	0.92	1.32	1.1	-48.3866	-17.3089	-11.1577	-12.2344	-53.4845	-25.5611	1.0655
Antipyrine	1.11	0.66	0.77	0.85	0.93	0.88	-2.42496	29.0631	16.1199	17.673	9.7992	13.3883	1.09298
Apatinib mesylate	1.02	1.07	0.78	1	1.07	0.84	5.30854	4.24476	14.2615	18.531	8.90832	15.6238	0.808349
Apixaban	1.05	1.32	0.97	1.29	0.87	0.85	8.69195	-43.9657	10.2297	-30.3341	19.4079	18.0027	0.85955
Apremilast (CC-10004)	1.19	1.18	1.04	1.34	1.33	1.16	-13.7176	-8.65573	-3.94458	-20.2424	-31.1173	-13.3518	0.867844
Aprepitant	1.05	0.98	0.76	1.18	1.19	1.01	8.64801	-14.995	22.5455	-22.7347	1.24046	8.05751	0.599506
Aprotinin	1.12	0.73	0.79	0.9	0.79	0.86	-27.7346	15.9725	9.8202	-11.2947	-4.83656	-4.29512	1.08524
Arecoline HBr	1.21	1.02	0.94	1.06	1.05	0.96	-3.91893	7.16084	2.70157	16.1613	9.95828	7.16904	0.983226
Argatroban	1.06	0.87	1	0.83	0.93	1.08	3.46305	16.0676	-1.10973	25.4767	17.0534	-0.884531	0.981172
Aripiprazole	0.9	1.03	0.75	0.98	0.79	0.98	11.8117	6.43182	16.4349	19.2664	24.8168	6.19458	0.843872
Armodafinil	0.78	0.86	0.7	0.77	1.02	0.87	10.5814	12.6443	19.8682	13.7098	-7.70008	7.97153	0.24768
Artemether	0.71	1.13	0.76	0.43	0.88	0.5	21.2589	0.567962	15.8994	42.3098	19.3761	38.2942	0.886178
Artemisinin	0.61	0.46	0.69	0.43	0.75	0.6	28.7288	29.3167	27.0183	29.8893	25.994	33.8805	0.738415
Artesunate	1.03	1.04	0.77	0.61	0.8	0.72	4.78126	6.08316	14.671	34.833	23.9259	23.3621	0.639715
Articaine HCl	1.18	0.91	1.03	1.21	0.98	0.84	-6.29171	13.3417	-1.5822	-0.0181303	6.68114	15.9964	1.07288
Asenapine maleate	0.98	0.82	1.03	0.59	1.17	0.83	11.7238	-0.60481	6.51288	18.7353	2.2586	19.2924	0.697189
Aspartame	0.76	0.7	0.92	0.93	0.65	0.63	18.4906	26.7493	4.68597	21.391	32.6437	29.3808	0.76564
Aspirin	0.94	0.88	0.94	0.75	0.94	0.89	6.58281	15.5921	4.52848	22.4941	9.03559	12.3852	1.00441
Ataluren (PTC124)	1.26	1.44	1.24	1.54	1.41	1.22	-17.9798	-25.2647	-17.8669	-32.7038	-36.7171	-18.0808	0.884849
Atazanavir	0.82	0.92	0.99	0.84	0.48	1.01	8.16467	8.52379	-0.542756	9.33814	33.0255	-2.31755	0.756263
Atazanavir Sulfate	0.55	0.53	0.67	0.58	0.86	0.67	15.1512	30.1725	19.0492	13.9141	-11.0408	12.6718	1.1999
Atipamezole	1.12	1.03	0.88	1.17	0.69	0.97	-28.0861	-5.80304	2.98506	-32.6629	4.80395	-13.9823	1.42575
Atipamezole hydrochloride	0.83	0.87	0.9	0.73	0.82	0.74	7.72526	12.1689	6.0089	16.0387	7.47656	16.9995	0.885274
Atomoxetine HCl	1.02	0.59	0.64	0.89	0.63	0.95	2.45242	33.1203	24.9709	15.9161	28.9529	8.45875	1.17948
Atorvastatin Calcium	0.95	0.97	1.22	1.17	1.46	1.12	9.13135	10.489	-17.0164	11.2993	-12.8862	-3.69325	0.673709
Atosiban Acetate	0.52	0.48	0.69	0.47	0.83	0.63	17.7876	34.2931	17.2223	22.6167	-8.17733	15.7385	1.27547
Atovaquone	1.05	0.9	1.01	1.01	0.72	0.76	0.650866	14.1658	-0.164776	9.74671	23.4486	21.3559	0.913095
Atracurium Besylate	0.68	0.94	0.99	0.62	0.85	0.83	22.7968	11.8836	-0.668749	34.4244	21.126	16.3117	0.784905
Atropine sulfate monohydrate	0.89	0.74	0.67	0.8	0.75	0.63	12.2511	23.9283	22.2936	26.6615	26.6621	29.5528	1.04691
Avagacestat (BMS-708163)	1.14	0.81	0.76	0.59	1.04	0.67	4.78126	-0.50972	22.5455	19.0621	9.48103	29.3235	0.881939
Avanafil	0.97	0.8	0.82	0.77	0.51	1.12	5.2646	20.3466	12.781	21.7996	36.7799	-2.94808	1.15896
Avibactam sodium	1.05	1.02	0.6	0.74	0.68	0.65	1.09027	7.06575	27.9633	23.2704	26.0258	28.6357	1.02113
Avobenzone	1.03	1.06	1.03	1.02	0.65	1.05	4.95702	4.49833	-2.99963	17.7138	32.4846	1.35098	0.841843
Axitinib	0.78	0.58	1.19	0.7	0.92	0.63	21.1271	19.7127	-3.34611	11.095	16.3853	32.3328	0.931493
Azacitidine	0.95	0.65	0.76	0.8	0.75	0.96	8.86771	29.3801	15.8994	26.9067	26.853	7.16904	0.768841
Azacyclonol	0.8	0.89	0.58	0.54	0.58	0.69	14.0527	14.5778	29.3177	33.3621	32.3574	26.0849	1.15522
Azaperone	1.1	0.95	0.9	0.93	0.52	0.72	-1.54615	10.9327	7.17434	13.7098	36.1436	23.6201	0.957249
Azatadine dimaleate	0.99	0.63	0.71	0.72	0.88	0.7	4.12215	30.4261	19.9312	24.0875	13.2991	25.2251	1.00666
Azathioprine	0.93	1.44	1.13	1.3	0.83	1.09	14.0966	-53.6331	0.465191	-30.8244	21.3487	3.2139	0.411706
Azelaic acid	0.81	0.75	0.7	0.86	0.68	0.85	8.64801	19.4591	20.1517	8.27586	17.4989	8.91732	1.04146
Azelastine HCl	0.99	1.04	1.07	0.95	1.2	1.13	6.80252	6.24164	-6.40145	20.533	1.94043	-4.46708	0.600228
Azelnidipine	0.78	0.7	0.89	0.85	0.79	1.09	15.1951	26.4957	8.08779	17.673	18.5488	-0.913191	0.723146
Azilsartan	1.04	0.92	0.89	0.85	1.05	1.08	1.61755	12.9613	7.86731	17.8773	1.97225	-0.254003	1.04285
Azilsartan Medoxomil	0.9	0.93	0.82	0.85	0.98	0.94	8.86771	12.2957	12.8125	17.673	6.61751	9.26124	0.938199
Azithromycin	0.69	0.84	0.78	0.83	0.82	0.77	4.8252	7.73138	10.1982	-5.81984	-7.41373	4.04505	1.05276
Azithromycin Dihydrate	0.93	0.93	0.63	0.79	0.86	0.86	7.06616	12.6443	25.5064	20.9007	14.1263	14.764	0.272723
Azlocillin sodium salt	0.72	0.64	0.77	0.69	0.82	0.6	18.4028	29.6971	15.8364	25.4767	17.1171	31.5017	1.10525
Aztreonam	0.75	1.15	0.88	1.27	0.82	0.9	22.3574	-28.9098	15.5214	-28.6589	22.2714	15.2513	0.85016
Bacitracin	0.88	0.45	0.65	0.82	0.7	1.01	9.87834	41.3297	24.6874	19.4707	24.2122	4.36032	1.16642
BAF312 (Siponimod)	0.94	0.68	0.63	0.82	0.75	0.96	0.958449	24.0868	24.9709	10.7681	12.3127	1.265	0.948997
Bafetinib (INNO-406)	1.06	1.42	0.85	1.42	0.99	0.83	8.07679	-51.9849	17.0963	-39.1592	12.5354	19.2351	0.0823613
Balofloxacin	0.96	0.9	1.02	0.88	0.8	0.84	8.77983	14.3877	-2.81064	23.5564	23.9577	15.2226	1.0647
Balsalazide disodium	1.02	0.96	1.23	0.91	1.14	0.92	2.5403	10.7742	-15.284	14.6496	-3.34117	10.1497	1.15148
Barasertib (AZD1152-HQPA)	1.05	1.37	0.89	1.04	0.65	0.93	8.77983	-47.6425	14.6395	-12.3978	31.5301	13.4457	0.603863
Bardoxolone Methyl	1.3	1.27	1.04	1.24	0.93	1.11	-20.3966	-14.266	-4.13357	-14.3181	-1.17762	-9.85523	0.504237
Baricitinib (LY3009104, INCB028050)	0.94	0.48	0.83	0.78	0.84	1.06	6.67069	39.6498	11.7416	20.9824	15.8444	1.00705	0.933955
Batimastat (BB-94)	1.13	1.44	1.49	1.26	1.28	1.19	-10.4221	-25.5817	-35.4114	-15.789	-27.4265	-15.8452	1.02805
Bazedoxifene Acetate	0.83	0.95	0.7	0.77	0.74	0.66	14.8875	11.6301	19.5532	28.1324	27.3303	27.4319	0.0247538
Bazedoxifene HCl	0.66	0.85	0.73	0.84	0.87	0.97	6.8904	7.28763	14.3875	-6.10584	-11.8681	-14.3836	0.0468352
Beclomethasone dipropionate	1.03	0.96	0.75	0.69	0.86	0.51	1.92514	10.5524	17.6948	25.6401	14.4763	38.0649	0.967121
Belinostat (PXD101)	0.83	0.98	0.8	1.23	0.87	1.2	19.0179	-14.7415	20.4037	-25.6355	19.1215	-3.69325	0.0260864
Bemegride	0.96	1.12	0.77	0.79	0.78	0.65	5.48431	0.948321	16.0569	20.9416	19.5352	28.6357	1.01581
Benactyzine hydrochloride	1.09	0.9	0.65	0.81	0.93	0.73	-1.41433	14.3877	24.5614	19.6341	9.70375	22.9896	0.970655
Benazepril HCl	0.88	1.06	0.8	0.68	1.13	1.2	16.4694	-21.0808	20.6241	12.1981	4.54941	-3.97985	0.989238
Bendamustine HCl	0.67	1.16	0.84	1.14	0.98	1.07	26.2242	-29.6705	17.8208	-19.793	13.1081	4.13104	1.02261
Benidipine HCl	0.9	0.87	0.75	0.95	0.9	0.81	11.8117	16.4479	16.3089	20.5738	18.4852	17.0569	0.867739
Benserazide HCl	1.09	1.15	0.67	0.83	0.95	0.82	2.01302	-0.541416	22.3251	25.4358	15.8126	16.4263	0.89921
Benzbromarone	0.94	1.09	0.74	0.8	0.8	0.54	6.97828	2.50145	17.8523	20.2878	18.2625	35.7148	0.964259
Benzethonium Chloride	0.97	0.67	0.74	0.72	0.09	0.82	5.00096	28.4292	18.1358	24.3735	63.4106	17.3435	0.405049
Benznidazole	0.87	0.81	0.94	0.97	1.1	1.07	10.3617	19.4908	4.119	11.8713	-0.668552	0.433846	0.899894
Benzocaine	0.78	0.57	0.74	0.82	0.59	1.13	-2.02949	27.51	13.663	-4.96184	13.9672	-28.3698	1.0565
Benzocaine hydrochloride	0.77	0.83	0.67	0.64	0.97	0.85	11.1087	14.451	21.8526	21.4727	-3.7866	9.20392	0.866887
Benzoic Acid	0.78	0.69	0.76	0.77	0.7	0.72	15.3269	26.6859	16.9073	21.8404	24.2441	23.5914	1.0597
Benzthiazide	0.97	0.87	0.91	0.9	1	0.79	-0.447642	11.947	5.47343	5.74272	-6.0456	13.503	0.920019
Benztropine mesylate	0.9	1.16	0.83	0.84	0.83	1.04	8.73589	-1.71419	11.9306	17.9998	16.5126	2.32543	0.829771
Benzydamine HCl	0.81	0.94	0.64	0.85	1.03	0.74	13.833	11.9787	24.9709	17.8364	3.24492	22.6743	0.906694
Benzyl alcohol	1.19	0.89	1.09	0.97	0.86	1.2	-13.7616	10.7426	-7.69288	1.53444	4.58123	-16.7337	1.0565
Benzyl benzoate	0.77	0.77	0.53	0.7	0.62	0.53	11.3284	18.4448	31.7431	17.9998	22.335	32.8201	1.02385
Bephenium Hydroxynaphthoate	0.89	0.88	1.01	0.81	1	1.07	3.85851	11.0595	-2.18067	11.1767	-5.82288	-7.01785	0.952305
Bepotastine Besilate	0.79	0.96	0.89	0.87	1.11	0.94	14.6678	10.5841	8.0248	16.9784	-1.27307	9.0033	1.06876
Betahistine 2HCl	0.9	0.58	0.65	0.84	0.75	0.73	9.08741	33.6908	24.089	18.3267	21.2533	23.2475	1.27093
Betamethasone	0.61	0.9	1	0.51	0.81	0.92	10.7132	3.8644	-6.30696	19.9201	-6.07742	-9.94121	1.12928
Betamethasone Dipropionate	0.92	0.97	0.8	1.17	1	0.98	-12.2676	-1.30213	8.90675	-32.0092	-24.4039	-14.6988	1.1067
Betamethasone Valerate	0.98	0.92	0.83	0.93	0.62	0.75	11.7238	-9.35305	18.2933	-4.88012	33.4709	24.3366	0.956951
Betamipron	1	1.04	0.81	0.76	1.08	0.8	3.63881	5.48093	13.285	22.0038	0.572306	18.2893	0.959673
Betaxolol	0.91	0.91	1	1	1.01	0.88	11.2405	14.1658	-1.33021	18.5718	12.5036	12.4712	0.974328
Betaxolol HCl	1.17	1.14	0.82	1.25	1.17	1.03	-31.7332	-13.6955	7.30033	-38.6281	-40.3442	-19.0839	1.15994
Bethanechol chloride	0.81	0.88	0.93	0.8	1.13	1.11	16.1618	15.6555	3.45754	26.825	5.72664	-2.83344	0.978262
Bexarotene	0.9	0.74	0.94	1.12	0.96	0.94	11.3284	23.96	2.70157	13.383	15.2081	8.37277	0.967203
Bezafibrate	0.91	0.92	0.72	0.84	0.67	0.7	8.12073	13.1832	19.4272	18.245	26.2485	24.8238	1.12212
Biapenem	0.86	0.97	1.06	1.04	1.28	1.08	-8.18114	-1.14365	-10.5592	-22.0401	-50.3665	-24.0994	1.05929
Bicalutamide	0.88	1.34	1.12	1.32	1.43	1.4	16.3376	-45.3286	0.654182	-32.3361	-12.4408	-16.1605	1.03917
Bifonazole	0.61	0.85	0.4	0.6	0.48	0.22	26.1363	17.6207	40.7201	35.119	42.0297	56.7801	0.872453
Bimatoprost	0.77	0.79	0.79	0.9	0.56	0.89	21.3907	1.89922	21.2541	-2.79641	36.7163	15.6525	0.976627
Bindarit	0.95	0.95	1.13	0.86	1.1	0.97	5.96765	11.4082	-8.82682	17.101	-0.636735	7.14037	0.994746
Binimetinib (MEK162, ARRY-162, ARRY-438162)	1.01	0.66	0.9	0.91	0.91	0.81	-3.21588	25.7033	5.56793	5.17072	0.73139	11.9553	0.914575
Biotin (Vitamin B7)	0.96	1.2	0.78	0.79	0.62	0.92	5.44036	-3.86955	15.6159	20.533	29.5257	10.207	0.88856
Birinapant	1.06	1.22	0.86	1.23	0.89	0.75	-5.89625	-10.9696	8.68626	-13.9504	1.97225	16.7703	0.957856
Bisacodyl	1.03	0.91	0.71	0.82	0.9	0.72	2.14484	13.3734	19.9627	19.0621	11.7082	23.8207	0.958569
Bismuth Subcitrate Potassium	0.71	0.53	0.8	0.41	0.71	0.78	3.24335	30.5846	9.31623	27.8873	2.73585	2.55471	1.22326
Bisoprolol fumarate	0.85	1.17	0.98	1.14	0.58	0.67	17.9194	-30.9067	9.50522	-19.7521	35.8254	29.6674	1.02504
Bithionol	0.65	0.8	0.68	0.49	0.48	0.45	18.3588	16.2894	21.2226	30.543	32.8346	38.9534	0.894042
Bitopertin	1.38	1.18	1.57	1.54	1.32	1.41	-25.0982	-8.27537	-41.4591	-32.5404	-30.0673	-32.0384	0.777549
Bivalirudin Trifluoroacetate	0.93	0.96	1.09	0.84	0.7	1.06	-13.2782	-0.668203	-12.9216	-6.22841	3.62672	-21.9212	1.17758
Bleomycin Sulfate	0.89	1.14	0.79	0.71	0.2	0.03	16.03	-28.5612	21.0021	10.523	57.3336	70.0212	0.555645
Boceprevir	0.87	0.76	1.15	0.87	1.05	1.09	10.2738	22.4069	-10.0238	16.8558	2.51313	-1.17113	0.906478
Bosentan Hydrate	1.01	0.83	0.58	0.75	0.6	0.71	3.02365	18.3497	28.8767	22.4533	30.9892	24.1933	0.913641
Bosutinib (SKI-606)	0.86	0.59	1.13	0.66	0.97	0.89	17.2603	18.7935	0.528188	14.0776	13.8081	15.7671	0.825163
Brexpiprazole	0.93	0.71	0.97	0.95	0.93	1.15	1.79332	22.4386	1.00066	2.92358	-1.05035	-13.1512	1.13628
Brimonidine Tartrate	0.83	0.67	0.57	0.76	0.77	0.76	12.8663	28.0489	30.1681	22.2081	19.9806	21.3273	1.07322
Brinzolamide	0.83	0.43	0.64	0.65	0.72	0.76	12.6905	42.5659	25.0024	27.8464	23.385	20.9547	1.15471
Bromfenac Sodium	1.07	0.82	0.86	0.87	0.86	1.02	-0.359762	19.0787	9.9777	16.9784	14.1581	3.61515	1.11141
Bromhexine HCl	0.77	0.76	1.03	1.07	0.96	0.81	18.0073	23.1359	-2.99963	15.7118	15.3671	17.0282	0.831819
Brompheniramine hydrogen maleate	0.82	0.8	0.85	0.83	0.5	0.57	15.7224	20.5685	9.00125	25.5993	40.9479	33.5079	0.968446
Bronopol	0.82	0.59	0.55	0.54	0.57	0.49	8.29649	30.4578	30.4516	27.5604	25.7713	36.0014	0.211963
Broxyquinoline	0.19	0.01	0.07	0.17	0.05	0.04	46.7882	68.4302	64.3124	51.6252	65.9241	69.0468	0.388005
Brucine sulfate salt hydrate	1.27	1.34	1.2	1.12	1.21	1.18	-18.595	-18.7352	-14.9375	-7.04555	-21.5722	-14.9568	0.896262
Bucetin	0.87	0.92	0.69	0.82	0.81	1.04	5.17672	8.61888	20.8761	10.8907	7.82655	-4.40976	1.07685
Budesonide	1.08	0.84	1.07	0.86	0.81	1.12	7.46162	-2.76017	4.0875	-0.181559	22.9396	0.949733	0.930027
Bufexamac	0.89	1.05	0.63	0.97	1.03	0.96	9.26318	4.7836	25.6954	11.7896	3.40401	7.68492	1.01031
Buflomedil HCl	0.96	1.07	1.19	1.02	1.01	1.05	8.42831	4.14967	-14.8115	17.6321	12.44	1.265	0.869818
Bumetanide	0.97	1.14	1.08	1.07	1.05	1.23	12.2951	-28.4027	3.58353	-14.645	8.81287	-5.58483	0.843205
Bupivacaine HCl	0.87	1.14	0.79	0.89	0.91	1.02	12.9102	-0.161058	13.3165	22.9844	18.1352	3.12792	1.01151
Buspirone HCl	0.79	0.84	0.81	0.58	0.7	0.78	14.8436	17.7158	13.5685	31.2784	24.6577	19.6936	0.931764
Busulfan	1.02	1.02	1.01	0.65	1.13	0.86	10.2299	-18.3549	7.45783	14.3227	4.74031	17.7447	1.11274
Butamben	1.05	1.27	1.38	1.23	1.34	1.25	-5.23714	-14.5513	-27.8203	-13.9913	-31.5627	-20.2589	0.770305
Butenafine HCl	0.93	0.52	0.37	0.46	0.28	0.26	7.06616	37.0824	43.5864	36.9167	50.8748	54.516	0.947986
Butoconazole nitrate	0.38	0.16	0.03	0.08	0	0.02	37.6486	59.1432	67.1157	56.4872	68.8831	70.7951	0.574062
Butylparaben	1.1	0.96	1	1.01	0.8	0.88	-8.31297	6.08316	-1.33021	-0.630987	9.00377	7.28368	0.855315
Butylscopolamine Bromide	1.38	1.45	1.31	1.49	1.18	1.07	-47.5517	-35.9148	-29.3638	-57.5858	-41.2032	-22.7524	1.12116
Cabazitaxel	0.94	0.79	0.69	0.82	1.05	0.77	6.71463	21.139	21.8841	19.1847	1.97225	20.4101	0.4049
Cabozantinib (XL184, BMS-907351)	0.63	0.66	0.76	0.63	0.85	0.94	8.99953	21.2024	12.0566	10.6456	-10.4363	-11.6035	1.06077
Cabozantinib malate (XL184)	0.75	0.79	0.74	0.78	0.85	0.76	16.8649	20.5685	18.0413	21.3501	14.6672	20.9547	0.42362
Calcifediol	1.07	0.95	0.92	0.64	1.02	0.8	7.59344	-11.6986	12.844	15.2624	10.4673	21.2126	1.0538
Calcipotriene	0.92	0.78	0.98	1.37	1.25	1.3	7.63738	21.3926	1.53614	-8.27126	-10.1182	-15.1001	0.847717
Calcium D-Panthotenate	1.06	1.17	1.01	1.03	1.05	1.07	-5.94019	-8.0218	-1.51921	-2.06098	-9.92726	-7.04651	0.922919
Calcium Gluceptate	0.68	0.8	0.67	0.56	0.86	0.61	5.35248	11.1229	18.7027	15.7936	-11.359	17.888	0.991295
Calcium Levofolinate	0.83	0.68	0.92	0.67	0.69	0.96	-5.58866	19.4274	-0.385264	7.25443	5.12212	-12.8072	1.04508
Camostat Mesilate	1.07	1.01	0.98	1.1	0.96	1.18	-0.403702	7.41441	1.50464	5.375	7.7311	-6.93187	1.14389
Canagliflozin	1.43	0.91	0.97	1.03	0.99	0.98	-14.904	13.9122	0.654182	17.2236	13.7127	6.1086	1.02703
Candesartan	1.15	0.72	1.04	1.02	1.27	0.89	3.99033	7.98495	5.9774	-11.5807	-3.43662	15.5379	1.00658
Candesartan Cilexetil	1.14	0.92	1.39	1.4	1.25	1.45	-0.315821	13.1198	-28.6393	1.82044	-1.17762	-26.1057	0.843158
Cangrelor Tetrasodium	0.64	0.82	0.7	0.67	0.91	0.72	8.25255	9.4113	16.3719	7.21357	-15.5907	8.28679	1.16599
Capecitabine	1.52	0.9	1.09	0.88	1.32	0.99	-12.8828	-8.14859	2.63858	-1.16213	-6.55467	9.49053	0.939741
Capreomycin Sulfate	1.01	0.94	0.76	1.37	1.26	1.11	-19.342	0.536266	12.1196	-48.1886	-48.2348	-26.163	1.02872
Captopril	1.29	1.16	1.12	1.06	0.7	0.9	-8.31297	-1.20704	-9.61428	16.0796	29.9075	11.1242	0.860522
Carbachol	1.23	1.01	0.98	1.29	0.9	0.98	-15.8707	2.46975	0.370696	-17.6684	1.17683	-0.397304	1.02414
Carbadox	1.07	0.79	0.92	0.96	0.94	0.86	-6.37959	17.1136	4.71747	2.39244	-1.59124	8.7167	0.867312
Carbamazepine	0.8	1.19	0.94	0.98	1.26	0.93	20.1604	-32.238	11.8046	-8.2304	-2.6412	13.3597	1.02078
Carbasalate Calcium	0.93	0.93	1.07	0.72	0.85	0.86	7.3298	12.4859	-4.32256	24.1693	15.2081	14.3341	0.949739
Carbazochrome sodium sulfonate (AC-17)	0.97	0.81	0.65	0.63	0.74	0.63	5.22066	19.3957	24.2779	28.4593	21.8578	29.6101	1.12409
Carbenicillin disodium	0.88	0.53	0.65	0.73	0.8	0.69	9.96622	36.385	24.2465	23.4747	18.1034	25.6836	1.17028
Carbenoxolone Sodium	0.98	0.99	0.78	0.85	0.8	1	-1.10675	3.99119	14.23	9.17471	8.74924	-1.57238	1.02002
Carbidopa	1.04	1.07	0.85	1.04	0.67	0.61	4.6055	4.40324	9.00125	16.8558	31.1801	30.7565	0.857276
Carbimazole	0.95	0.79	0.71	0.91	1.01	0.99	6.40705	20.6002	20.3092	14.813	4.86758	5.90798	1.31193
CarbinoxaMine Maleate	1.06	1.03	0.66	1.12	1.09	1.28	-5.80837	1.55055	22.829	-7.33155	-12.6953	-22.1792	0.636434
Carboplatin	0.71	0.78	0.82	1.05	1.13	0.91	3.46305	12.3908	7.52082	-22.6121	-36.0171	-8.53685	1.20776
Carfilzomib (PR-171)	1.02	0.72	0.96	0.61	0.92	1.08	2.62818	25.2913	3.01656	29.5215	10.7855	-0.483286	0.0119387
Carmofur	0.9	1.31	1.1	1.45	0.93	1.05	15.4588	-43.0782	2.1976	-41.5289	15.7171	5.50673	0.415449
Carmustine	0.69	0.74	0.69	0.66	0.94	0.77	20.1604	23.96	21.3486	26.9884	9.48103	20.7541	0.981011
Carprofen	0.75	0.78	0.75	0.74	0.8	0.69	17.1285	21.2341	17.6003	23.1478	17.8807	25.8843	1.06036
Carsalam	0.92	0.96	0.75	0.97	1.1	0.98	2.14484	6.01977	16.4664	1.45272	-13.2362	-0.196682	0.903241
Carteolol HCl	0.79	0.8	0.67	0.99	0.84	0.68	9.87834	16.3211	21.8841	0.39044	5.63119	21.6998	0.936898
Carvedilol	0.76	0.91	0.95	0.92	1	0.94	18.6664	13.6586	2.35509	21.963	12.7263	8.45875	0.539727
Carzenide	1.19	1.02	0.95	1.09	1.17	0.92	-13.7176	1.83582	2.10311	-5.32955	-18.7087	4.04505	0.898477
Caspofungin Acetate	0.78	0.44	0.56	0.87	0.75	0.25	15.2391	42.0904	30.3256	16.6107	21.1578	55.1178	1.01998
CB1954	0.98	0.9	0.96	0.98	1	0.98	-1.45827	9.63317	1.88262	1.33015	-6.33195	-0.225342	0.645627
Cediranib (AZD2171)	0.77	0.66	0.81	0.55	1.02	0.86	21.6544	12.2957	19.5847	21.4727	10.7855	17.9453	0.80312
Cefadroxil hydrate	0.96	0.86	0.72	0.91	0.92	0.92	5.61613	16.7015	19.5532	14.7721	10.7537	10.207	1.00482
Cefamandole nafate	0.79	1.08	1.1	0.96	1.24	1.16	14.8436	3.04029	-6.65344	12.4024	-9.89544	-5.52751	0.934518
Cefazolin Sodium	1.21	1.38	1.52	1.21	1.35	1.35	-15.2116	-21.4928	-37.6793	-12.6838	-32.549	-27.7106	0.869974
Cefdinir	0.96	0.96	1.2	1.11	1.11	1.11	12.6905	-12.7446	-3.94458	-17.4232	5.50392	1.58026	1.14304
Cefditoren Pivoxil	1.27	0.72	0.77	0.93	0.72	1.03	-6.99475	25.323	15.2064	21.5953	28.3484	2.75534	1.05648
Cefepime Dihydrochloride Monohydrate	0.91	0.89	0.63	0.81	0.58	0.77	8.42831	14.4827	25.4434	19.675	31.8483	20.3528	0.839125
Cefixime	1.15	1.28	0.91	1.41	1	0.97	-11.1251	-14.8683	5.22144	-24.9409	-5.8547	0.261884	0.735265
Cefmenoxime hydrochloride	1.08	1.15	1.19	1.09	0.77	1.33	-7.12658	-6.43697	-14.402	-5.61555	11.1037	-26.0483	0.956038
Cefonicid sodium	1.22	1.26	0.94	0.95	0.76	0.87	-8.40085	-7.51465	4.0875	12.7293	20.8396	13.9902	0.947918
Cefoperazone	1.02	0.78	0.98	0.75	1.21	1.02	10.1859	2.0894	9.53672	7.74471	-0.0640314	7.82822	0.988138
Cefotaxime sodium	1.11	1.11	1.17	0.97	0.96	1.12	-9.23571	-4.05973	-13.2051	1.5753	-3.4048	-10.5717	0.723744
Cefpirome sulfate	0.79	1.08	0.93	1.17	1.02	0.89	14.58	3.45235	5.15845	1.69787	4.29488	12.5572	0.451555
Cefradine	1.34	1.13	1.22	1.29	1.25	1.24	-44.1244	-13.0299	-22.6231	-41.8149	-47.6621	-37.6271	0.981924
Ceftazidime	0.83	0.65	0.69	0.93	0.73	1.03	-5.45684	22.0899	17.1278	-13.3375	0.954108	-18.9406	1.07494
Ceftazidime Pentahydrate	1.48	1.25	1.39	1.46	1.26	1.13	-55.0216	-21.7147	-35.0965	-55.3386	-48.4893	-27.8253	1.10914
Ceftiofur HCl	0.77	1.05	0.74	0.78	0.72	0.97	18.1391	5.60771	16.8443	27.8464	28.3166	6.36654	0.997191
Ceftriaxone Sodium Trihydrate	0.65	0.8	0.83	0.67	0.93	0.83	7.85708	10.7109	6.73336	7.377	-17.4679	-1.71568	1.1093
Cefuroxime sodium	0.98	1.19	0.99	1.14	0.84	1.04	-1.19463	-9.09948	-0.511258	-8.8024	6.23571	-4.5244	1.00795
Celecoxib	0.95	0.66	0.93	0.53	0.81	0.73	13.3057	12.3591	12.6866	22.7801	22.5259	25.6263	0.983063
Cephalexin	0.96	0.69	0.84	0.76	0.85	1.11	-15.6949	18.6667	6.19789	0.39044	-10.3409	-26.249	0.95612
Cephalothin	1.2	1.29	1.11	1.37	1.21	1.48	-14.1131	-15.6924	-8.95282	-22.2444	-22.2086	-37.2259	0.965554
Cerdulatinib (PRT062070, PRT2070)	0.89	0.9	0.61	0.89	0.95	0.87	3.81457	9.69657	26.4513	6.39643	-2.35485	7.4843	0.860407
Ceritinib (LDK378)	1.28	1.06	0.81	1.16	1	1.01	-19.1223	-0.446327	12.4346	-9.53783	-5.82288	-2.60415	0.961323
Cetirizine DiHCl	0.8	1.15	0.8	1.31	0.83	1	20.0725	-29.2902	20.4351	-31.4781	21.5714	8.7167	0.861671
Cetrimonium Bromide (CTAB)	0.98	1	0.97	0.33	0.18	0.13	4.73732	8.17513	2.10311	43.6989	57.2381	63.2574	0.304734
Cetylpyridinium Chloride	0.86	0.74	1	0.14	0.01	0.01	11.1526	24.1185	-0.101779	52.8101	68.4059	71.1963	0.0748649
Chenodeoxycholic Acid	1.05	0.98	1.16	1.39	1.58	1.43	3.94639	9.47469	-12.1656	2.55587	-19.8223	-24.0994	0.82026
Chloramphenicol	0.87	0.75	0.68	0.92	0.76	0.82	17.1285	4.75191	27.8058	-4.06298	25.3576	20.2955	0.943476
Chlorhexidine 2HCl	0.98	1.19	1.22	0.94	1.05	1	4.3858	-3.67937	-15.095	13.1787	2.00406	4.81888	0.0862466
Chlormadinone acetate	1.11	1.03	0.94	1.27	1	1.44	-9.10389	1.45547	2.85907	-16.2384	-6.17287	-34.3885	0.947814
Chlormezanone	1.15	0.95	0.76	1.05	1.07	1.13	-0.799165	11.4082	15.8049	16.2838	8.97196	-4.03717	0.813502
Chloroambucil	0.79	0.68	0.6	0.77	0.7	0.79	9.87834	24.4672	26.8923	13.5056	16.1626	13.4457	0.880261
Chlorocresol	0.69	0.8	0.82	0.61	0.34	0.79	20.2043	20.4734	12.3401	29.6441	47.0567	19.4643	0.954353
Chloroprocaine HCl	1.14	0.98	0.83	0.91	1.04	1.03	-10.6418	4.46664	11.0171	5.089	-9.38637	-4.29512	1.01661
Chloroquine Phosphate	1.04	0.75	0.89	1	0.88	0.92	-22.0224	14.2292	2.00861	-19.0575	-12.5362	-9.62595	1.22391
Chlorothiazide	1.34	0.61	0.88	0.82	1.22	0.98	-4.40227	16.5747	15.7104	2.92358	-0.3822	9.97775	1.0147
Chlorotrianisene	0.84	0.89	0.64	0.91	1.06	0.8	6.75858	10.5207	23.837	5.04815	-10.8818	13.1591	0.840202
Chloroxine	0.18	0.02	0.09	0	0.02	0.1	47.9746	67.9548	62.8634	59.9192	67.5786	65.2063	0.20942
Chloroxylenol	0.85	0.86	1.03	0.82	0.89	0.83	6.23129	12.264	-3.40911	10.6047	2.41768	11.0382	0.882107
Chlorpheniramine Maleate	0.72	1.02	0.69	0.83	0.83	0.82	20.7755	7.12915	20.4351	25.681	22.335	16.455	1.04443
Chlorpromazine HCl	0.84	0.97	1.26	0.84	1.27	1.15	14.6239	10.5207	-19.3473	25.1498	-2.10031	-5.69947	0.421463
Chlorpropamide	0.9	0.92	0.75	0.8	1.18	1.1	9.08741	13.2466	17.7893	20.2878	-5.69562	-1.88764	1.13244
Chlorprothixene	0.94	0.73	0.86	0.98	0.63	1.04	9.65864	24.4988	8.30828	19.2664	33.4391	1.78088	1.2512
Chlorquinaldol	0.73	0.4	0.57	0.18	0.08	0.06	18.0512	44.7529	29.9162	51.0532	63.5379	67.8431	0.269032
Chlortetracycline HCl	1.03	0.58	0.85	0.88	0.67	0.85	2.01302	33.5958	10.8282	16.243	26.2803	15.1939	0.984482
Chlorzoxazone	0.99	0.75	0.83	0.74	1.01	0.9	4.07821	23.2627	12.2771	23.393	4.93122	11.812	1.23115
Cholic acid	0.81	1.13	0.87	0.89	1	0.8	13.4375	0.250997	9.00125	15.7118	5.53574	18.4039	1.15116
Choline Chloride	0.9	0.94	1.08	1.26	1.17	1.04	-11.4327	1.07511	-12.0082	-39.2818	-40.376	-20.1443	1.04937
Chondroitin sulfate	1.36	1.18	1.33	1.42	1.28	1.22	-46.0577	-16.9285	-31.2222	-52.3152	-49.8892	-35.6782	0.961888
Chromocarb	0.84	0.84	0.56	0.66	0.57	0.56	11.9875	17.589	30.8926	27.397	32.6119	34.1671	1.03211
Ciclesonide	0.77	0.7	0.69	0.88	0.74	0.68	11.1087	23.0091	20.4666	7.25443	13.5536	21.7572	0.786397
Ciclopirox	1.19	0.81	0.58	0.38	0.1	0.01	-33.2711	10.172	25.7269	29.7258	59.1153	71.2823	0.276059
Ciclopirox ethanolamine	0.3	0.03	0.04	0.13	0.01	-0.01	40.7684	67.099	66.4542	53.2595	68.2468	72.3427	0.261218
Cilengitide trifluoroacetate	0.94	0.99	0.92	0.89	0.92	0.98	0.826628	4.30815	4.46548	6.805	-0.445834	-0.569267	0.961635
Cilnidipine	1.02	1.06	1	1.1	0.76	0.75	10.142	-21.7147	8.30828	-16.5652	25.6122	24.4512	0.67457
Cilomilast	0.77	0.94	0.83	0.71	1.05	0.9	21.4786	-10.9696	18.6082	10.3187	9.29013	15.4232	0.860237
Cilostazol	1	0.73	0.85	0.82	0.63	0.68	11.1526	7.00236	17.4743	2.67844	32.8028	28.9796	0.8951
Cimetidine	0.72	1.08	1.32	0.87	0.81	1.12	20.8195	3.70592	-23.7255	23.7607	23.7668	-3.54995	0.806892
Cinacalcet HCl	0.89	0.64	1.04	0.51	0.66	0.56	16.0739	14.7046	5.56793	24.2918	31.1165	36.374	0.0246299
Cinchophen	0.77	0.88	0.77	0.74	1	0.81	15.8982	15.5921	15.9624	23.1478	5.4721	17.974	0.887439
Cinepazide maleate	0.92	0.91	1.15	1.02	1.06	1.35	7.63738	13.6269	-9.92927	9.21557	1.6859	-18.5107	1.05619
Cinnarizine	1	0.77	0.6	0.77	0.71	0.84	-2.2492	18.6667	27.0813	13.5464	15.7171	10.0064	0.379579
Ciprofibrate	0.78	1.16	1.1	0.86	1.18	1.02	17.3921	-1.49231	-8.13386	24.1693	2.89494	3.38587	0.943917
Cisapride hydrate	0.82	0.84	0.61	0.68	0.7	0.72	7.98891	13.5952	26.4828	19.389	16.6398	18.9771	1.0123
Cisatracurium Besylate	0.78	0.65	0.82	0.87	0.84	0.75	17.5679	29.3167	11.5211	23.8833	21.7623	21.2699	1.1635
Citalopram HBr	1.37	1.31	1.13	1.36	1.19	1.18	-24.1754	-16.8651	-10.4017	-21.7132	-20.0768	-15.358	0.692596
Citicoline sodium	0.96	0.62	0.94	0.85	0.67	1.27	-15.8707	24.1185	-1.5507	-7.45412	6.9675	-40.5218	1.10909
Citiolone	1.21	0.94	0.68	1.22	1.15	0.87	-14.7283	7.09745	21.6636	-13.2558	-17.6906	7.4843	1.02483
Citric acid trilithium salt tetrahydrate	0.9	0.96	0.92	0.83	0.9	1.03	3.41911	5.95637	4.27649	9.951	1.55863	-3.72191	0.977954
Cladribine	0.74	0.71	0.82	0.75	0.95	0.94	23.1923	8.39701	18.9232	7.82643	14.6035	12.4425	0.345127
Clarithromycin	0.87	0.97	0.97	1	0.95	0.98	12.9542	10.1403	0.591185	18.531	15.4626	5.90798	0.838908
Clemastine Fumarate	0.91	0.95	1.21	0.85	0.81	1.02	11.1526	11.1863	-16.1659	24.7821	23.5759	3.2139	0.445496
Clevidipine Butyrate	1.33	1.22	0.9	1.19	1	0.81	-10.2463	-4.63027	5.47343	10.523	13.1081	17.1715	1.0693
Clevudine	0.88	0.79	0.75	0.74	0.64	0.48	9.79046	21.0756	17.2853	23.393	28.4757	40.0425	1.03651
Climbazole	0.87	0.83	0.37	0.64	0.91	0.14	10.3617	18.1278	43.6494	28.2958	11.231	62.3976	1.02604
Clindamycin	1.34	1.34	1.36	1.33	1.38	1.25	-44.3441	-28.2442	-33.364	-44.6341	-58.9889	-38.3436	1.0486
Clindamycin HCl	1.02	1.17	1.22	1.11	1.48	1.49	5.74795	-1.68249	-16.7959	14.0367	-13.968	-28.6851	0.841008
Clindamycin palmitate HCl	1.09	1.45	1.3	1.09	0.97	1.5	1.8812	-18.8303	-22.1191	14.813	14.2854	-28.9717	0.98661
Clindamycin Phosphate	0.9	1	0.86	1.14	0.99	1.05	-11.4327	-3.33071	4.49698	-29.7212	-22.7813	-21.434	1.20824
Clinofibrate	0.8	0.84	0.83	0.92	0.95	1.03	16.6452	18.2546	10.5132	21.8813	15.4308	2.61204	1.07646
Clioquinol	0.12	0.08	0.02	0.11	0.08	0.05	50.0398	63.6441	67.6827	53.5864	62.647	68.2156	0.885999
Clobetasol propionate	1.04	0.87	0.85	0.93	0.95	0.83	4.51762	16.4479	9.50522	21.6361	15.6535	15.9678	0.764988
Clofarabine	1.28	1.07	0.97	0.72	1.01	1.3	-1.80979	-22.0317	9.9462	9.665	11.1037	-10.3138	0.422809
Clofazimine	1.01	1.15	0.82	0.78	0.88	0.61	2.89182	-0.826685	12.5921	21.0641	12.9809	31.1864	0.885891
Clofibric Acid	1.12	1.1	0.87	0.93	0.85	0.87	-2.99618	2.24788	9.50522	13.955	14.8899	13.503	0.923695
Clofoctol	1.44	0.92	1.1	0.99	0.89	0.68	-28.5695	8.39701	-8.13386	0.431298	2.29042	21.7858	0.988551
Clomifene citrate	0.97	0.98	0.65	0.85	0.69	0.98	7.90102	9.75996	23.1755	24.7004	30.3847	6.05128	0.0287002
Clomipramine HCl	0.73	0.68	1.15	0.77	0.76	0.86	20.0725	27.7636	-11.7247	28.1733	26.4394	14.1622	0.501636
Clonidine HCl	0.99	1.04	0.96	1.38	1.25	0.93	7.19798	5.89298	1.25265	2.92358	-0.89127	9.51919	0.911233
Clopidogrel	1.02	0.45	0.79	0.57	0.72	0.7	10.2738	30.9332	20.7816	20.247	27.7757	27.5466	1.10788
Clopidol	1.07	0.57	0.84	1.02	0.66	0.79	0.0357015	34.1029	11.1746	9.21557	27.1712	19.2064	1.19498
Clorprenaline HCl	0.75	0.77	0.63	0.76	0.93	0.78	16.777	21.9631	25.6639	22.1264	9.60829	19.5503	0.957448
Clorsulon	1.12	1.29	0.88	0.89	1	0.66	0.562986	-9.09948	7.11134	23.107	12.79	27.5466	0.995967
Closantel	1.06	0.95	0.94	1.11	0.92	1.05	-23.3845	-0.129361	-1.92868	-27.7601	-16.3543	-21.1188	1.04641
Closantel Sodium	1.04	1.03	0.94	0.62	0.43	0.56	1.35391	6.40013	4.49698	29.113	41.3297	34.7976	1.06829
Clotrimazole	0.47	1.12	0.06	0.7	0.59	0.05	35.144	-26.8812	65.3203	10.9724	34.9982	68.9608	0.54361
Cloxacillin Sodium	1.05	0.85	0.69	0.57	0.9	0.83	3.77063	17.272	20.2777	36.5081	18.4852	16.0538	1.0529
Cloxiquine	1.07	0.73	0.72	0.78	0.24	0.31	-6.86293	21.3292	18.3248	13.097	50.493	49.4144	0.171905
Clozapine	0.93	0.97	0.88	1.1	0.73	0.76	9.96622	10.1086	6.95385	14.5678	28.0939	20.8114	0.886372
Cobicistat (GS-9350)	0.89	0.7	0.85	0.85	0.79	0.76	9.52682	26.464	10.8282	17.673	18.6125	21.4132	0.90485
Cobimetinib (GDC-0973, RG7420)	1.39	0.99	1.04	1.26	1.03	1.03	-25.4936	4.02288	-3.97608	-15.6255	-8.3046	-4.20913	0.944387
Colchicine	1.22	1.16	1.07	1.26	1.05	1.34	-35.1166	-14.9633	-11.0002	-39.4044	-28.5401	-46.9131	1.00044
Colistin Sulfate	0.49	0.75	0.64	0.56	1.02	0.65	20.1604	14.8314	21.0966	15.5076	-26.4402	14.2195	1.16806
Conivaptan HCl	0.7	0.91	0.91	1.14	0.87	1.09	21.7862	13.5952	5.31594	12.6476	19.8851	-1.22846	1.02162
Cortisone acetate	0.82	0.9	0.73	0.94	0.63	0.74	15.5027	14.3877	18.0098	21.1867	33.7573	22.2157	1.02893
Coumarin	0.89	0.98	0.94	0.85	0.81	0.96	9.6147	9.47469	4.62297	17.673	17.7216	7.82822	0.925818
Crenolanib (CP-868596)	0.67	0.8	0.93	0.89	0.91	0.85	23.0165	20.4417	3.55203	23.1478	18.0716	14.5348	0.0747915
Crizotinib (PF-02341066)	0.69	1.16	1.02	1.07	1.06	1.02	25.3453	-30.2728	7.04835	-14.7675	8.74924	7.45564	0.033663
Crystal Violet	1.25	0.81	1.25	2.44	1.33	1.03	-6.15989	19.8712	-18.4653	-41.2021	-5.75925	2.26811	0.0607607
CUDC-101	1.23	1.28	1.13	1.28	1	1.14	0.299344	-40.067	0.244703	-29.4761	11.6764	0.0612616	0.0258559
Curcumin	0.59	0.78	0.88	0.53	1.05	1.03	27.2787	21.7729	7.39483	38.1424	10.3083	2.6407	0.492192
Cyclandelate	0.84	0.88	0.59	0.74	0.39	0.73	12.0314	15.1484	28.5302	23.3113	44.1932	22.9036	1.01475
Cyclizine 2HCl	0.96	1.2	1.03	0.89	0.52	0.69	5.87977	-4.3767	-1.6137	15.671	35.8254	25.5403	0.997449
Cyclobenzaprine HCl	0.86	0.7	0.74	0.69	0.71	0.91	5.92371	23.2944	17.0333	18.3676	15.7489	4.90487	0.837727
Cyclophosphamide Monohydrate	0.84	0.95	0.95	0.72	0.83	1.15	14.4042	11.5984	2.10311	30.0118	22.5896	-5.58483	0.995325
Cyclosporin A	1.2	1.07	0.96	1.53	1.01	1.27	-3.56741	3.99119	1.56763	-3.2867	12.1536	-13.9823	0.529095
Cyclosporine	1.71	1.36	1.6	1.45	1.06	1.23	-21.7587	-47.3572	-28.1038	-41.4064	8.68561	-5.55617	0.578122
Cyproheptadine HCl	1	1.07	0.92	1.31	1.27	1.06	-18.5071	-8.9727	0.3077	-43.6535	-49.4438	-22.3225	0.932139
Cyproheptadine hydrochloride	0.75	1.14	1	0.72	0.68	0.75	12.1632	-5.54947	-0.952235	16.529	18.2307	16.5696	0.0201001
Cyproterone Acetate	1.04	0.87	0.81	0.91	0.95	0.8	4.34186	16.2261	11.8046	22.2898	15.8444	18.3466	0.973838
Cyromazine	0.97	0.9	0.92	0.85	1.18	1.13	5.13278	14.3877	5.47343	17.5504	-6.14105	-3.57861	1.01215
Cysteamine HCl	1.21	1.16	1.14	1.26	1.16	1.08	-7.4781	-1.52401	-9.2678	-2.7147	-4.90019	-0.139361	0.99251
Cytarabine	0.78	0.87	0.7	1.01	0.97	1.18	-1.72191	5.57602	16.5294	-19.6295	-21.4131	-32.3823	1.12433
D-Panthenol	0.9	1.01	0.69	0.88	1.06	0.97	-42.5425	-14.1709	-34.5925	-45.0426	-41.7123	-33.6433	1.05882
D-Cycloserine	1.32	1.15	1.38	1.33	1.19	1.19	-21.7148	-1.77758	-9.2993	-26.3301	-43.0168	-20.7748	0.998698
D-Glutamine	1.04	0.97	1.04	1.09	1.2	1.05	13.2178	18.9837	22.6085	22.4533	34.5527	26.0849	1.09677
D-Mannitol	0.87	0.83	0.66	0.91	0.61	0.68	3.41911	2.46975	20.3092	6.92757	-10.9454	0.548488	1.0404
Dabigatran Etexilate	0.83	0.97	0.64	0.8	0.87	0.85	14.9315	10.3305	24.3094	26.8658	20.2033	14.4488	0.483078
Dabrafenib (GSK2118436)	1.1	0.94	0.72	0.85	0.65	1.11	-1.89767	12.0104	19.6162	17.5504	27.5848	-2.00229	0.429644
Dacarbazine	1.23	0.65	0.82	-0.01	0.83	1.08	0.694807	13.31	19.4587	60.6955	21.826	4.01639	0.930377
Daclatasvir (BMS-790052)	0.85	0.79	0.86	1.01	0.87	0.96	18.1391	1.51886	16.8128	-10.6818	19.0579	11.6401	0.772734
Dacomitinib (PF299804, PF299)	0.72	0.77	1.06	0.92	0.99	0.88	20.424	22.4069	-5.29901	21.963	13.2354	12.6145	0.0251412
Danofloxacin Mesylate	0.82	0.89	1.1	0.71	0.67	1.07	-5.28108	4.24476	-13.7091	3.65901	6.52206	-23.1536	1.0257
Danthron	1.01	0.84	0.85	1.11	0.75	0.83	-3.17194	14.1658	9.66271	-6.88212	12.8218	11.0095	0.926527
Dantrolene sodium hemiheptahydrate	0.81	0.89	0.93	0.76	1	1.03	8.77983	10.7426	4.02451	14.4044	-5.8547	-4.29512	0.971219
Dapagliflozin	0.96	1.31	1.36	1.43	1.27	1.28	12.8663	-43.0465	-13.4571	-40.0989	-3.5957	-8.85212	0.771483
Dapoxetine HCl	1.05	0.95	1.4	1.16	1.08	1.08	3.85851	11.1863	-29.5527	11.9939	8.17654	-0.540606	0.654811
Dapson	0.91	1.08	1.02	0.93	1.06	1.08	2.84788	-1.6191	-2.90513	4.02672	-10.5954	-8.02097	0.961487
Daptomycin	1.15	1.02	1.24	1.28	1.23	1.18	-30.0195	-5.01063	-24.3555	-41.1204	-45.1803	-32.6689	1.10326
Darifenacin HBr	0.83	0.78	1.03	0.78	0.95	0.67	12.4269	21.7729	-1.89719	20.9824	8.3038	26.8301	0.762709
Darunavir Ethanolate	1.19	1.02	0.7	0.85	0.86	0.98	2.45242	-18.2598	26.6718	0.880725	19.8851	9.89177	0.967236
Dasatinib	0.77	0.67	0.8	0.48	0.76	0.75	21.5225	11.4399	20.5296	26.4164	25.4849	24.5945	0.290341
Dasatinib Monohydrate	1.03	1.03	0.69	1.37	1	0.95	-20.6163	-5.73965	17.3168	-47.8618	-23.6721	-12.6066	1.0436
Daunorubicin HCl	0.97	0.75	0.53	0.77	0.48	0.54	5.22066	23.3578	32.3415	21.7996	38.5616	35.8294	0.025587
Decamethonium Bromide	1.14	1.4	1.43	1.23	1.3	1.4	-4.13863	-16.2312	-29.4582	-0.957843	-13.8407	-21.9212	0.938245
Decitabine	1	1.19	0.96	1.02	1.42	1.27	11.0208	-32.4281	10.5132	-11.5398	-11.8363	-8.36489	0.808787
DEET	0.93	0.86	1.07	0.67	0.91	0.94	1.92514	12.8345	-5.77148	19.4298	0.826841	2.32543	1.05389
Defactinib (VS-6063, PF-04554878)	0.72	0.77	0.68	0.86	0.86	0.74	13.8769	18.4131	21.3486	8.39843	4.10398	17.5728	1.01411
Deferasirox	0.94	1.19	1.11	1.17	0.71	1.08	13.7012	-32.4598	1.53614	-21.6315	28.1893	3.98773	0.225668
Deflazacort	1.13	0.99	1.36	1.4	1.19	1.28	-0.184	9.15772	-26.5604	2.02472	2.51313	-14.2976	0.935446
Dehydroacetic acid	0.85	0.81	0.59	0.81	0.93	0.74	6.36311	15.6872	27.6168	11.2176	-0.954904	17.0282	0.484312
Dehydrocholic acid	0.85	0.92	0.79	0.83	0.91	0.55	6.18735	8.61888	13.3795	10.3596	0.349588	31.6163	0.0148309
Delanzomib (CEP-18770)	0.97	1.07	0.83	0.77	1.2	1.01	12.6026	-22.2218	18.3878	6.35557	0.572306	7.91421	0.0489236
Demeclocycline HCl	0.92	0.67	0.76	0.7	0.61	0.98	2.45242	24.9426	15.8049	17.673	22.8123	-0.683908	0.91253
Deoxycholic acid	1.08	0.68	0.82	1.11	0.9	0.73	-7.12658	24.1185	11.8046	-6.92298	1.17683	17.7447	1.03741
Deoxycorticosterone acetate	0.94	0.93	1.05	0.91	0.97	0.8	6.80252	12.3591	-2.90513	14.9764	7.66747	18.6618	0.929317
Desloratadine	0.77	1.09	0.67	0.88	0.68	0.73	15.8982	2.85011	22.9865	16.3247	25.5167	23.3621	0.787113
Desogestrel	0.85	0.9	0.99	0.91	0.81	0.78	6.67069	10.1086	-0.542756	5.04815	7.79473	14.2768	0.90123
Desonide	0.91	1.16	0.96	1.25	0.9	1.13	14.9315	-30.0509	10.5762	-27.4332	17.6898	0.577148	0.931661
Desvenlafaxine	0.94	0.81	0.71	0.77	0.72	0.82	-13.9373	10.4573	15.3954	-0.671844	1.8768	-1.02783	1.06805
Desvenlafaxine Succinate	0.95	1	0.96	0.96	1.08	0.82	5.96765	7.95326	3.30004	12.4024	0.699573	16.8849	1.00445
Detomidine HCl	0.66	1.06	1.08	0.93	1.2	0.86	23.7196	4.56173	-7.09441	21.6361	1.90861	14.1908	0.900958
Dexamethasone (DHAP)	0.79	1.09	0.67	1.24	0.68	0.72	20.8195	-24.0286	28.4357	-26.3301	29.9711	26.2855	0.88042
Dexamethasone Acetate	1.02	1.29	1.26	1.13	1.21	0.99	2.58424	-9.60663	-17.4259	3.98586	-7.70008	5.93664	0.946541
Dexlansoprazole	0.91	1.11	1.04	1.11	1.13	0.95	8.29649	1.1702	-2.30666	4.96643	-2.67301	8.63071	0.86118
Dexmedetomidine	1.23	1.5	1.61	1.31	1.24	1.23	-8.70843	-22.2852	-41.6481	-4.96184	-9.48182	-10.4284	1.17817
Dexmedetomidine HCl	1.02	1.08	0.57	1.09	0.84	0.98	-19.9572	-9.06779	26.0419	-25.9215	-9.13184	-14.4696	1.13049
Dexrazoxane HCl (ICRF-187, ADR-529)	1.16	1.11	0.83	0.85	1.19	1.27	3.81457	-25.8669	18.7342	0.758154	1.30409	-8.39355	0.882405
Dextromethorphan hydrobromide hydrate	1.22	0.81	0.87	0.97	0.9	0.98	-15.2555	15.9091	8.15079	1.73872	1.71771	-0.110701	0.847617
Dextrose	0.98	0.61	1	0.96	0.69	0.87	7.37374	32.2328	-1.04673	20.0836	30.1938	13.503	1.11669
Diacerein	0.75	0.68	0.86	0.83	0.72	0.73	16.777	27.4783	9.9147	18.6536	23.0032	23.0182	0.907422
Diazoxide	0.93	0.95	1.18	0.93	1.12	1.16	1.96908	6.87557	-13.9296	4.02672	-14.7316	-13.5524	0.766742
Dibucaine HCl	0.85	0.7	0.72	0.71	0.88	0.74	11.3723	26.1154	19.8367	24.6595	13.3309	22.7603	0.947832
Dibutyryl-cAMP (Bucladesine)	0.83	0.78	1	0.73	0.77	0.98	7.7692	17.7475	-1.01523	15.8344	11.39	-0.0820403	0.246224
Diclazuril	0.78	0.81	1.24	0.74	0.94	0.87	17.3921	19.7761	-18.4338	29.4807	16.4807	13.4743	0.877229
Diclofenac Diethylamine	0.84	0.86	0.58	0.76	0.55	0.57	12.2951	16.6381	29.3492	22.0855	34.2027	33.9951	1.1448
Diclofenac Potassium	0.97	0.99	0.68	0.77	0.69	0.6	4.95702	8.65058	22.0731	21.8813	25.3895	32.0176	0.982968
Diclofenac Sodium	0.79	0.84	0.89	0.69	0.78	1.02	-2.95224	7.79477	2.38659	5.53843	-3.50025	-18.8259	1.01194
Dicloxacillin Sodium	0.93	0.92	1.08	1.01	1.02	0.94	7.41768	12.8662	-5.362	9.665	4.3267	9.08928	1.00943
Dicoumarol	0.78	0.86	0.77	0.71	1	0.67	10.6693	12.8345	14.7024	17.1418	-6.30014	22.5597	0.794933
Dicyclomine HCl	1.13	1.1	0.78	1.36	1.21	1.26	-10.2024	-3.4258	14.3875	-21.509	-21.7313	-20.6889	1.01947
Didanosine	1.15	1.24	0.77	1.36	0.74	0.9	4.29792	-36.834	22.2936	-34.8692	26.7894	14.9647	0.864562
Dienogest	0.86	0.92	0.92	0.61	1.26	1.02	17.2603	-9.63832	13.222	17.7138	-2.6412	7.28368	1.16085
Diethylcarbamazine citrate	0.9	0.99	0.62	0.72	0.63	0.68	3.28729	4.18137	25.3174	16.8967	21.7623	21.5852	0.846275
Diethylstilbestrol	0.84	0.98	0.97	0.82	0.95	0.87	14.4042	9.75996	0.559686	26.0487	15.7489	13.331	0.964675
Difloxacin HCl	0.84	0.97	1.03	0.73	1	0.94	6.97828	5.60771	-3.5666	16.2021	-6.45922	2.89864	0.983034
Diflunisal	0.93	0.88	0.6	0.79	0.68	0.53	1.66149	10.9644	26.6718	12.239	17.9761	32.7054	0.0316484
Difluprednate	1	0.78	0.78	0.66	0.62	0.7	3.68275	21.2658	15.4899	27.3153	29.3029	25.0818	1.04197
Digoxin	0.76	0.56	0.7	0.71	0.94	0.65	11.9875	32.3596	19.8052	17.101	-1.46397	23.7634	0.664019
Dihydroartemisinin (DHA)	0.75	0.93	0.63	0.59	1.06	0.84	19.2376	12.676	25.0339	35.4867	9.51284	15.6238	0.740698
Dihydrostreptomycin sulfate	1.36	1.06	0.89	1.45	1.41	1.17	-45.7062	-7.9901	2.35509	-54.644	-61.9478	-31.4938	1.08096
Diiodohydroxyquinoline	1.03	0.64	0.75	0.78	0.61	1.19	-3.96287	26.7176	16.2144	13.097	22.8759	-15.6446	1.02262
Diltiazem HCl	0.85	1.04	0.96	0.91	1.18	0.85	14.0087	6.27334	1.56763	22.3715	2.57677	14.764	0.85644
Dimesna	1.05	1.33	0.91	1.31	1.12	0.95	8.91165	-44.0608	13.7575	-31.6415	5.12212	11.898	0.887663
Dimethyl Fumarate	0.88	0.9	0.68	0.88	0.57	0.68	12.8223	14.356	21.2541	23.6381	36.7163	26.1135	0.971387
Dinaciclib (SCH727965)	1.03	0.63	1	0.91	1.1	1.13	5.22066	30.9649	-1.14122	22.4124	7.38111	-4.2378	0.156808
Dinitolmide	0.94	0.79	0.7	0.97	0.9	1.13	6.67069	20.5685	20.7186	11.5444	11.8037	-3.37798	1.20798
Diperodon HCl	0.87	0.77	0.63	0.73	0.63	0.6	5.22066	18.2546	24.7189	16.4064	21.8896	27.8905	0.831349
Diphemanil Methylsulfate	0.98	0.71	0.67	0.67	0.65	0.87	4.47368	25.7984	23.0495	26.6615	27.7757	13.6463	1.06935
Diphenhydramine HCl	0.95	0.62	0.82	1.33	1.07	0.82	9.26318	31.4087	11.2376	5.00729	8.94014	16.7129	0.84696
Diphenidol HCl	0.97	0.79	0.67	0.87	1.01	1.05	-0.755225	17.2086	21.8841	7.98986	-6.96829	-5.18359	1.02564
Diphenylpyraline HCl	1.2	1.01	0.99	1.3	1.11	0.97	-14.1131	2.46975	-0.322268	-17.9544	-14.2862	0.319205	0.910644
Dipyridamole	1.07	0.95	0.73	0.89	0.88	0.68	2.76	11.4716	17.8208	23.1887	19.4715	25.9129	1.02963
Dirithromycin	0.99	1	1.01	1.07	0.85	0.97	4.12215	7.82647	-0.605753	6.96843	14.7308	6.99707	0.978331
Disodium Cromoglycate	1.19	0.82	0.81	0.93	1.02	0.94	-33.1393	9.75996	8.18229	-13.501	-25.5493	-10.9157	1.05452
Disopyramide Phosphate	1.21	1.12	1.07	1.27	0.88	0.91	-14.8601	-4.18652	-6.02347	-16.075	2.95857	4.79022	0.909715
Disulfiram	0.9	1.04	1.01	0.82	0.24	0.05	15.4148	-19.9397	7.80431	2.76015	55.1064	68.7888	0.475179
Divalproex Sodium	1.07	1.05	0.71	1.18	0.56	0.85	7.98891	-20.3834	26.1679	-22.3261	36.9072	18.4899	0.948844
DL-Carnitine HCl	0.78	1.27	1.28	1.02	0.98	1.28	17.4361	-8.11689	-20.6387	17.5504	13.9036	-14.4982	0.763515
DL-Panthenol	1.03	0.74	0.74	0.93	1.05	0.82	-4.05075	20.5685	17.0648	4.35358	-9.67272	11.6687	0.952226
Docetaxel	0.68	0.84	1.06	0.66	0.79	0.57	5.57219	7.66799	-10.5592	8.03071	-4.32749	21.7858	0.427063
Docetaxel Trihydrate	0.69	0.82	0.69	0.63	0.67	0.74	15.6785	15.0533	20.9391	22.0447	18.2943	17.5441	0.0202814
Docusate Sodium	1.13	0.94	0.57	2.2	0.97	1.22	-10.3342	7.22424	28.9712	-72.4169	-4.16841	-17.7655	0.409149
Dofetilide	0.75	0.92	0.79	0.99	0.74	0.95	22.621	-9.57493	21.0651	-8.92497	26.6621	12.0413	0.843357
Dolutegravir (GSK1349572)	0.96	0.79	0.84	1.16	1.31	0.96	8.56013	20.8537	9.69421	12.0756	-4.26386	7.14037	0.576233
Domiphen Bromide	1.11	1.12	0.81	0.6	0.11	1.54	-2.51284	0.536266	13.3795	29.971	61.6289	-31.1786	0.145444
Domperidone	0.97	1.21	0.68	0.99	0.67	0.62	7.81314	-4.24991	21.0336	18.8578	31.5301	30.04	0.835819
Donepezil HCl	1.35	0.9	0.94	1.28	0.99	0.95	-45.1789	3.54744	-1.45621	-41.2429	-23.1949	-11.8615	1.19618
Dopamine HCl	0.94	0.76	1	0.99	1.03	1.1	9.70258	22.6604	-1.20422	19.103	11.231	-2.14559	0.950231
Doramapimod (BIRB 796)	0.97	1.36	1.39	1.2	1.23	1.28	12.5587	-47.3572	-15.4415	-23.5927	-1.20944	-8.85212	1.14845
Doripenem Hydrate	1.17	1.3	0.81	1.29	0.55	0.65	3.41911	-42.0956	20.0887	-29.8438	37.5435	30.6419	0.915368
Dorzolamide HCl	1.34	0.79	0.92	1.11	1.23	1.03	-43.9925	11.8202	0.244703	-27.2289	-45.3394	-18.8546	1.0974
Dovitinib (TKI-258, CHIR-258)	0.69	0.9	0.78	0.59	0.88	0.68	4.64944	3.64253	10.1982	13.3421	-12.6317	11.8693	1.07703
Dovitinib (TKI258) Lactate	1.03	0.86	0.73	0.8	0.83	1.01	-3.96287	12.4542	18.1673	11.7487	6.93568	-2.83344	0.903836
Doxapram HCl	0.9	0.52	0.68	0.81	0.77	0.76	8.77983	37.0507	22.577	19.961	19.8851	20.8687	1.08201
Doxazosin Mesylate	1.15	0.72	0.85	0.91	0.56	0.5	4.12215	7.95326	17.2538	-3.8587	36.6844	40.587	0.890785
Doxepin HCl	1.26	1.01	1.11	1.32	1.06	1.39	-38.6318	-4.66197	-14.1815	-43.9803	-29.7492	-51.3268	1.01935
Doxercalciferol	1.12	0.72	0.82	1.13	1.04	1.26	5.35248	7.85817	19.0807	-18.7307	9.86283	-7.79168	0.863646
Doxifluridine	0.86	1.06	0.97	0.91	1.17	1.01	13.3936	4.97378	0.780175	22.3715	3.40401	3.95907	0.743832
Doxofylline	0.91	0.54	0.81	0.88	1.08	0.75	8.20861	36.0998	13.2535	16.1204	0.540489	22.1011	0.933653
Doxorubicin (Adriamycin) HCl	0.81	0.98	0.86	0.8	0.91	1.01	19.6331	-14.2343	16.9073	4.10843	17.2443	8.48741	0.0705631
Doxycycline HCl	0.88	0.96	1.03	0.9	0.93	1	9.74652	10.3305	-1.6137	15.385	9.9901	5.07683	0.936708
Doxylamine Succinate	0.79	1.01	0.92	0.91	1.27	1.01	14.58	7.63629	5.9774	14.6496	-11.5817	4.50362	0.991907
Dronedarone HCl	0.7	0.7	1	1.06	1.08	1.18	21.6104	26.6542	-1.29872	16.0387	8.27199	-7.76302	0.029618
Droperidol	0.82	1.08	0.82	0.82	0.83	0.69	13.042	3.16708	12.3716	19.2664	16.4171	25.9989	0.991321
Dropropizine	0.92	0.85	0.73	0.94	1.02	0.71	7.63738	17.3671	19.1122	13.097	4.10398	24.3939	1.08617
Drospirenone	1.11	1.12	1.33	0.82	1.3	0.98	5.79189	-26.5326	-12.1342	2.71929	-5.40926	10.0924	0.906779
Duloxetine HCl	1.37	1.08	1.1	0.95	1.18	1.35	-12.2237	3.70592	-8.35435	20.4104	2.99039	-18.8832	0.733298
Dutasteride	1.44	1.37	1.03	1.14	1.31	1.17	-9.05995	-48.1179	6.67037	-19.507	-5.72743	-1.88764	0.695728
Duvelisib (IPI-145, INK1197)	0.71	0.86	0.55	0.75	0.55	0.52	14.8436	12.8028	30.6091	15.1807	27.8075	33.6226	0.555172
Dyclonine HCl	0.86	1.04	0.6	0.75	0.54	0.64	13.4375	5.79789	27.0498	28.7453	38.6889	28.8363	0.976468
Dydrogesterone	0.85	0.91	1.12	0.95	0.93	1	11.8117	13.6586	-8.25985	12.9336	9.83101	4.81888	1.04465
Dyphylline	1.03	1.32	1.07	1.44	0.81	1.12	9.65864	-43.3951	3.70952	-40.7526	22.4623	1.46562	1.02585
Ebastine	0.87	0.92	0.8	0.92	0.75	0.79	10.4935	13.0247	14.3245	14.241	21.0305	19.0631	0.97288
Econazole nitrate	0.49	0.86	0.14	0.33	0.63	0.17	32.3319	17.1769	59.5246	46.4772	33.4709	60.5633	0.645444
Edaravone	1.12	0.93	0.92	0.71	1.2	1.19	5.35248	-10.716	13.096	10.523	0.763207	-3.17736	0.923773
Edoxaban	0.87	0.84	0.74	0.69	0.66	0.72	5.22066	13.5635	17.2853	18.4493	19.4079	18.5185	0.494616
Efavirenz	1.03	0.88	0.7	1.06	0.9	0.74	-3.96287	11.2814	20.2147	-3.89955	1.71771	17.6874	1.05803
Eflornithine hydrochloride hydrate	0.63	1.04	0.58	0.46	0.73	0.72	9.6147	-6.53206	25.2859	23.8015	0.63594	8.51607	1.01823
Elacridar (GF120918)	0.87	0.66	0.82	0.79	0.87	0.73	5.17672	25.6399	11.4581	12.4024	3.46764	17.802	1.03861
Eletriptan HBr	0.97	0.59	0.68	0.74	0.96	0.73	4.95702	32.7716	22.4195	23.2295	8.01745	23.4481	1.04656
Eliglustat	0.97	0.93	0.94	0.97	0.66	0.76	-0.667344	7.88986	3.36304	1.94301	19.5033	15.7098	0.940036
Ellagic acid	0.79	1.16	1.16	0.81	1.11	1.19	20.8634	-29.9558	-1.77119	3.08701	5.59937	-3.292	0.974375
Eltrombopag	1.35	0.94	1.04	1.38	1.45	1.37	-45.135	0.726445	-9.3308	-49.2101	-65.8295	-49.1486	0.942328
Eltrombopag Olamine	0.76	0.73	0.96	0.8	1.05	0.8	18.6664	24.4672	1.91412	26.825	10.0219	17.802	0.394885
Elvitegravir (GS-9137, JTK-303)	0.86	0.98	1.2	0.97	0.71	0.92	13.7012	9.79165	-15.095	19.961	28.8257	9.92043	0.849667
Empagliflozin (BI 10773)	1.29	1.04	0.91	1.29	1.1	1.05	-19.7814	0.567962	5.31594	-17.2598	-13.7135	-5.72813	0.846411
Emricasan	0.99	0.77	0.78	0.72	0.7	0.75	-2.07344	18.1595	14.2615	16.5698	16.3217	16.7703	0.90285
Emtricitabine	0.97	0.72	0.99	0.72	0.7	0.84	12.2511	7.76308	9.06424	9.54243	28.9211	18.9198	0.942549
Enalapril Maleate	1.17	0.84	1.21	1.25	1.18	1.06	23.5877	-12.6178	18.7657	-21.0187	20.9351	8.08617	0.975653
Enalaprilat Dihydrate	0.73	0.96	0.83	1.16	0.84	1.01	-1.98555	18.0011	-15.914	8.11243	2.6404	0.806431	0.738457
Enasidenib (AG-221)	1.39	1.37	1.53	1.38	1.5	1.5	-25.5376	-20.8589	-38.4038	-22.9798	-43.2395	-38.4869	0.874489
Enoxacin	0.88	0.76	1.16	0.68	1.06	1.07	16.5573	3.99119	-1.36171	12.7701	8.39925	4.50362	0.901966
Enoxolone	0.81	1.05	0.99	0.95	1	0.93	16.2936	5.48093	-0.322268	20.819	12.8218	9.1466	0.871148
Enrofloxacin	1.38	1.4	1.35	1.19	1.26	1.43	-16.5298	-16.1678	-24.135	0.880725	-11.0408	-23.9275	1.02426
Entacapone	0.8	1.26	0.63	0.8	0.64	0.87	14.4042	-7.60974	25.7899	20.0427	28.1575	13.9329	0.849504
Entecavir Hydrate	1.07	0.75	0.79	0.83	0.9	1.05	7.81314	4.62512	21.2856	2.26987	17.5943	5.42075	1.09477
Entinostat (MS-275)	0.75	0.65	0.95	0.63	0.79	0.84	22.665	13.6903	11.2691	16.0796	23.5759	18.6332	0.0933221
Entospletinib (GS-9973)	0.89	0.82	1.14	0.9	1.29	0.83	3.85851	15.3385	-10.9372	5.86529	-28.1265	11.0668	0.967446
Entrectinib (RXDX-101)	0.95	0.87	0.78	0.93	1.08	0.83	0.562986	12.1055	14.1355	4.19015	-11.9954	10.3503	0.833003
Enzalutamide (MDV3100)	0.95	0.53	0.83	0.44	0.59	0.71	13.1299	23.96	18.6082	29.4398	35.4436	27.002	1.18661
Enzastaurin (LY317615)	1.1	0.76	0.69	0.53	0.72	0.94	6.36311	4.11797	27.0813	23.0253	27.8075	12.7578	1.00945
Epacadostat (INCB024360)	1.07	0.75	0.85	0.92	0.99	0.88	-6.77505	19.9662	9.41072	4.59872	-5.72743	6.82511	0.983929
Epalrestat	1.03	1.33	1.06	0.84	1.11	1.11	5.08884	-11.5084	-5.4565	25.2315	6.64933	-3.06272	0.848428
Epinastine HCl	0.81	0.63	0.62	0.8	0.75	0.65	13.5693	30.4578	26.0734	20.247	21.0305	28.6357	1.22606
Epinephrine bitartrate	0.75	0.74	0.85	0.78	1.12	0.93	18.974	24.0551	9.31623	27.7238	6.42661	9.1466	0.936914
Epinephrine HCl	0.79	0.92	1.06	0.88	0.78	1.02	-3.128	2.15279	-10.8112	-9.6604	-3.4048	-18.482	1.01356
Epirubicin HCl	0.67	1.09	0.9	1.13	1.17	0.96	26.0484	-24.0286	14.104	-19.0984	2.03588	11.2675	0.0700284
Eplerenone	0.97	1.17	1.12	1.21	1.53	1.34	12.5148	-30.6531	0.969165	-24.2872	-18.1042	-12.4347	0.816988
Eprazinone 2HCl	0.79	0.91	0.91	1.16	1.3	1.06	-2.77648	2.9769	0.339198	-31.1104	-51.7664	-22.3225	0.940302
Eprodisate disodium	1.22	1.1	0.81	1.03	1.13	1.07	-35.556	-10.716	8.11929	-21.0595	-35.8898	-22.9244	1.08913
Eprosartan Mesylate	0.8	0.79	0.9	0.98	1.04	0.88	14.0527	20.9171	7.42633	11.4627	3.18129	13.1591	0.95701
Eptifibatide Acetate	0.55	0.7	0.81	0.64	0.95	0.72	15.0633	18.4765	8.0563	9.665	-19.536	8.14349	1.23357
Erdosteine	0.73	0.8	0.9	0.99	1.03	0.76	20.2483	20.4734	6.0089	19.0621	11.3264	20.4101	1.09726
Erlotinib	0.74	0.71	0.59	0.82	0.74	0.61	13.2617	22.7238	27.5223	10.523	13.2036	27.2026	0.574834
Erlotinib HCl (OSI-744)	0.73	0.73	0.8	0.55	0.65	0.82	1.39785	15.9408	9.00125	16.2021	8.08109	-0.82721	1.14306
Erythromycin	0.6	0.93	0.95	1.3	1.13	1.04	11.4163	1.64564	-2.62165	-42.5095	-36.4625	-20.3736	1.11626
Erythromycin Cyclocarbonate	0.94	0.88	0.95	0.9	0.9	1.11	0.958449	10.9961	2.2606	5.947	1.27228	-10.0272	0.975529
Erythromycin Ethylsuccinate	0.87	0.98	1.11	0.86	1.06	1.2	10.5814	9.56978	-7.09441	17.2236	1.33591	-8.56551	1.00527
Escin	0.87	0.94	0.96	0.98	0.88	0.63	5.22066	7.00236	1.75662	1.04415	3.08584	25.1391	0.957177
Escitalopram Oxalate	0.84	1.21	0.65	0.79	0.78	0.7	12.2951	-4.85215	24.6244	20.6556	19.1215	25.2824	1.00342
Eslicarbazepine Acetate	0.75	0.78	0.97	0.82	0.8	0.93	12.2072	18.0961	0.87467	10.4413	8.84469	3.0706	0.0166778
Esmolol HCl	0.95	1.11	0.96	0.96	1.26	1.05	5.96765	1.1385	3.01656	12.3207	-11.2318	1.58026	1.01787
Esomeprazole sodium	0.75	1.04	1.06	0.72	0.89	1.13	18.9301	5.89298	-5.11002	30.0935	18.8034	-4.03717	0.896631
Estradiol	0.89	0.7	0.69	1.02	0.79	0.83	15.8542	9.3796	27.2703	-11.1721	24.1168	19.2924	0.750162
Estradiol Benzoate	1.18	0.94	1.13	0.95	1.05	1.21	-6.29171	11.8836	-8.48034	12.8927	2.19497	-9.13872	1.11611
Estradiol Cypionate	1.03	0.85	0.97	0.9	0.92	0.7	2.05696	17.3354	2.41809	15.1398	10.3719	24.9385	1.01319
Estradiol valerate	0.9	0.9	0.62	0.97	0.58	1.03	8.86771	14.1975	26.6088	11.7079	31.8483	2.89864	0.788325
Estriol	0.96	1	0.69	0.87	0.77	0.83	8.51619	8.52379	20.3407	23.8833	25.5485	16.0824	0.966061
Estrone	0.96	0.57	0.81	0.59	0.95	0.84	13.042	20.5685	19.7737	19.103	14.8899	19.0631	0.975129
Eszopiclone	0.98	1.19	0.67	0.87	0.71	0.76	4.6055	-3.20393	22.829	16.815	23.8304	20.8974	1.01649
Ethacridine lactate monohydrate	0.94	0.73	0.72	0.97	0.62	0.7	6.84646	24.4672	19.5532	11.7896	29.7484	25.397	0.0522998
Ethambutol 2HCl	1.02	1.09	1.09	1.05	1.13	1.12	2.40848	2.85011	-5.99197	7.90814	-2.8321	-3.03406	1.05862
Ethamsylate	0.93	1.02	1.17	1.14	0.88	1.12	7.3298	6.5903	-11.3152	3.45472	13.0763	-3.12004	1.07957
Ethinyl Estradiol	0.75	1.11	0.72	1.07	0.78	0.94	22.4892	-25.7719	25.1599	-14.4815	24.435	12.7005	0.615568
Ethionamide	1.3	0.89	0.75	0.98	0.72	0.88	-8.62055	15.0216	16.0254	19.2256	28.603	12.8151	1.09448
Ethosuximide	0.92	0.99	1.02	0.86	0.9	0.91	2.58424	4.37155	-2.46416	8.27586	1.17683	4.99085	0.981964
Ethoxzolamide	1.16	0.95	0.83	1.08	1.09	0.66	-11.9161	6.93897	11.0801	-5.08441	-12.918	23.2762	0.99937
Ethylparaben	0.82	0.66	0.72	0.71	1.02	0.93	8.12073	25.9252	18.1988	17.5913	-7.9228	3.38587	0.99698
Ethynodiol diacetate	0.75	0.85	0.81	0.65	0.71	0.81	16.9967	17.3988	13.3165	27.8873	23.8622	17.6301	0.829594
Etidronate	0.84	0.72	0.7	0.7	0.66	1.11	-6.20383	16.8283	16.3719	4.51701	7.1584	-26.5069	1.06596
Etizolam	0.88	0.98	0.83	0.75	0.66	0.62	4.78126	4.72021	10.5447	15.099	19.5033	26.4288	1.01212
Etodolac	0.79	1.33	1.31	0.98	1.2	1.19	20.6877	-44.1242	-10.5907	-8.59812	0.22232	-3.03406	0.909565
Etofibrate	0.93	0.84	0.8	0.82	0.85	0.65	7.28586	17.6524	14.0095	19.4707	14.7308	28.5783	1.16624
Etomidate	0.9	1.25	1.54	1.08	1.42	1.59	15.6785	-37.6581	-24.891	-15.1352	-12.0908	-28.2839	0.888355
Etonogestrel	0.73	0.75	0.65	1.03	0.92	0.83	13.5693	19.7761	23.6165	-2.10184	0.063236	10.7229	0.886928
Etoposide	0.67	1.03	0.7	0.9	0.73	0.95	25.9605	-19.2741	26.6718	-3.0007	27.4576	11.898	0.409123
Etoricoxib	0.78	0.83	0.89	0.81	0.98	0.92	10.3617	14.3877	6.92235	11.2176	-4.42294	4.01639	0.971587
Etravirine (TMC125)	1.1	0.81	0.74	0.96	0.96	0.82	-1.76585	19.5225	18.0413	12.3616	8.24017	16.8849	0.251783
Etretinate	1.24	0.88	0.87	1.26	1.02	0.92	-16.7495	11.0278	7.9618	-15.4621	-7.66826	3.93041	0.821958
Evacetrapib (LY2484595)	0.81	0.69	0.58	0.92	0.59	0.79	13.6572	27.0029	29.4437	14.241	31.1483	18.8338	1.11401
Everolimus (RAD001)	0.05	0.27	0.08	0.46	0.06	0.05	54.8293	45.5137	64.3439	27.5195	65.3833	68.9895	0.494063
Exemestane	1.2	0.83	1.07	0.82	1.31	0.83	1.83726	-1.6191	3.93001	2.47415	-5.75925	19.5217	1.03922
Ezetimibe	0.95	1.07	0.91	1.06	0.8	0.92	13.5254	-21.9049	13.474	-13.9504	23.0668	13.6176	0.726134
Famciclovir	1.29	0.9	0.9	1.09	0.93	1.05	-7.96144	14.451	5.47343	14.8947	16.9898	1.00705	1.05547
Famotidine	0.92	1.2	1.01	1.11	0.96	1.13	10.3177	-3.52089	-1.86569	13.9958	15.3671	-4.29512	0.868463
Fasudil (HA-1077) HCl	1.13	1.21	0.94	1.22	1.25	1.03	4.95702	-33.8862	12.0881	-25.0227	-2.22758	7.22636	0.954908
Favipiravir (T-705)	1.19	0.94	0.84	1.14	1.16	0.83	-13.8494	7.35102	9.9462	-8.76155	-17.786	10.5223	0.961912
Febuxostat	0.91	1.33	1.2	1.54	1.69	1.34	15.0633	-44.4728	-3.75559	-47.3715	-27.2993	-12.406	0.970714
Fedratinib (SAR302503, TG101348)	0.73	0.82	0.7	0.78	0.84	0.91	19.8967	19.6176	20.1202	27.8464	22.0487	10.379	0.124319
Felbamate	1.1	1.33	1.4	1.39	1.28	1.26	6.45099	-44.1875	-16.3864	-37.4024	-4.13659	-7.849	0.851328
Felodipine	0.93	1.31	1.38	0.98	1.68	1.22	10.142	-10.399	-27.6943	19.389	-25.0721	-10.5144	0.949319
Fenbufen	0.85	1.07	0.88	0.63	0.76	0.93	6.18735	-1.04856	7.11134	21.963	11.9946	3.04194	0.0230691
Fenofibrate	1.04	0.62	0.71	1.11	1.06	0.74	4.29792	31.6623	19.4587	13.955	9.41739	22.3877	1.14354
Fenofibric acid	0.68	0.81	0.66	0.87	0.77	0.85	16.3376	15.5604	22.451	7.74471	11.0082	9.0033	0.862792
Fenoldopam mesylate	1.05	1.04	1.28	1.51	1.3	1.37	-5.1932	0.789838	-21.0797	-30.6609	-28.7628	-28.8571	1.11568
Fenoprofen Calcium	1.17	1.16	1	1.07	1.16	0.99	-31.5135	-15.1218	-6.27546	-24.5732	-39.1988	-15.9886	1.14386
Fenoprofen calcium hydrate	0.76	0.73	0.69	0.62	0.83	0.86	16.2497	24.4355	21.7896	28.9495	16.3853	14.764	0.838386
Fenspiride HCl	1.04	1.35	1.34	1.12	1.24	1.39	1.44179	-13.4102	-23.0641	4.51701	-9.95908	-21.0614	0.994018
Fenticonazole Nitrate	0.86	1.26	0.45	0.38	0.79	0.21	13.789	-7.16599	37.7907	44.1075	24.6577	57.7546	0.621572
Fesoterodine Fumarate	0.94	0.91	0.72	0.87	0.77	0.7	9.70258	13.9756	18.2618	24.1284	25.8349	24.5659	0.879476
Fexofenadine HCl	0.9	0.57	0.83	0.86	0.68	0.87	8.99953	34.4199	12.0251	17.4278	25.7394	13.7609	1.04599
Fidaxomicin	0.89	1.05	1.21	1.07	1.1	1.26	9.52682	5.22735	-14.528	6.805	-0.98672	-12.2627	0.901539
Filgotinib (GLPG0634)	0.7	1.09	0.61	0.77	0.73	0.58	15.5027	-2.41151	26.4513	13.5873	13.9036	29.1802	0.995643
Finasteride	1.15	1.06	1.07	0.89	1.16	1.08	3.99033	-21.366	4.24499	-2.22441	2.73585	3.98773	0.966393
Fingolimod (FTY720) HCl	1.16	0.85	0.8	0.66	0.58	0.88	-11.7843	13.1832	13.1905	20.4921	25.4849	7.14037	0.776309
Flavopiridol (Alvocidib)	0.78	1	0.82	0.42	0.56	0.66	-1.67797	-3.86955	7.23734	27.1518	17.2125	13.1877	1.08865
Flavoxate HCl	0.57	0.66	0.81	0.8	0.97	0.61	13.7012	21.3292	8.52877	-3.04155	-21.5086	17.7161	1.29635
Flibanserin	0.86	1.04	0.93	0.98	1.04	1.08	11.1966	5.89298	5.34744	11.1767	2.67222	-0.454625	0.870887
Flopropione	0.97	0.89	0.88	0.78	1.04	1.03	5.08884	14.9265	8.33978	21.0233	2.79949	3.29988	0.685131
Florfenicol	1.04	0.85	0.91	0.7	0.93	1.01	1.66149	17.0819	6.54437	25.1498	9.73556	4.64692	0.712699
Floxuridine	0.99	0.82	0.92	0.58	0.58	0.27	11.6799	-1.14365	13.285	19.2664	35.7299	55.0892	0.490304
Flubendazole	0.8	0.91	0.9	0.81	1.03	0.75	16.8209	13.8805	5.50493	26.253	11.2946	21.5565	0.833256
Fluconazole	1.03	1.14	0.61	1.2	0.83	0.27	9.48288	-27.9906	32.2785	-24.083	21.476	54.8312	0.860399
Flucytosine	0.67	0.46	0.1	0.12	0.13	0.1	26.3999	29.602	62.9264	51.4209	61.5334	65.4069	1.1658
Fludarabine	0.52	0.62	0.7	0.42	0.62	0.68	17.3482	23.6113	16.6868	27.0293	11.231	12.0986	1.27622
Fludarabine Phosphate	1.12	0.82	0.98	0.91	0.87	0.82	5.39642	-0.60481	9.72571	-3.61355	19.5033	19.9229	1.04992
Fludrocortisone acetate	1	1.09	0.87	0.77	0.76	0.83	3.81457	2.72333	9.41072	21.7587	20.8715	16.627	0.894631
Flufenamic acid	0.78	0.73	0.67	0.85	0.78	0.67	15.4148	24.3087	22.9235	17.9181	19.3124	27.088	0.873259
Flumazenil	1.03	0.96	0.67	1.29	0.74	0.84	9.87834	-13.1883	28.1207	-30.0889	26.9485	18.9198	0.915315
Flumequine	1.17	0.9	0.77	0.96	0.91	1.1	-5.58866	14.1024	15.8994	12.3616	11.1991	-1.68702	1.16167
Flumethasone	0.96	0.87	0.78	0.77	1.17	0.88	5.48431	15.7823	15.1119	21.677	-5.31381	13.3024	0.962791
Flunarizine 2HCl	0.95	1	0.81	1	0.71	0.77	9.30712	8.33361	11.8676	18.4901	29.3666	20.0375	0.787723
Flunixin Meglumin	0.83	1.04	0.68	0.95	0.67	0.85	14.9754	6.24164	21.1911	20.4921	31.5301	14.9647	1.03088
Fluocinolone Acetonide	0.96	1.06	1.18	1.22	1.29	1.18	8.38437	4.72021	-14.0241	9.62414	-3.50025	-7.50508	1.08058
Fluocinonide	1.14	1.33	1.18	1.2	1.12	1.02	-0.579463	-11.4767	-14.0241	10.4413	6.23571	3.18524	0.851517
Fluorometholone Acetate	1.05	1.22	1.27	1.3	1.32	1.18	0.694807	-5.54947	-18.3393	-4.47155	-14.6043	-7.10383	0.668061
Fluorouracil (5-Fluoracil, 5-FU)	0.94	1.32	1.02	1.05	1.24	0.91	13.7012	-43.2683	7.11134	-13.2967	-1.75033	14.2481	0.489449
Fluoxetine HCl	1	0.85	0.7	1.05	0.46	0.74	11.0208	-3.77446	26.6718	-13.4601	42.666	25.1104	0.931781
Flupenthixol dihydrochloride	0.94	0.94	0.93	1.2	1.06	1.11	6.80252	11.8836	4.74897	0.186155	1.84498	-2.40353	0.492523
Fluphenazine dihydrochloride	0.99	0.78	0.77	0.92	0.87	0.9	-1.85373	18.1278	15.1119	4.51701	3.81763	5.90798	0.872733
Flupirtine maleate	1.1	0.8	1.16	0.74	0.86	0.95	6.31917	1.01171	-1.77119	8.48014	19.9488	12.2419	0.99878
Flurbiprofen	0.94	0.99	0.9	0.67	1.15	1.07	13.833	-15.8191	14.104	13.3013	3.18129	4.70424	0.854654
Flutamide	1.2	1.09	1.17	1.03	1.17	1.08	-3.47953	2.78672	-13.2996	17.2644	3.11765	-0.941852	1.00514
Fluticasone propionate	0.97	0.7	0.61	0.92	0.68	0.77	8.07679	26.7493	25.8844	21.8404	30.8938	20.2955	1.01125
Fluvastatin Sodium	0.76	0.66	0.74	0.84	1.04	0.68	18.4028	29.0948	17.2538	24.9864	10.8492	25.8556	0.634288
Fluvoxamine maleate	0.96	1.36	1.18	1.14	1.3	0.96	13.042	-47.1353	-2.99963	-19.6704	-4.96383	11.1815	0.729151
Folic acid	1.16	1.17	1.02	1.2	1.04	0.89	-11.6964	-7.9901	-2.71614	-12.2753	-9.35456	5.99396	0.898845
Fomepizole	1.01	1.09	0.97	1.19	1.21	0.91	10.3617	-23.6799	9.8202	-22.8572	-0.0322146	14.4488	0.936159
Fondaparinux Sodium	0.62	0.86	1.07	0.61	0.89	0.66	10.098	6.49521	-11.4097	11.7487	-13.968	13.8182	1.12491
Foretinib (GSK1363089)	1.06	1.22	1.11	1.29	0.99	1.29	8.42831	-35.3442	1.63063	-29.9255	12.2173	-9.56863	0.0214969
Formestane	0.69	0.76	0.74	0.8	0.82	0.9	22.3574	22.8189	17.1278	26.9884	22.7487	11.0382	0.892029
Formoterol Hemifumarate	1.03	1.01	1.08	0.84	1.24	1.09	5.0449	7.66799	-7.03142	25.0273	-0.318566	-1.45774	0.988557
Fosaprepitant dimeglumine salt	0.86	0.85	0.98	0.88	1.47	0.94	11.0647	17.3988	1.91412	16.3247	-24.2448	9.11794	0.648755
Fosbretabulin (Combretastatin A4 Phosphate (CA4P)) Disodium	1.29	0.97	0.79	1.17	1.2	1.1	-40.8728	-1.20704	9.47372	-32.4587	-42.2532	-25.3892	0.464721
Foscarnet Sodium	1.36	1.33	0.96	1.14	0.91	1.02	-15.5631	-12.1107	3.20555	3.53644	11.1355	3.81577	1.02004
Fosfomycin calcium	0.66	0.87	1.06	0.85	0.95	0.6	7.28586	5.57602	-10.4017	-7.08641	-19.6632	18.7478	1.06737
Fosfomycin Tromethamine	1.11	0.97	0.82	1.16	1.04	0.97	-9.10389	5.25905	11.1746	-9.61954	-8.78185	0.290545	0.128601
Fosinopril Sodium	0.85	0.97	0.85	1.02	0.81	0.89	-7.34628	-1.52401	5.18994	-20.7327	-6.71376	-6.67393	0.961863
Fostamatinib (R788)	1.05	1.05	0.99	0.91	0.96	1.15	4.21003	5.44923	-0.196274	22.1673	15.2717	-5.78546	0.700914
Fudosteine	0.68	0.93	1.02	1.32	1.08	1.16	5.66007	1.51886	-7.69288	-43.7761	-31.34	-30.8633	1.01186
Fulvestrant	1.09	0.6	1.03	0.93	0.92	0.91	6.84646	17.7158	6.1349	-4.75755	16.4171	14.6207	0.764187
Fumagillin	0.83	0.65	0.85	0.55	0.65	0.77	7.5495	26.0837	9.31623	27.1518	20.1397	15.4232	0.835167
Furaltadone HCl	0.9	1.01	1.05	0.99	1.35	1.32	8.82377	7.76308	-3.5036	10.809	-16.6724	-16.0172	0.861754
Furazolidone	1.05	0.94	1.12	0.78	0.92	1.19	-5.45684	7.16084	-9.77177	13.2604	-0.0322146	-15.53	0.959544
Furosemide	1.1	1.09	1.23	0.82	1.25	1.18	6.31917	-23.6799	-5.61399	2.51501	-2.22758	-2.63281	1.10408
Fusidate Sodium	0.86	0.83	0.89	0.6	0.55	0.82	6.01159	14.2926	6.63887	24.0467	27.5848	11.812	0.97869
Gabapentin	1.36	1.12	1.17	1.05	1.29	1.15	-45.838	-12.3642	-18.9063	-22.5712	-51.3528	-30.2041	1.00992
Gabapentin HCl	0.62	0.93	0.73	0.45	0.73	0.76	9.8344	1.32868	14.5765	24.7821	0.985925	4.41764	1.07201
Gabexate Mesylate	0.84	1.03	1.14	0.95	0.99	1	14.8436	6.74879	-10.9057	20.4104	13.3309	4.7329	0.911416
Gadodiamide Hydrate	0.74	0.84	0.88	0.82	0.89	1.06	0.694807	7.98495	3.26855	-5.04355	-13.5862	-21.7493	1.00052
Galanthamine HBr	0.53	0.64	0.72	0.51	0.75	0.6	16.8649	22.2167	14.8599	20.0018	-0.541284	18.4899	1.20254
Galeterone	0.9	0.67	0.82	0.84	0.72	1.03	8.99953	28.0489	12.907	18.2041	23.3214	2.98462	1.07489
Gallamine Triethiodide	1.06	0.82	1.12	0.96	1.14	0.91	3.37517	19.2372	-9.55129	20.1653	4.8994	10.6943	0.984103
Gallic acid	0.75	0.99	0.81	0.77	0.94	1.02	12.1632	4.02288	11.8676	13.8324	-1.30489	-2.94808	0.991276
Galunisertib (LY2157299)	0.96	0.81	0.96	0.87	1.03	1.07	8.34043	20.2198	1.41014	24.0058	11.0401	-0.0820403	0.964303
Ganciclovir	0.83	0.71	0.7	0.87	0.71	0.6	15.2391	25.7033	20.1202	24.0467	29.0802	31.5304	0.99956
Gandotinib (LY2784544)	0.94	0.85	0.97	0.87	0.96	0.8	9.35106	17.5256	0.843172	24.0875	15.1762	17.7447	0.304371
Ganetespib (STA-9090)	1.01	1.24	1.09	1.18	1.45	1.28	10.4496	-36.8973	3.01656	-22.5304	-13.5544	-8.73747	0.029251
Gatifloxacin	0.82	1.22	1.14	1.13	1.33	1.25	19.1937	-35.2491	-0.0387824	-18.8941	-6.74557	-6.90321	0.741977
Gefitinib (ZD1839)	0.67	0.61	0.91	0.51	0.72	1.09	26.1363	17.0185	13.6315	24.1693	28.0303	3.27122	0.68143
Gemcitabine	1.04	0.74	0.79	1.1	0.95	1.01	-21.6269	14.9265	10.0722	-26.9838	-19.695	-17.5076	1.2069
Gemcitabine HCl	0.6	0.89	0.88	0.91	1.12	0.79	11.8996	4.37155	2.98506	-11.6624	-35.6353	2.26811	0.493665
Gemfibrozil	1.24	0.89	0.88	0.91	1.32	1.03	-0.0961195	-6.88072	15.6159	-3.32755	-6.45922	7.14037	1.07544
Genistein	0.83	0.86	0.71	0.71	0.91	0.66	18.7104	-4.53518	26.0419	10.1144	17.1489	30.4126	0.959957
Gentamicin Sulfate	0.92	0.75	0.8	0.76	1.08	0.98	-12.7509	14.7046	9.22173	0.145298	-31.1809	-15.2147	1.25617
Gestodene	1.09	0.83	1.21	0.8	1.2	0.81	7.06616	-1.5874	-4.57455	4.23101	0.445038	21.012	0.914069
GHRP-2	0.58	0.78	0.67	0.36	0.83	0.61	12.8223	12.2323	18.3878	31.4827	-8.55913	17.9167	1.15483
Gimeracil	1.19	1.04	0.87	0.93	0.87	0.91	-2.86436	6.08316	8.15079	21.3093	20.1715	10.8376	1.0918
Glafenine HCl	0.95	0.7	0.63	0.82	0.7	0.58	0.650866	23.2627	24.6244	10.6047	16.5126	29.2948	0.0219359
Gliclazide	1	1.11	0.66	1.04	0.89	0.58	6.62675	1.89922	22.892	16.8558	18.9306	32.6195	0.981152
Glimepiride	1.24	1.51	1.41	1.41	1.11	1.38	-0.0521792	-59.7505	-16.9219	-38.1378	5.79027	-15.2434	0.988054
Glipizide	1.56	1.19	0.88	0.82	0.68	0.64	-14.5086	-32.4598	15.5844	2.67844	30.2256	31.2724	0.967022
Gliquidone	0.92	1	1.19	1.1	0.95	0.99	8.03285	8.11174	-12.7326	5.21158	8.84469	5.70736	1.15225
Gluconolactone	0.92	0.88	0.71	0.95	0.79	0.8	2.18878	11.0595	18.9547	2.71929	9.54466	12.6145	0.852171
Glucosamine hydrochloride	1.1	1.01	1.56	1.12	1.34	1.49	-1.72191	7.22424	-38.3093	4.43529	-16.0679	-27.682	1.0296
Glutathione	0.61	0.88	0.78	1.04	1.1	1.02	10.6253	5.41753	10.1037	-22.3261	-33.0581	-17.9661	1.0337
Glyburide (Glibenclamide)	1.12	0.94	0.93	0.79	1.26	0.95	5.57219	-11.1281	12.3716	4.80301	-3.11845	12.2419	1.08723
Glycopyrrolate	1.1	0.69	0.78	0.84	0.63	0.98	-8.26902	23.548	14.3875	9.62414	21.3805	-0.454625	0.896948
Granisetron HCl	0.57	0.82	0.97	0.74	0.81	0.83	14.0966	9.69657	-3.4721	1.90215	-6.71376	-1.9163	1.09229
Grazoprevir	1.03	0.94	1.25	1.25	1.4	1.19	1.74938	11.535	-16.7959	-1.89756	-19.7905	-7.5624	0.779022
Griseofulvin	0.86	1.22	1.21	1.01	1.29	1.09	10.845	-5.2959	-14.465	9.665	-12.7908	-1.17113	0.782681
Guaifenesin	1.03	0.94	1.01	0.84	0.86	0.94	9.8344	-11.1281	7.8988	1.16672	20.1079	12.3566	1.02614
Guanabenz Acetate	0.81	1	0.74	0.65	0.72	0.78	13.5254	7.82647	18.1673	27.8055	23.0668	19.7509	0.892304
Guanfacine Hydrochloride	0.81	0.93	0.72	0.8	0.93	0.88	9.04347	7.92156	18.5767	12.0347	-1.05035	6.79645	0.397046
Guanidine HCl	0.79	1	0.94	0.76	0.99	0.96	14.9315	8.20683	4.182	22.249	6.17207	7.68492	0.919047
Halcinonide	0.96	1.04	0.76	1.01	0.86	0.96	5.61613	5.48093	16.4664	9.82843	14.0308	7.79956	0.962444
Halobetasol Propionate	0.91	1.23	1.09	1.22	1.28	1.12	8.20861	-6.1834	-5.86598	-0.590129	-12.059	-3.17736	0.977568
Haloperidol	0.99	0.73	0.78	0.79	0.94	1.21	7.24192	24.689	14.3245	27.4378	16.4489	-9.76925	0.718136
Halothane	1.13	0.89	0.97	1.42	1.2	1.21	-9.9827	10.4573	1.18965	-25.1861	-21.2222	-17.5362	0.999251
Heparin sodium	0.65	0.91	0.75	1.06	1.08	0.9	7.85708	2.59654	12.907	-23.6335	-31.34	-7.90632	1.09718
Hexachlorophene	0.65	0.67	0.68	0.44	0.74	0.44	18.4906	25.1645	21.0336	33.6481	13.0445	39.5266	1.01587
Hexamethonium Dibromide	0.58	0.52	0.66	0.67	0.93	0.72	13.042	31.5355	19.2697	7.17272	-17.4997	8.11483	1.16828
Hexestrol	0.92	1.03	1.19	1	1.36	0.88	10.3617	6.71709	-14.8115	18.6944	-7.35009	12.3852	1.00409
Hexylresorcinol	1.2	1.1	1.05	1.28	1.22	1.09	-14.3328	-3.3941	-4.48005	-16.7695	-22.6858	-8.68015	0.820927
Histamine 2HCl	0.63	0.87	0.9	0.87	0.81	1.11	9.04347	5.76619	1.53614	-8.63897	-6.07742	-26.7075	1.08071
Histamine Phosphate	0.6	0.91	1.08	0.57	0.68	0.72	11.592	3.16708	-12.3546	15.0581	5.24938	7.7709	1.17
Homatropine Bromide	0.83	0.55	0.65	0.99	0.99	0.88	12.3829	35.3074	24.2779	10.9724	6.33116	13.3024	1.25484
Homatropine Methylbromide	1.26	0.81	1.02	0.87	0.84	0.88	-10.51	19.9345	-1.14122	16.6107	15.558	13.0731	1.01381
Hydralazine HCl	1.23	1.19	1.07	1.38	1.19	1.18	-36.3908	-17.6892	-11.6302	-48.7606	-41.3941	-32.2963	1.01571
Hydrochlorothiazide	0.85	1.27	1.42	1.23	1.22	1.32	18.0073	-39.1161	-17.2684	-26.1667	-0.3822	-11.4889	1.00842
Hydrocortisone	0.99	1.35	1.12	1.35	1.45	1.31	11.6799	-45.709	0.937667	-34.5015	-13.8089	-10.801	0.936201
Hydroquinidine	1.05	0.88	0.85	0.84	1.04	1.2	-5.23714	11.0595	9.06424	9.29728	-9.0682	-16.7337	1.1027
Hydroquinone	1.14	0.96	0.97	1.2	0.9	1.18	-10.9933	5.95637	0.68568	-12.3161	1.20864	-14.8135	0.785088
Hydroxychloroquine Sulfate	0.78	0.94	0.83	1.19	1.11	0.98	-2.11738	0.789838	7.07985	-34.0521	-34.4262	-14.5269	1.05944
Hydroxyprogesterone caproate	0.99	0.55	0.89	0.88	0.88	0.8	-1.98555	32.835	6.32389	7.13186	3.08584	12.8438	0.689525
Hydroxyurea	1.04	0.92	1	0.77	1.12	1.03	4.64944	13.2466	-1.07823	28.0507	6.20389	2.38275	0.976504
Hydroxyzine 2HCl	0.94	0.77	0.72	0.79	0.85	1	6.53887	21.9314	19.8367	20.9007	15.2399	5.27745	1.14772
Hygromycin B	1.2	1.1	0.94	1.14	1.22	1.27	-33.4468	-10.6843	-1.29872	-29.9664	-44.544	-40.1206	1.07033
Hyoscyamine	0.93	1.12	0.66	0.74	0.87	0.96	7.06616	0.980017	23.6165	23.0253	13.4263	7.85688	1.01306
i-Inositol	0.78	0.73	0.83	0.75	0.91	1.02	10.7132	20.8854	11.1431	14.6496	0.826841	-3.06272	0.859201
Ibandronate sodium	0.98	0.93	0.91	1.01	0.71	1.03	-17.4086	1.67734	0.591185	-19.6704	2.8313	-18.9406	1.03588
Ibrutinib (PCI-32765)	0.97	1.3	0.78	0.92	1.05	0.67	8.07679	-9.67002	14.1355	21.8813	10.2446	27.088	0.956638
Ibuprofen	0.66	0.67	0.91	0.57	0.83	0.73	26.7954	11.7885	13.8205	20.3696	21.4442	25.7983	1.04511
Ibuprofen Lysine	1.19	1.15	1.28	1.38	1.17	1.08	-33.1393	-14.8049	-26.8754	-49.0058	-40.3124	-23.5549	1.13854
Ibutilide Fumarate	0.76	1.01	0.85	1.15	0.65	0.67	18.4467	7.95326	9.03274	12.239	32.5164	27.002	0.923429
Icotinib	0.96	0.6	0.71	0.84	0.81	0.89	5.66007	32.5498	20.1202	18.0816	17.4671	12.2992	1.15584
Idasanutlin (RG-7388)	0.98	0.62	0.63	0.38	0.41	0.49	-1.19463	28.4609	25.0969	37.0392	38.3389	35.6861	0.890921
Idebenone	0.95	1.05	1.15	0.88	1.01	0.9	9.21923	5.16396	-11.9452	23.393	12.0582	11.2961	0.84693
Idelalisib (CAL-101, GS-1101)	0.74	0.76	0.7	0.79	1.3	0.72	19.6331	22.9457	19.7422	27.1518	-4.00932	23.5055	0.922995
Idoxuridine	0.97	1.11	1.07	0.89	1.12	1.1	7.94496	1.51886	-6.18096	23.0253	5.98117	-1.9163	0.722931
Idramantone	0.95	0.65	0.93	0.72	0.94	0.85	0.606926	26.052	3.58353	16.815	-1.87759	9.31856	0.893034
Ifenprodil Tartrate	0.89	1.08	1.11	0.9	1.1	1.07	9.395	3.32556	-7.2834	15.0173	-1.01854	0.376526	0.772518
Ifosfamide	1.06	1.2	1.12	1.05	1.21	1.19	8.47225	-33.2839	0.843172	-13.5418	-0.223116	-3.03406	0.96278
Ilomastat (GM6001, Galardin)	1.05	0.98	0.84	1.24	1.02	0.75	-5.14926	4.65682	10.1037	-14.6858	-7.25464	16.455	0.470587
Iloperidone	1.04	0.64	0.8	0.74	0.72	0.95	8.99953	14.768	20.5926	7.98986	27.6803	12.2419	0.890361
Imatinib (STI571)	0.89	1.21	1.09	1.06	1.06	0.95	11.8557	-4.02804	-7.56689	16.0796	9.67193	8.22947	0.578562
Imatinib Mesylate (STI571)	0.81	0.84	0.92	0.61	0.82	0.9	-4.53409	8.08004	-0.416763	11.8713	-7.50918	-8.02097	0.920108
Imidapril HCl	1.21	0.97	1.05	1.27	1.35	1.1	-4.00681	10.3305	-4.88953	7.21357	-6.68194	-2.14559	0.98423
Imipenem	0.79	1.06	0.71	0.6	0.48	0.91	-2.77648	-7.64144	15.6159	12.7701	23.7668	-8.30757	1.04065
Imipramine HCl	0.85	0.93	0.76	0.73	0.79	0.75	6.45099	8.30192	15.4584	15.957	9.73556	16.8849	1.07466
Imiquimod	0.8	1.12	0.9	1.29	0.98	0.96	20.1604	-26.4692	14.167	-29.7621	12.8218	11.4394	0.967147
Indacaterol Maleate	1.01	0.84	1.17	1.43	1.32	0.91	3.19941	18.0011	-11.6932	-10.9678	-15.018	11.1528	0.56379
Indapamide	1	1.34	1.17	1.11	1.31	1.07	10.8011	-45.0117	-1.83419	-17.4641	-5.53653	4.4463	0.995737
Indomethacin	1.14	1.09	0.76	1.56	0.93	0.86	4.78126	-23.5848	22.892	-49.0466	15.6535	17.7161	0.855937
Iniparib (BSI-201)	0.91	0.91	0.64	1.05	0.59	0.69	15.283	-8.24368	30.1681	-13.0515	35.3163	28.521	0.93175
Inosine	0.95	1.12	1.23	0.9	1.16	1.29	8.91165	1.36038	-17.4574	22.7801	3.88126	-14.8421	0.980336
Iopamidol	0.93	0.82	0.97	0.75	0.94	0.85	1.79332	15.1167	0.969165	14.8947	-1.55942	9.49053	0.972584
Iopromide	0.83	0.78	1.04	0.84	0.68	1.07	-5.89625	12.1372	-8.95282	-5.94241	5.18575	-23.2683	1.14306
Ipratropium Bromide	0.79	1.35	1.55	1.33	1.21	1.41	20.5558	-46.0893	-25.08	-32.7855	-0.0640314	-17.0203	0.987661
Ipriflavone (Osteofix)	0.96	0.91	1.05	0.9	0.98	1.09	8.77983	13.9756	-4.79503	22.5758	13.9036	-1.4864	0.855589
Irbesartan	0.84	0.89	0.89	0.98	0.73	0.82	18.5346	-7.16599	15.2064	-8.76155	27.1394	19.8942	0.917384
Irinotecan HCl Trihydrate	0.92	0.95	0.72	0.84	1.21	0.68	10.6693	11.1546	18.6712	25.3133	0.858658	25.7696	0.398938
Iron sucrose	1.15	1.32	1.21	1.07	1.27	1.28	-4.35833	-11.3499	-14.1815	6.92757	-11.5181	-13.8677	1.13998
Irsogladine	0.94	0.7	0.9	0.89	0.79	0.86	9.74652	26.8761	5.50493	22.9027	24.8486	13.8182	0.920513
Isavuconazole	0.41	0.21	0.03	0.29	0.01	0.01	35.0122	56.3856	67.0842	45.3332	68.1195	70.9957	0.463608
Isepamicin Sulphate	0.89	0.51	0.63	0.73	0.68	0.83	-10.3342	31.8207	21.5061	2.31072	5.40847	-1.1998	1.1323
Isoconazole nitrate	0.8	0.74	0.15	0.34	0.67	0.1	16.5573	24.0551	58.6112	45.8235	31.2119	65.0057	0.944742
Isoetharine Mesylate	0.86	0.86	0.76	0.81	0.8	0.75	5.96765	12.4225	15.3639	11.095	9.03559	16.9422	0.902839
Isoniazid	1.06	1.09	0.64	1	0.94	0.57	3.41911	2.85011	24.1205	18.5718	16.258	33.3073	0.995427
Isoprenaline HCl	0.81	1.21	0.99	0.74	1.27	1.2	16.2936	-4.24991	-0.259271	29.2355	-2.48211	-9.25336	0.898359
Isosorbide	1.27	1.56	1.54	1.28	1.45	1.47	-11.0812	-26.0888	-36.8289	-3.40927	-22.9085	-26.163	0.923132
Isosorbide Mononitrate	1.6	1.15	1.04	1.4	1.03	1.04	-63.8096	-14.2343	-9.07881	-50.4766	-27.0447	-19.8004	1.03688
Isotretinoin	0.82	1.19	0.85	1.48	1.28	1.2	19.1058	-32.5866	17.0648	-43.6535	-4.16841	-3.97985	0.5435
Isoxicam	1.19	1.07	0.65	0.85	0.75	0.66	-13.8055	-1.04856	23.333	9.01128	12.8218	23.0469	0.905331
Ispinesib (SB-715992)	0.89	0.8	0.76	0.73	1	0.92	15.986	0.884928	22.6085	8.807	11.8991	13.6463	0.017264
Isradipine	0.91	0.74	0.73	0.88	0.75	0.74	15.0633	6.01977	24.7819	-1.65241	26.1849	25.3111	0.936353
Istradefylline	0.75	0.73	0.71	0.99	1.12	0.72	18.9301	24.9426	19.1122	19.0621	5.94936	23.6488	1.02942
Itopride hydrochloride	1.22	1.43	1.19	1.02	1.33	1.17	-15.5192	-24.9794	-14.5595	-1.40727	-30.481	-14.0396	0.84726
Itraconazole	0.45	0.24	0.02	0.39	0.01	0.01	34.3531	54.5472	67.8087	43.6989	68.4377	71.311	0.226023
Ivabradine HCl	0.89	0.82	1.16	0.85	0.83	1.13	12.1632	19.364	-12.5436	24.9047	22.2078	-4.32378	0.966693
Ivacaftor (VX-770)	1.04	1.33	1.29	1.13	1.08	1.28	9.08741	-44.2509	-9.45679	-19.0575	7.22203	-8.73747	0.317843
Ixazomib (MLN2238)	0.94	0.81	0.72	1.07	1.07	1.1	-13.9813	10.1086	14.8284	-24.0421	-30.5446	-25.2745	0.996937
Ixazomib Citrate (MLN9708)	0.76	0.68	0.82	0.86	0.84	0.94	18.4028	27.8587	11.6786	24.251	21.6987	8.37277	0.034758
Kanamycin sulfate	0.88	0.82	0.8	0.61	0.6	1.12	-9.45541	9.12603	9.25323	11.5444	13.1718	-26.9655	1.05882
Ketoconazole	0.41	0.52	0.04	0.86	0.04	0.04	37.9123	24.8475	66.5487	0.186155	66.4968	69.1901	0.794285
Ketoprofen	0.85	0.83	0.84	0.58	1.08	0.72	17.9634	-2.18964	18.1358	19.1847	7.47656	26.4288	1.00008
Ketorolac	0.67	0.72	0.91	0.67	0.74	0.98	26.0923	7.25593	13.852	13.4238	26.6621	9.97775	1.00202
Ketotifen Fumarate	0.99	1	1.14	1.04	1.08	1.24	6.84646	8.61888	-11.4097	17.0193	8.68561	-11.7468	0.786546
L-Adrenaline	0.68	0.63	0.72	0.72	0.69	0.8	22.7968	30.8699	18.6712	30.257	30.4483	17.974	1.01023
L-Arginine HCl (L-Arg)	0.9	0.98	1.12	0.78	0.66	1.09	-10.8615	-2.5066	-15.284	-1.65241	7.03113	-25.0166	1.11363
L-carnitine	0.93	0.91	0.63	0.99	0.67	0.79	10.0102	14.039	24.5929	19.0621	31.4665	18.4899	1.03652
L-Glutamine	0.78	0.8	0.75	0.51	0.92	0.78	-1.89767	11.218	12.8755	19.5933	-16.7997	3.15658	1.10426
L-Ornithine	0.88	0.91	0.78	1.2	1.02	1.04	-9.67512	2.69163	10.1037	-34.3381	-26.122	-20.5169	1.00994
L-Thyroxine	1.11	1.14	0.89	0.98	1	0.61	0.870568	0.187604	6.79636	19.5116	12.7582	30.9571	0.843158
Labetalol HCl	0.96	0.98	0.67	0.73	0.6	0.55	-0.184	4.56173	22.2306	16.4064	23.9895	31.0431	0.427239
Lacidipine	1.04	1.05	0.69	0.75	1.14	0.86	4.51762	5.48093	20.4981	28.827	5.05848	14.1908	1.18791
Lactulose	0.85	1.05	1.06	0.82	1.33	1.15	18.1391	-20.4785	4.59148	2.55587	-6.84102	-0.741229	0.989405
Lafutidine	1.05	0.86	0.91	1.01	0.98	0.62	3.90245	16.8283	5.25294	18.1633	13.7445	30.1547	1.01308
Lamivudine	0.96	1.21	0.93	1.04	1.22	0.96	12.8663	-33.8862	12.7496	-12.6021	-0.764002	11.6114	0.802303
Lamotrigine	0.91	1.01	0.88	0.87	0.96	0.86	8.56013	7.73138	8.59177	16.6516	7.89018	14.5921	0.995475
Lansoprazole	1.2	1.24	0.85	1.35	1.05	0.75	1.92514	-37.1192	17.5058	-34.2155	8.94014	24.5659	0.712528
Lapatinib	0.92	0.97	0.91	0.88	0.84	0.83	10.4056	10.0769	4.93796	23.5155	21.9214	16.3117	0.651937
Lapatinib (GW-572016) Ditosylate	0.78	0.62	0.82	0.51	0.7	0.84	21.215	16.4162	19.2067	24.251	28.8893	18.9771	0.477669
Laquinimod	1.03	0.71	0.6	0.89	0.9	0.99	4.8252	25.8935	27.1443	23.2704	18.2625	4.90487	0.989046
Ledipasvir (GS5885)	0.95	0.8	0.79	0.79	0.73	0.86	0.694807	16.7649	13.6	12.6476	13.999	8.54473	0.829032
Leflunomide	0.71	0.64	0.78	1	0.89	0.94	24.159	14.3243	21.3801	-9.82383	18.1352	12.3279	1.00328
Lenalidomide (CC-5013)	0.75	0.6	0.8	0.53	0.92	0.76	22.5771	18.1912	20.6871	22.821	16.5126	23.9927	1.08218
Lenvatinib (E7080)	1.11	1.61	1.21	0.86	1.27	1.53	6.18735	-68.3086	-4.66904	-0.344987	-3.37299	-24.7586	0.916981
Lercanidipine hydrochloride	0.98	0.83	1	0.83	0.52	0.63	-1.23857	14.4193	-1.04673	10.4004	29.6529	25.4544	0.941345
Lesinurad	0.88	0.86	0.72	0.83	0.83	0.7	4.47368	12.676	18.1988	10.1144	6.45843	20.6394	0.921718
Letrozole	0.77	0.57	0.81	0.48	0.69	0.83	21.6544	20.1247	19.7737	26.1713	29.3347	19.7796	1.25731
Leucovorin Calcium Pentahydrate	0.62	0.62	0.77	0.78	1.07	0.78	9.8344	24.0868	11.3006	-1.69327	-30.4173	2.44007	1.13598
Leuprolide Acetate	1.27	1.76	1.78	1.22	1.26	1.24	-11.0373	-38.0384	-53.271	-0.590129	-10.9454	-11.2596	1.05082
Levetiracetam	1.29	1.14	0.7	1.46	0.85	0.67	-2.07344	-27.8955	26.6718	-41.8149	20.1715	29.6674	0.958883
Levobetaxolol HCl	1.01	1.3	0.71	0.89	0.57	0.73	2.84788	-10.4307	20.1832	15.5484	32.7392	23.2475	0.981318
Levobupivacaine HCl	0.99	1.23	1.31	0.93	1.22	1.48	3.90245	-5.77135	-21.1427	13.6281	-8.4955	-26.6502	0.912902
Levodropropizine	0.75	0.8	0.88	0.87	0.95	0.85	16.6452	20.2515	8.59177	16.5698	8.33562	14.85	0.89091
Levofloxacin	0.5	0.94	0.83	1.09	1.15	1	19.0619	0.504569	6.54437	-26.3709	-37.7352	-16.4471	1.03193
Levofloxacin hydrate	1.14	1.32	1.29	1.16	1.13	1.11	-10.7736	-17.8477	-21.3317	-9.41526	-15.9088	-10.2851	0.421004
Levonorgestrel	1.42	1.11	0.88	1.16	0.94	0.73	-8.04932	-25.2964	15.6159	-21.1412	15.4626	26.0276	1.07406
Levosimendan	1.2	1.39	1.39	1.26	1	1.12	-3.52347	-15.4705	-28.4188	7.82643	13.0763	-3.37798	0.761431
Levosulpiride	0.71	0.75	0.83	0.73	0.89	0.79	20.9513	23.7064	10.5447	29.685	19.0579	18.4039	0.949528
Levothyroxine sodium	0.93	0.7	1.18	0.71	0.82	0.78	7.06616	26.3056	-12.3546	24.7004	16.7989	19.9516	0.892856
Licofelone	0.92	0.66	0.76	0.87	0.88	0.64	10.4056	28.7779	15.5214	24.0875	19.8215	28.521	1.14755
Lidocaine	0.63	0.68	0.84	0.6	1.02	0.75	9.48288	19.7761	5.88291	12.4841	-26.3129	5.22013	1.15086
Lidocaine hydrochloride	0.81	0.91	0.93	0.74	0.98	1.16	8.77983	9.47469	3.86701	15.6301	-4.42294	-13.5524	0.0214599
Lifitegrast	1.09	0.92	0.9	0.91	1.05	0.92	-1.01887	12.8028	7.36333	14.7721	2.32223	10.4363	1.14868
Linagliptin	1.01	0.65	0.95	0.84	1.3	0.97	3.11153	29.6654	3.74102	18.0816	-13.4589	7.02573	0.956686
Lincomycin HCl	0.89	1.07	0.74	0.99	0.79	0.53	11.8996	4.11797	17.1278	19.1438	24.7531	36.0014	0.961535
Linezolid	0.87	1.17	0.9	0.81	0.77	0.84	17.0406	-30.4946	14.3245	3.49558	24.7849	18.6618	0.993066
Linifanib (ABT-869)	1	0.58	0.91	0.68	0.74	0.86	10.889	19.1421	13.8205	12.6476	26.6303	17.6301	0.0901647
Linsitinib (OSI-906)	0.92	0.77	1.01	0.75	1.15	1.03	14.6239	3.70592	7.74131	7.54043	3.18129	6.82511	0.372875
Liothyronine Sodium	1.19	1.37	1.47	1.28	1.03	1.17	-6.42353	-14.266	-32.2616	-3.8587	3.46764	-6.53063	0.967986
Lisinopril	0.69	0.88	0.66	0.51	0.8	0.61	4.47368	5.22735	19.4902	19.7976	-5.88652	18.0313	0.999787
Lithocholic acid	0.82	1.29	0.63	0.95	0.75	0.84	12.9542	-9.54323	25.8844	12.7701	21.2214	15.4805	0.976738
Lomefloxacin HCl	1.3	0.94	1.12	1.11	1.28	1.06	-41.444	0.504569	-14.78	-27.2698	-50.4938	-22.0359	1.0848
Lomerizine 2HCl	1	1.15	0.91	0.95	0.66	0.65	3.55093	-1.08026	6.38688	12.8518	27.1712	28.2917	0.58818
Lomibuvir (VX-222, VCH-222)	1.19	1.11	0.85	1.2	0.76	1.04	2.18878	-25.8353	17.2538	-23.8378	25.4213	6.59583	0.847657
Lomitapide	1.04	0.85	0.88	1.37	1.07	1.04	-4.88562	12.9613	7.33183	-22.081	-10.9772	-5.09761	1.00933
Lomitapide Mesylate	1.2	1.02	0.91	1.54	1.03	1.52	-34.106	-4.97893	0.68568	-61.4672	-27.0765	-62.7336	1.02329
Lomustine	0.86	0.89	1.08	0.85	0.92	0.89	13.6133	14.9582	-7.06292	24.7413	17.1807	11.9553	0.913261
Lonafarnib	1.1	0.95	0.95	0.89	0.76	1.11	-1.80979	11.3765	3.96151	15.6301	20.8078	-2.03095	0.425303
Lonidamine	0.99	1.12	0.99	1.01	1.06	0.82	7.24192	1.36038	-0.794743	17.959	9.73556	16.4263	0.838724
Loperamide HCl	1.35	1.18	0.92	1.3	0.92	1.02	-10.8615	-2.47491	4.37099	6.02872	17.3716	3.01328	0.5399
Lopinavir	0.96	1.42	1.06	1.35	0.78	1.16	12.9542	-51.9532	4.52848	-34.2564	24.2759	-1.4864	0.820586
Loratadine	1.33	0.88	1.13	0.84	1.17	1.19	-4.27045	-6.12001	0.3077	1.49358	2.32223	-3.34932	0.811206
Lornoxicam	1.19	1.25	1.61	1.32	1.25	1.53	-3.04012	-6.75394	-44.483	5.45672	-1.11399	-30.9206	0.982737
Losartan Potassium (DuP 753)	0.98	1.13	1.31	0.84	1.26	1.08	11.8557	-27.4518	-10.7482	1.2893	-3.11845	3.50051	0.963534
Losmapimod (GW856553X)	1.04	1.05	1.03	1.44	1.15	1.28	-5.10532	-0.097665	-3.4406	-26.4118	-17.4997	-22.8384	0.948952
Loteprednol etabonate	1.01	1.26	1.08	1.13	1.19	1.11	10.7571	-38.5773	3.42604	-18.8941	1.24046	1.80954	0.574996
Lovastatin	1.14	1.27	1.4	1.41	1.19	1.51	-0.667344	-7.86332	-29.4267	1.69787	2.03588	-29.8029	0.698376
Loxapine Succinate	0.98	0.83	1.02	0.89	0.89	0.79	4.42974	18.1595	-1.26722	15.6301	12.6945	19.2351	0.935798
Loxoprofen	0.96	0.83	0.96	0.7	0.66	0.83	-0.227941	14.4827	1.88262	17.8773	19.7261	11.0382	0.800654
Luliconazole	0.85	1.23	0.65	0.68	0.68	0.14	11.5481	-6.1834	24.4984	26.0078	25.5485	62.5982	0.869845
Lumefantrine	0.95	0.61	0.76	1.12	0.69	0.82	6.31917	31.9792	16.7183	4.19015	25.3576	17.4008	1.13042
Lypressin Acetate	0.72	0.76	0.81	0.52	1	0.57	2.36454	13.6586	8.56027	18.9396	-23.863	21.012	1.14716
Macitentan	0.87	0.83	0.73	0.7	0.83	0.67	5.39642	14.6095	17.4743	17.6321	6.93568	22.8749	0.673609
Mafenide Acetate	1.26	1.34	1.35	1.56	1.26	1.2	-38.2803	-28.2125	-32.7656	-62.6929	-48.5529	-34.6178	1.11212
Mafenide hydrochloride	1.23	1.27	1.62	1.16	1.32	1.45	-8.92813	-8.30707	-42.5931	2.31072	-15.1134	-24.9879	0.956743
Malotilate	1.02	1.12	1.17	0.85	1.33	1.07	10.3177	-26.3424	-2.05468	0.553869	-6.61831	4.56094	0.937044
Manidipine	0.92	0.99	1.1	1.48	1.3	0.95	10.4935	9.18942	-8.29135	-1.2847	-4.00932	8.20081	0.596048
Manidipine 2HCl	0.94	0.67	0.84	0.99	0.56	1.15	-14.3767	20.3149	5.63092	-18.077	16.7353	-29.6022	0.979948
Maprotiline HCl	0.91	0.6	0.81	0.82	0.77	0.98	11.0647	32.4547	11.9306	26.0078	25.7076	5.90798	0.702275
Maraviroc	0.98	0.87	0.73	0.85	1.06	0.94	7.59344	16.1944	18.0098	24.5778	9.70375	8.63071	1.05119
Marbofloxacin	0.71	0.94	0.82	0.8	0.77	0.66	24.5544	-10.8111	19.2067	4.19015	24.8804	30.2406	1.0482
Marimastat (BB-2516)	1.2	1.41	1.58	1.46	1.26	1.35	-14.3767	-23.7433	-41.9316	-27.9235	-25.8357	-27.8253	1.01967
Masitinib (AB1010)	1.05	1.04	0.93	0.93	1.23	1.07	8.51619	-20.0031	12.781	-4.96184	-0.954904	4.64692	0.229473
Mebendazole	1.05	1	0.77	0.82	0.86	1.22	-5.54472	3.64253	15.1434	10.9316	4.74031	-17.7655	1.04941
Mecarbinate	0.99	0.94	1.04	0.8	1.14	1.1	6.97828	12.1689	-3.69259	27.0293	5.05848	-2.34621	0.984724
Mechlorethamine HCl	0.75	0.85	1.06	0.87	1.09	0.71	16.6452	17.1136	-3.88158	16.8967	-0.0958483	24.1646	0.445174
Meclizine 2HCl	0.74	0.65	0.7	0.74	0.76	0.81	19.4573	29.5386	20.0887	29.399	26.1531	17.6587	0.954166
Meclofenamate Sodium	1.12	0.78	0.75	1.17	1.06	0.73	-9.67512	18.0961	16.7498	-10.5593	-10.2772	18.146	1.05541
Meclofenoxate (Centrophenoxine) HCl	0.79	0.62	0.79	0.73	0.59	0.86	10.098	28.5877	13.348	16.243	24.7531	8.28679	0.991174
Medetomidine HCl	1.22	1.25	1.08	0.97	0.91	0.99	-8.09326	-7.0709	-5.362	11.7079	10.9128	5.93664	1.12108
Medroxyprogesterone	0.78	0.92	0.79	0.76	0.81	0.98	15.3269	13.0564	14.7654	21.963	17.658	6.1086	0.961477
Medroxyprogesterone acetate	1.17	1.02	0.92	1.38	1.34	1.17	-31.8211	-5.32759	0.0242144	-48.6381	-55.7117	-32.067	0.907957
Mefenamic Acid	1.11	0.85	1.03	0.82	1.09	0.74	-2.20526	16.9868	-1.86569	19.4298	-0.0322146	22.445	0.905914
Mefloquine HCl	0.92	0.81	1.03	0.91	0.74	0.66	2.14484	15.7823	-2.99963	5.21158	13.4581	23.4481	0.18056
Megestrol Acetate	0.95	0.76	0.72	0.76	1.04	0.88	13.5254	4.40324	25.1599	6.84586	9.54466	16.1684	0.975019
Meglumine	0.83	0.67	0.76	0.74	0.59	0.52	15.1072	28.3024	15.3639	29.3581	35.6981	37.1478	1.18775
Melatonin	1.06	1.28	0.94	1.43	0.79	0.94	8.16467	-40.0036	12.1826	-40.1806	23.5759	12.7005	0.926188
Meloxicam	0.97	1.28	1.13	1.39	0.95	1.01	12.2951	-39.7817	0.0872111	-37.1981	14.6035	8.14349	1.06219
Melphalan	0.75	0.78	0.61	0.86	0.59	0.7	12.2951	17.589	26.0734	8.27586	24.2759	20.4675	0.684592
Memantine HCl	0.84	0.83	1.05	0.84	0.81	0.93	14.4481	18.635	-4.48005	25.2724	23.2895	9.31856	0.972743
Menadione	0.97	0.99	0.73	1.06	1.13	1.24	7.90102	9.09433	17.8838	16.243	5.40847	-11.4602	0.310221
Mepenzolate Bromide	1.33	1.42	1.37	1.41	1.44	1.12	-22.1102	-23.9969	-27.2534	-25.0227	-39.2306	-10.8583	1.15572
Mepiroxol	0.87	1.01	0.62	0.68	0.54	0.54	5.44036	2.53315	25.5694	19.0621	28.7302	32.4188	0.916122
Mepivacaine HCl	0.72	0.86	0.78	0.84	0.64	0.93	18.6664	16.7966	15.0489	18.3676	28.3802	9.66249	1.04413
Meprednisone	1	1.26	0.88	1.44	0.69	0.92	10.9768	-38.3871	15.5844	-40.2624	29.5893	13.7609	0.871329
Meptazinol HCl	0.88	0.89	1.01	0.84	1.08	1.1	10.0541	14.7046	-0.763245	17.9998	0.285954	-1.45774	1.0143
Mequinol	1.09	0.94	0.89	0.78	0.97	0.88	-1.19463	11.9153	8.0248	21.3501	7.38111	13.0444	1.03808
Mercaptopurine (6-MP)	0.96	1.25	1.19	1.37	1	1.27	12.9102	-37.5313	-3.37761	-35.9724	11.7082	-8.16427	0.358452
Meropenem	0.93	1.12	0.96	1.3	1.16	1.08	14.0527	-26.5326	10.8596	-30.9469	2.99039	3.47185	0.725857
Mesalamine	0.89	1.22	1.19	1.26	1.15	1.39	16.2058	-34.8054	-3.22012	-27.8827	3.14947	-16.0745	0.923711
Mesna	1.02	0.69	1.25	0.83	0.85	0.85	10.1859	10.2988	-6.71643	2.22901	20.2351	17.974	0.9237
Mesoridazine Besylate	0.96	0.77	0.77	0.81	0.78	1	-0.271881	18.5082	15.0489	11.5853	10.5946	-1.71568	1.10927
Mestranol	0.89	0.98	0.64	0.99	0.77	0.61	12.1193	9.88674	24.026	18.9396	25.9622	30.6132	1.07521
Metaproterenol Sulfate	1.07	0.89	0.84	1	1.01	0.76	-6.90687	10.6475	9.78871	-0.0998445	-7.15919	15.5379	0.958542
Metaraminol Bitartrate	1.22	0.88	1.02	1	1.2	1.07	-15.8268	11.3448	-2.40116	-0.344987	-20.8404	-6.73125	0.947893
Metaxalone	1.08	1.46	0.91	1.08	0.95	0.96	-0.447642	-19.7178	6.44988	6.233	8.46289	7.7709	1.05381
Metformin HCl	0.8	0.82	0.71	0.94	0.92	1.1	-3.25982	9.3479	15.8049	-14.1955	-16.3861	-25.1026	0.945178
Methacholine chloride	1.03	1.03	0.99	0.87	0.76	0.75	1.70543	6.40013	1.25265	16.9784	20.776	21.7858	0.95049
Methacycline HCl	1.14	1.08	1.05	1.34	1.29	1.31	-29.2286	-9.16287	-9.67728	-45.3695	-51.1619	-43.7031	1.02384
Methazolamide	0.84	0.66	0.81	0.91	0.66	0.71	12.2072	28.5877	13.537	14.8947	26.853	24.1646	1.29479
Methenamine	0.95	1.08	0.86	0.99	1.18	0.88	5.96765	3.10369	10.0722	10.8907	-5.72743	12.8438	0.9702
Methimazole	1.11	0.96	0.81	1.15	0.85	0.66	5.96765	-13.1883	19.9942	-19.9972	20.6169	30.4413	1.02979
Methocarbamol	1	1.02	0.77	1.24	0.9	0.89	11.1966	-18.2915	22.2306	-26.3709	17.4989	15.7958	1.0317
Methotrexate	0.87	1.4	0.89	1.29	0.99	0.88	17.0846	-50.1148	14.8914	-30.0072	12.5354	16.2257	0.268625
Methoxsalen	0.86	1.04	0.82	0.59	0.96	1.06	13.5254	6.20995	11.1746	35.3232	14.8899	0.519828	1.07651
Methoxyphenamine Hydrochloride	0.99	1.15	1.14	0.89	1	1.3	4.21003	-0.763292	-9.39379	15.671	5.24938	-14.9854	0.963366
Methscopolamine	1.06	0.98	0.84	1.28	0.82	1.07	3.33123	9.4113	10.1982	6.84586	22.8759	-0.254003	1.22469
Methyclothiazide	0.93	0.86	0.71	0.64	0.67	0.83	7.06616	16.3845	20.3722	28.3775	26.1531	16.455	1.00974
Methyldopa	0.91	0.72	0.85	0.62	1.28	0.84	15.283	7.60459	17.4113	16.9784	-4.04114	18.8338	1.15321
Methylene Blue	0.9	0.61	0.67	1.22	0.85	1.08	3.37517	29.1582	21.9156	-13.2558	4.8994	-7.47642	0.839551
Methylprednisolone	0.95	1.26	1.01	1.35	1.26	0.87	13.4814	-38.1652	7.52082	-34.2972	-2.73665	16.7416	0.951143
Methylthiouracil	1.05	0.97	0.85	0.74	0.97	0.92	0.694807	9.63317	10.5447	23.3113	7.25385	10.2357	0.973363
Meticrane	1.19	1.08	1.2	1.32	1.06	1.22	-14.0252	-2.03115	-15.347	-19.0984	-10.6909	-18.31	0.881614
Metoclopramide HCl	0.78	0.58	0.71	0.73	0.87	0.47	10.8011	30.6797	19.1122	16.243	3.65854	37.0905	0.873956
Metolazone	1.19	1.2	1.02	1.11	0.73	0.68	2.27666	-32.9987	7.01685	-17.7501	27.203	29.0082	1.0135
Metoprolol Tartrate	0.92	0.88	0.69	0.92	1.08	0.89	10.6693	15.4653	20.5926	22.0038	8.27199	11.6687	0.990642
Metronidazole	1.27	1	0.82	0.98	1.02	0.71	-7.21446	8.27022	11.7731	19.5524	11.7082	24.222	1.02171
Mevastatin	1.1	0.7	0.86	1	0.76	0.92	-1.98555	26.1788	9.9462	10.237	20.3624	10.7802	0.848593
Mexiletine HCl	1.08	0.72	0.98	0.95	1.12	1.06	-0.974927	25.006	1.50464	12.8927	-2.4503	1.17902	0.952441
Mezlocillin Sodium	0.93	0.96	0.85	0.95	1.1	1.13	7.3298	10.6158	10.8911	12.9744	-1.01854	-3.66459	0.979378
Mianserin HCl	0.86	1.09	0.84	1.27	0.54	0.7	17.6118	-23.8384	18.1673	-28.4547	38.2117	27.6612	1.00295
Micafungin Sodium	0.45	0.08	0	0.49	0.08	0.12	30.0909	63.5173	69.0686	30.7473	62.647	63.1428	0.854901
Miconazole	0.48	0.66	0.06	0.23	0.67	0.6	20.8634	20.9805	64.7533	42.0647	6.87204	18.9485	1.05914
Miconazole Nitrate	0.63	0.6	0.04	0.24	0.59	0.02	25.2575	32.7716	66.3283	50.1135	36.0799	70.5658	0.547535
Midostaurin (PKC412)	0.97	0.6	0.85	0.7	0.75	0.84	-0.579463	29.4118	9.09574	17.8773	12.4082	10.2357	0.88712
Mifepristone	0.88	1.13	0.82	0.99	1.06	1.19	12.6026	0.726445	11.3636	18.8578	9.7992	-8.42221	0.7308
Miglitol	0.97	1	0.71	0.82	0.96	0.83	8.29649	8.27022	18.8287	25.9261	15.3353	16.2257	1.04876
Milnacipran HCl	0.86	0.86	0.78	0.77	0.99	0.8	11.2844	16.4796	15.3324	21.5953	6.01299	18.3179	0.94662
Milrinone	1.05	0.71	1.03	0.81	1.08	0.96	3.77063	26.1154	-3.03113	26.253	8.39925	7.08305	1.26736
Miltefosine	0.71	0.98	1.12	0.13	0.03	0.63	3.37517	-2.09455	-15.347	50.0318	66.3059	15.9105	1.16498
Minocycline HCl	0.73	0.92	0.69	1.26	1.12	0.99	1.74938	2.27958	17.0018	-39.4861	-35.508	-15.8452	1.01617
Mirabegron	0.76	0.87	0.66	0.92	0.67	1.11	16.4255	16.0359	23.3645	14.3636	26.503	-2.23157	1.0454
Mirtazapine	0.86	0.89	0.99	0.93	0.69	0.62	13.4814	15.3385	-0.290769	21.3093	30.1938	29.8394	1.03382
Mitomycin C	1.04	0.91	0.93	0.8	0.91	0.79	-4.9735	9.50639	3.70952	11.6261	0.285954	13.7323	0.801974
Mitotane	0.91	1.24	1	1.09	1.24	1.05	15.2391	-36.4853	8.0563	-16.2792	-1.62306	5.85066	1.05533
Mitoxantrone 2HCl	0.99	1.08	1.07	2.17	1.41	1.33	6.80252	3.45235	-5.92898	-29.9255	-9.89544	-17.3642	0.0587812
Mizoribine	1.02	1.04	0.8	1.13	1.22	0.91	-20.5284	-6.37358	9.09574	-28.7815	-44.3213	-8.30757	1.02657
MMV000008	1.05	1.8	1.48	0.68	1.16	1.14	7.98891	-48.9737	-65.9648	31.8095	1.17683	3.93041	0.999908
MMV000028	1.11	1.42	1.21	0.84	0.89	0.75	5.17672	-24.1236	-41.4591	24.9047	17.0216	27.088	0.386618
MMV000043	0.73	1.45	1.05	0.84	1.19	1.01	22.8407	-26.1205	-26.8439	24.8638	-1.01854	11.726	1.00857
MMV000051	0.79	0.97	0.98	0.8	0.86	0.7	20.1604	5.22735	-20.6072	26.7433	18.4216	30.212	0.231795
MMV000059	0.72	0.66	0.59	1.07	0.5	0.37	23.368	25.7984	15.1434	15.4258	39.8025	50.045	1.06931
MMV000725	0.63	1.07	0.9	0.76	0.64	0.57	27.5424	-1.23874	-13.0161	28.3367	31.1801	38.0076	1.09145
MMV001014	0.62	1.15	1.31	0.55	0.65	0.47	27.7621	-6.69054	-50.9716	36.9984	30.8301	43.9403	1.0037
MMV001438	0.9	1.23	0.96	1.18	0.72	0.95	14.7997	-11.8254	-18.5598	11.0133	26.7894	15.022	0.904581
MMV001726	0.88	1.11	1.03	0.71	0.99	0.77	15.6345	-3.99634	-25.2375	30.3387	10.881	25.6836	1.01161
MMV001761	0.96	0.92	0.84	1.19	0.85	1.04	12.2072	8.80906	-7.72438	10.4004	19.1852	9.92043	0.981023
MMV001793	1.01	1.48	1.08	1.65	0.86	1.07	9.65864	-27.9906	-29.8992	-8.55726	18.6443	7.57028	1.02941
MMV001961	0.86	1.65	1.35	1.16	1.08	1.02	16.5573	-39.3697	-54.7829	11.5444	5.79027	10.6369	0.925149
MMV002015	1.08	0.93	0.87	1.13	0.94	1	6.58281	7.95326	-10.8742	12.8518	13.6172	11.898	0.767985
MMV002169	0.76	1.08	1.06	0.67	0.76	0.51	21.4786	-1.71419	-27.7573	32.259	24.2759	41.4755	0.795273
MMV002224	0.58	0.95	0.15	0.51	0.1	0.02	29.9151	6.97066	55.5873	38.837	62.9015	70.5371	0.870333
MMV002260	0.94	1.34	1.18	0.9	1.19	0.8	12.7784	-18.8303	-38.5928	22.4533	-0.700369	24.2793	0.0406006
MMV002287	0.99	0.84	0.9	1.11	0.53	0.91	10.4935	13.8805	-13.2681	13.8324	37.8617	17.2861	0.86951
MMV002337	1.05	1.16	1.04	0.25	0.02	0.12	7.85708	-6.78563	-25.8359	49.4598	67.7695	64.5471	1.14562
MMV002350	1.04	0.96	0.79	1.33	0.58	0.98	-21.7148	-0.41463	9.37923	-44.8383	14.5717	-14.6988	0.710903
MMV002354	0.86	1.25	0.98	1.08	0.97	1.02	16.8209	-12.9348	-20.4182	15.0581	12.1536	11.1242	0.915934
MMV002459	0.88	0.84	0.94	1.02	0.75	0.58	15.5906	14.1975	-16.4494	17.5913	25.0395	37.0045	0.753966
MMV002505	0.64	0.73	0.81	0.73	1.06	0.69	8.91165	16.131	7.9303	2.39244	-29.6537	10.8376	1.04846
MMV002516	1.04	1.33	1.2	1.03	0.85	0.71	8.38437	-18.3866	-40.2307	17.2236	18.9625	29.4381	0.82607
MMV002560	0.85	1.14	0.9	0.75	0.91	0.73	17.2164	-5.73965	-13.6146	28.827	15.8444	28.2631	0.529862
MMV002565	0.77	0.83	0.97	0.76	0.86	0.54	21.0392	14.356	-19.7568	28.2141	18.2943	39.5553	1.03451
MMV002612	0.6	0.67	0.91	0.64	0.61	0.62	28.8166	25.323	-13.7406	33.117	33.3755	34.7403	0.782213
MMV002665	0.97	1.49	1.23	1.17	1.11	0.97	11.4602	-28.6245	-43.034	11.3401	3.97671	13.6749	0.936305
MMV002676	1.29	1.58	1.37	1.71	1.2	1.25	-3.56741	-34.3299	-55.8854	-11.3764	-1.30489	-2.80478	0.879279
MMV002722	1.14	0.86	0.99	0.84	0.63	0.6	3.33123	12.2957	-21.2057	24.9047	31.6892	35.7148	0.871732
MMV002731	0.64	0.83	1.58	0.23	0.01	0.01	26.7514	14.3243	-75.3829	50.1952	68.5013	71.4543	0.20067
MMV002740	1.03	0.65	0.72	1.09	0.73	0.54	8.91165	26.052	3.42604	14.4861	25.9622	39.7845	0.824447
MMV002780	0.81	0.98	0.76	0.87	0.76	0.98	19.1058	5.00548	-0.731746	23.679	24.6259	13.503	1.14079
MMV003069	0.82	1.21	0.71	0.66	0.58	0.7	-5.4129	-18.545	15.8364	8.15329	15.1762	9.66249	1.14107
MMV003137	0.68	1.24	0.79	0.97	0.79	0.82	25.1696	-12.2374	-3.18862	19.4707	22.5578	22.8749	0.586842
MMV003143	0.8	0.97	0.71	1.34	0.97	0.72	19.4134	5.41753	3.89851	4.31272	12.1536	28.9509	0.325822
MMV003249	1.22	1.5	1.06	0.82	1.06	0.83	0.0357015	-29.4804	-28.1668	25.681	6.84023	22.2731	1.01033
MMV003291	0.88	1.75	1.36	1.18	1.12	1.46	15.6345	-45.5822	-55.0979	10.809	3.43582	-15.616	0.991878
MMV003297	0.58	0.9	0.7	0.84	1.01	0.82	13.2617	3.57913	16.4349	-6.14669	-25.4539	-0.79855	1.09697
MMV003738	0.88	1.37	1.37	0.99	0.94	1.11	15.5027	-20.7638	-56.5468	18.6127	13.7445	5.42075	1.02327
MMV003820	0.81	1.13	0.84	0.8	0.75	1.75	18.8861	-4.75706	-8.13386	26.7841	24.9122	-32.5829	0.581072
MMV004508	1.05	1.43	1.33	1.16	1.41	1.18	7.81314	-24.8844	-52.3576	11.5853	-13.8407	1.35098	0.988345
MMV009948	1	1.51	1.45	0.95	0.93	1.33	9.96622	-30.0826	-63.319	20.4921	14.5399	-7.67704	0.710828
MMV010036	0.99	0.83	0.66	1.06	0.76	0.69	10.7132	14.3877	9.09574	15.9161	24.4031	30.7279	0.634994
MMV011565	0.61	0.99	1.03	0.84	0.68	0.6	28.553	4.21306	-25.521	25.1498	29.1438	35.7434	0.511905
MMV018362	0.82	1.44	1.15	0.86	0.79	0.97	18.4467	-25.3915	-36.5139	24.0467	22.5896	13.589	0.963362
MMV019724	0.76	0.66	0.57	0.57	0.78	0.75	-0.623404	21.0122	26.0734	15.385	-3.69115	5.13415	0.824269
MMV020752	0.97	1.31	0.98	1.2	1.1	1.22	11.592	-16.9602	-20.6702	10.1961	4.54941	-0.82721	0.363349
MMV021759	0.62	0.97	1.14	1.46	0.95	0.72	27.6742	5.51262	-35.6319	-0.835272	13.0445	28.779	0.949672
MMV030787	1.15	1.68	1.46	0.83	0.81	0.92	2.89182	-40.8277	-64.2639	25.2724	21.5078	17.0282	0.517035
MMV046261	0.71	1.07	1.43	1.02	1.41	0.89	23.8074	-1.14365	-61.5551	17.4687	-13.5544	18.8911	0.944406
MMV056052	0.98	1.12	0.88	0.3	0.01	1.03	10.9329	-4.53518	-10.9372	47.2944	67.9604	10.1784	0.0168956
MMV093250	0.98	1.21	0.99	1.67	1.25	1.07	10.9329	-10.0187	-21.2057	-9.74212	-4.39112	7.68492	0.863126
MMV098836	1.24	1.12	0.93	1.28	1.27	1.07	-36.8303	-12.0156	-1.01523	-41.1612	-49.6029	-22.4085	1.0814
MMV099714	0.85	1.23	1.01	0.85	0.88	0.98	17.3482	-11.8888	-22.9381	24.4961	17.1807	13.0158	0.921441
MMV1006203	0.82	1	0.85	0.8	0.73	0.87	-5.23714	-3.29902	4.90646	-3.32755	1.27228	-5.04029	0.812745
MMV1009286	1.49	1.55	1.13	1.09	1	1.02	-12.9706	-32.4281	-34.309	14.6496	10.4992	11.0382	0.761223
MMV102270	0.67	1.46	0.35	0.46	0.94	0.07	25.3893	-26.5326	36.7513	40.6755	13.7763	67.8717	0.738466
MMV102833	0.86	1.02	0.97	1.18	0.58	0.72	16.6012	2.27958	-19.5993	10.7273	34.8072	29.0656	0.821446
MMV108465	0.94	1.47	0.93	0.93	0.99	1.12	12.9102	-27.642	-15.662	21.391	10.7855	4.61826	1.01523
MMV1165877	0.72	1.56	1.28	1.19	1.19	1.13	23.2362	-33.5058	-48.0108	10.237	-0.573101	4.56094	0.959989
MMV1174026	0.96	1.41	1.05	0.91	0.95	0.67	11.9875	-23.5848	-27.3479	22.1264	13.0445	31.645	0.78478
MMV1229204	0.98	1.59	1.25	1.67	1.32	0.78	11.1087	-34.9322	-45.6169	-9.61954	-8.59095	25.1391	0.992947
MMV1230557	0.8	1.09	1.01	1.03	1.1	0.83	19.677	-2.18964	-23.1901	16.8967	4.23124	22.531	1.02108
MMV124656	0.98	1.16	0.7	1.14	0.65	0.77	11.0647	-7.1026	5.00095	12.525	30.512	26.1135	0.982937
MMV1341773	1.15	1.6	1.3	0.98	1.14	1.03	3.06759	-36.0415	-49.8377	19.3481	2.2586	10.2357	0.974606
MMV141011	1.16	1.74	1.34	0.84	1	0.92	2.67212	-45.0434	-53.145	25.1498	10.4992	16.5696	0.381001
MMV1480967	0.97	1.46	0.96	0.96	1	1.02	11.636	-26.3741	-18.6228	19.8384	10.2128	11.1528	1.02053
MMV1483032	1.21	1.08	1.02	1.05	0.97	0.05	0.343284	-1.90437	-24.072	16.243	11.9309	68.7602	1.06923
MMV1505642	1.01	1.54	1.49	1.19	1.46	1.4	9.79046	-31.9844	-67.0673	10.523	-16.7361	-12.0048	0.993079
MMV1549626	1.36	1.4	0.91	1.46	0.92	1.12	-6.90687	-22.4754	-13.8666	-0.9987	14.7944	4.7329	0.748339
MMV1557856	0.56	0.62	0.74	0.85	1.06	0.83	14.8436	23.7698	13.474	-6.75955	-29.8446	-1.25712	1.07467
MMV1578554	1.02	1.47	0.44	0.74	0.85	0.2	9.17529	-27.3567	28.5617	29.1538	18.9943	59.8468	0.951372
MMV1578555	0.94	1.59	1.44	1.09	1.19	1.15	12.9981	-35.3759	-62.6575	14.6087	-0.954904	3.0706	1.0288
MMV1578556	0.81	1.6	1.47	1.07	1.36	1.2	19.1058	-35.8514	-65.5869	15.5893	-10.659	0.0326012	0.90966
MMV1578557	0.54	0.99	1.01	0.74	0.68	0.82	31.5849	4.37155	-23.2216	29.113	29.2393	23.0182	0.985965
MMV1578558	0.96	1.06	0.79	1.09	1.03	0.56	12.1632	-0.192755	-3.03113	14.7721	8.55834	38.4375	1.18234
MMV1578559	1.05	1.2	0.89	0.93	1.05	0.92	7.7692	-9.44814	-12.0397	21.391	7.19021	16.7129	0.954482
MMV1578560	0.84	1.12	0.73	0.14	0.01	0.01	17.6997	-4.44009	2.00861	54.2809	68.4059	71.0244	0.00887512
MMV1578561	0.79	0.97	1.23	0.98	0.85	0.8	19.7649	5.25905	-43.6325	19.2664	19.0579	24.136	0.478249
MMV1578562	0.87	1.53	1.31	1.21	1.08	0.84	16.03	-31.0018	-50.5621	9.78757	5.663	21.7285	0.943249
MMV1578563	1.01	0.98	0.77	1.17	0.79	0.64	9.79046	4.62512	-1.29872	11.2176	22.8759	33.8518	0.0176417
MMV1578564	0.76	1.04	0.72	0.65	0.64	0.92	21.4786	0.758142	3.01656	32.7492	31.5619	16.7416	0.955804
MMV1578565	0.83	1.31	1.08	0.88	1.21	0.66	18.227	-16.7067	-29.8362	23.1478	-2.16394	32.6195	0.950785
MMV1578566	1.1	1.24	0.57	1.26	0.94	0.96	5.30854	-12.4276	16.9703	7.62214	13.7445	14.6207	1.08272
MMV1578568	1.07	1.74	1.23	0.98	0.89	1.21	6.97828	-45.3286	-43.286	19.2664	16.7353	-0.597927	0.894148
MMV1578569	0.73	1.24	0.87	0.89	0.67	0.96	22.5771	-11.9522	-10.0868	22.6984	29.812	14.6494	0.958074
MMV1578570	0.81	1.35	1.19	0.82	0.9	1.04	18.8861	-19.6227	-39.8212	25.9261	16.3535	9.57651	0.834544
MMV1578571	0.85	0.69	0.8	0.7	0.8	0.87	16.9088	23.4846	-3.72409	30.6247	21.7942	19.5503	0.868073
MMV1578572	0.96	1.35	1.25	1.17	1.36	1.02	12.2072	-19.2424	-45.1759	11.1359	-10.7863	10.6656	0.920761
MMV1578573	0.72	1.09	1.34	0.75	0.65	0.81	23.1044	-2.28473	-53.4915	28.541	30.9574	23.1329	0.946803
MMV1578574	0.74	1.37	0.79	0.78	1.04	1.12	22.4453	-20.5736	-3.5036	27.683	8.24017	4.84754	1.05991
MMV1578575	1	1.45	1.17	1.38	1.38	0.92	10.098	-26.0254	-37.9943	2.67844	-12.059	16.9709	0.98495
MMV1578576	0.91	1.09	1.03	1.21	1.33	0.76	14.1406	-2.5066	-24.9225	9.665	-8.78185	26.4575	0.226974
MMV1578577	1.17	1.49	1.11	1.62	1	0.87	2.01302	-28.7196	-32.4821	-7.3724	10.5628	19.8369	0.262175
MMV1578578	0.88	1.38	0.7	0.76	1.01	0.85	15.5466	-21.5245	5.09545	28.3775	9.44921	20.8974	0.422303
MMV1578579	0.88	1.38	0.81	0.97	1.04	0.93	15.8103	-21.7147	-4.88953	19.5933	8.08109	16.2257	0.464768
MMV1578842	0.73	0.99	0.74	0.91	0.87	0.96	22.9726	4.33985	1.75662	22.2081	17.9761	14.7067	0.915846
MMV1578884	1.01	1.33	0.95	1.23	1.02	0.83	9.65864	-18.0062	-17.7724	8.60271	9.19468	22.445	0.602513
MMV1578885	0.76	1.08	1.54	0.81	1.3	0.85	21.3028	-1.90437	-71.6345	26.253	-7.22283	20.84	0.969187
MMV1578886	0.98	1.44	1.31	0.93	1.03	1.02	11.0208	-25.2013	-50.4047	21.3501	8.71742	10.9809	0.717503
MMV1578889	0.95	1.39	1.07	1.31	1.06	0.84	12.4708	-21.8098	-28.6393	5.25243	6.68114	21.5279	0.875988
MMV1578890	1.06	1.45	1.28	1.02	1.31	1.13	7.37374	-25.8036	-48.3573	17.5504	-7.89098	4.38898	0.929465
MMV1578891	0.78	1.31	0.99	0.95	0.94	0.84	20.5998	-16.8651	-21.2372	20.4104	13.649	21.9005	1.03092
MMV1578897	0.85	1.37	1.18	0.68	0.56	0.8	17.0846	-20.8589	-38.9708	31.687	36.0799	23.878	0.909193
MMV1578898	0.93	1.22	0.53	1.29	0.61	0.75	13.1739	-10.9062	20.8131	6.11043	33.0891	27.002	0.963093
MMV1578899	1.09	1.71	1.3	1.12	1.27	1.31	6.05553	-42.9514	-50.2157	13.1787	-5.56835	-6.41598	0.960345
MMV1578925	0.93	1.47	1.2	1.35	1.22	1.15	13.1739	-27.008	-40.6402	3.78158	-2.80028	3.15658	0.595859
MMV1579354	0.97	1.43	1.35	1.12	1.23	1.29	11.3284	-24.9794	-54.3734	13.3013	-3.24572	-5.15493	0.0204069
MMV1579775	0.94	1.19	1.27	1.03	1.15	1.07	12.6905	-9.13118	-47.1288	16.8967	1.62226	7.79956	0.954356
MMV1579776	0.83	1.36	1.06	1.48	1.14	1.16	18.2709	-20.2884	-27.5998	-1.77498	2.32223	2.49739	0.766494
MMV1579777	1.08	1.86	1.4	1.4	1.55	1.28	6.27523	-52.8724	-59.2557	1.82044	-21.8268	-4.89698	0.982778
MMV1579778	0.79	1.47	1.26	0.98	0.84	0.98	19.8967	-27.4518	-46.0894	19.2256	19.8215	13.3883	0.946743
MMV1579779	0.92	1.52	1.28	0.16	0.87	0.02	13.789	-30.5263	-47.9163	53.2595	17.6898	70.4225	0.0230186
MMV1579780	0.96	1.12	0.91	1	0.86	0.28	11.8996	-4.72536	-13.9611	18.3267	18.6443	54.8886	1.00286
MMV1579781	0.7	0.78	0.72	0.85	0.92	0.75	24.0711	17.906	2.98506	24.4553	15.2399	26.9734	0.966011
MMV1579782	1.3	1.55	1.17	1.54	1.08	0.94	-3.78711	-32.7134	-38.1203	-3.98127	5.82209	15.8245	0.69784
MMV1579783	1.3	1.11	1.12	1.41	1.06	1.28	-3.91893	-3.61598	-33.553	1.2893	6.74478	-4.69636	0.93879
MMV1579784	1	0.9	0.79	0.6	0.31	0.2	9.96622	10.2671	-3.15712	34.833	50.4293	59.8181	0.128758
MMV1579785	0.86	1.42	0.86	0.89	0.75	0.86	16.733	-24.2504	-9.83477	22.9435	25.0713	20.4961	0.811563
MMV1579786	0.84	1.09	0.88	0.96	0.79	0.7	17.3921	-2.22133	-11.2207	20.0427	22.6532	29.8967	0.918474
MMV1579787	0.81	1.45	0.77	0.84	1.06	0.78	19.0179	-25.962	-1.39321	25.0273	6.71296	25.2251	0.975418
MMV1579788	0.68	1.14	1.04	0.78	0.96	0.9	25.1696	-5.73965	-26.0249	27.6013	12.4082	18.3179	0.0916285
MMV1579844	1.05	1.64	1.23	1.02	1.34	1.38	7.94496	-38.5456	-43.8215	17.5913	-9.60909	-10.6577	0.978785
MMV1579845	0.77	1.27	0.85	0.84	1.01	0.99	21.0392	-14.3611	-8.32285	24.8638	9.48103	12.6145	0.493621
MMV1579846	0.81	0.99	1.58	0.19	0.35	0.25	19.1058	3.80101	-75.5403	52.1564	48.1385	57.1241	0.15103
MMV1579847	0.85	0.76	0.74	0.87	0.7	0.87	16.9967	18.952	1.06366	23.8015	27.7439	20.0662	0.778429
MMV1579849	1.06	1.36	1.35	1.15	1.08	1.22	7.41768	-19.9397	-54.1215	12.1573	5.69482	-0.999172	0.949617
MMV1579850	0.58	1.19	1.03	0.58	0.62	0.59	29.8712	-9.25796	-25.017	35.8544	32.2937	36.8039	1.05559
MMV1579878	0.77	1.27	1.03	0.97	1	1.21	20.8634	-13.9491	-25.458	19.4298	10.2764	-0.597927	1.01766
MMV1580173	1.03	1.54	1.36	0.89	1.14	0.91	8.82377	-31.8259	-55.4129	22.6984	1.94043	17.4295	0.997895
MMV1580478	0.96	0.77	0.91	0.7	0.7	0.58	11.8996	18.1912	-14.15	30.8698	27.9666	37.0905	0.933936
MMV1580480	0.47	0.78	0.87	0.54	0.99	0.53	21.4786	12.264	3.58353	17.7138	-23.2585	25.1964	1.27856
MMV1580482	0.67	0.76	0.91	0.99	1.16	1.07	6.09947	13.9439	0.843172	-17.8727	-39.2306	-23.1823	1.0384
MMV1580483	0.97	0.87	0.71	1.13	0.5	1.37	-16.7495	6.14655	15.3639	-29.3127	22.176	-49.1773	1.1608
MMV1580484	0.69	0.88	1.15	0.64	0.85	0.71	24.5105	11.5033	-36.5454	33.3621	19.1852	29.1802	0.666027
MMV1580485	1.07	1.02	0.96	1.11	1.15	1.08	-23.78	-5.10572	-2.90513	-27.6375	-38.0852	-23.4689	1.16585
MMV1580486	0.88	1	0.88	0.99	0.85	1.19	-9.80694	-3.93295	2.82757	-18.2812	-9.79999	-33.2708	0.999059
MMV1580487	0.74	0.96	0.95	1.1	1.18	0.84	1.09027	-0.794989	-2.46416	-26.6978	-40.7578	-2.69013	0.845818
MMV1580488	1.26	1	1.08	1.23	0.95	1.14	-37.9727	-3.29902	-12.2286	-37.2389	-19.0269	-29.4589	1.11855
MMV1580489	0.85	1.24	0.76	1.05	0.77	1.03	17.2164	-12.5861	-0.416763	16.2021	23.5759	10.0924	0.931533
MMV1580490	1.51	1.28	1.73	1.14	1.37	1.18	-57.3943	-24.0286	-60.6731	-29.8029	-58.9252	-32.4683	0.864163
MMV1580491	1.19	1.44	0.96	1.47	1.16	1.12	1.39785	-25.233	-18.3393	-1.16213	0.890474	4.76156	0.964174
MMV1580492	1.11	1.39	1.24	1.37	1.31	0.99	5.08884	-22.0634	-44.168	2.76015	-7.60463	12.8438	1.01575
MMV1580493	0.62	0.79	0.69	0.5	0.78	0.73	9.96622	11.8519	17.4113	20.4104	-3.43662	7.05439	1.04577
MMV1580494	0.54	0.8	0.64	0.53	0.84	0.78	15.986	10.7742	20.9706	17.8773	-9.19547	2.46873	1.21627
MMV1580495	1.17	1.67	1.29	1.5	1.39	1.12	1.92514	-40.7326	-49.3022	-2.63298	-12.409	4.5896	0.548596
MMV1580497	0.95	1.77	1.39	1.13	1.17	1.18	12.339	-46.755	-57.7438	12.7293	0.285954	1.4083	0.930019
MMV1580498	0.75	0.86	0.94	0.74	0.54	0.75	-0.0521792	6.46352	-1.86569	1.98387	18.4852	5.65004	0.705622
MMV1580499	1.15	0.73	1.03	1.08	0.78	0.94	2.93576	20.9488	-25.269	15.1398	22.9396	15.5665	0.928226
MMV1580500	1.57	1.03	1.27	1.62	1.09	1.27	-61.6566	-5.96152	-26.2139	-68.1269	-32.7399	-40.2639	0.906791
MMV1580501	0.9	0.91	1	1.3	1.17	1	-11.4767	3.13538	-6.40145	-42.4686	-39.7397	-16.5904	0.822256
MMV1580502	1.23	0.93	1.4	1.29	1.31	1.05	-35.9075	1.48716	-35.8524	-41.3655	-53.0709	-21.2047	0.828867
MMV1580503	1	0.77	0.69	1	0.61	0.84	10.0541	18.6984	6.1349	18.4084	32.9937	21.6712	0.931253
MMV1580504	1.07	1.69	1.18	1.61	0.86	1.05	6.93434	-42.0639	-39.0023	-7.16812	18.7079	9.0033	0.551509
MMV1580505	0.69	0.84	0.75	0.76	0.59	1.07	4.91308	8.04835	13.033	-0.222416	13.5218	-22.8957	1.13197
MMV1580794	0.66	1.27	1.13	1.21	1.16	0.91	25.8287	-14.1075	-34.183	9.41986	0.73139	17.4008	0.922823
MMV1580796	0.56	0.58	0.86	0.42	0.92	0.74	14.7118	27.0663	4.55998	27.111	-16.7361	6.56717	1.16503
MMV1580797	0.85	1.56	1.08	0.81	0.93	0.89	17.1724	-33.0938	-29.5527	26.0895	14.2536	18.8051	0.975785
MMV1580798	0.92	1.02	1.12	0.78	1.16	0.65	13.9648	1.89922	-33.364	27.6421	0.922291	32.9634	0.372858
MMV1580799	0.86	1.25	1.28	1.12	1.28	0.64	16.4694	-13.0615	-47.6643	13.2604	-6.33195	33.5652	0.99779
MMV1580800	0.71	0.84	1.05	1.35	0.64	0.81	23.7635	14.1341	-27.0014	3.90415	31.0847	23.5055	0.876399
MMV1580801	0.81	0.91	0.64	0.78	0.81	0.99	19.1058	9.50639	10.4187	27.5195	21.1896	12.5858	0.944598
MMV1580839	0.79	1.63	1.12	1	0.98	0.86	20.1164	-37.8482	-33.1436	18.4084	11.6764	20.6394	0.968918
MMV1580840	0.9	1.33	1.24	1.12	1.25	1.34	14.9315	-18.3232	-44.4515	13.383	-4.55021	-8.22159	0.0191121
MMV1580841	0.83	1.54	1	0.88	0.95	0.9	18.0512	-31.9844	-22.4656	23.5155	13.2672	18.3179	1.15273
MMV1580842	1.13	1.48	1.23	1.1	1.14	1.2	3.94639	-28.0223	-43.6325	14.3636	2.35405	0.147243	0.982422
MMV1580843	0.67	0.88	0.96	1.13	0.8	0.94	6.40705	5.16396	-3.09412	-29.3127	-5.34563	-11.2596	1.08425
MMV1580844	0.85	1.74	1.18	0.97	1.05	0.99	16.9967	-44.6947	-38.6243	19.5116	7.12658	12.6145	1.01336
MMV1580845	0.7	1.07	1.04	0.71	0.8	0.83	24.3787	-1.39722	-25.6784	30.543	22.1441	22.2444	0.97511
MMV1580846	0.91	0.99	1.17	0.07	-0.02	0	14.0966	4.11797	-38.3408	57.1409	70.0603	71.6549	0.0366492
MMV1580847	0.69	1.19	1	0.94	0.96	0.84	24.7302	-8.9093	-22.1506	20.6556	12.5354	21.8718	0.38963
MMV1580848	0.97	1.42	1.28	1.61	0.92	1.14	11.4602	-23.8067	-47.6013	-7.16812	14.8899	3.44319	0.930442
MMV1580849	0.93	1.3	1.08	1.09	1.13	0.89	13.4814	-16.358	-29.3953	14.6904	2.73585	18.4326	0.959912
MMV1580850	1	1.05	1.01	0.91	0.9	0.97	9.96622	0.0925143	-23.7255	21.963	16.1308	13.7036	0.971869
MMV1580851	0.89	1.77	1.43	1.15	1.54	1.02	15.3709	-47.2621	-61.8071	11.9939	-21.3177	11.0382	0.723278
MMV1580852	1.26	1.02	1.05	1.33	1.12	1.23	-2.20526	2.37466	-26.5919	4.76215	3.08584	-1.83032	0.889854
MMV1580853	0.92	1.41	0.95	1.07	1.08	0.86	14.0527	-23.6799	-17.7094	15.5484	5.8539	20.4388	1.03594
MMV1580854	1.12	1.16	1.23	0.46	0.2	0.19	4.25398	-7.26108	-43.5695	40.6347	57.0472	60.4487	0.231058
MMV1580855	0.82	1.21	0.69	0.95	0.79	0.82	18.7104	-10.2723	5.88291	20.2061	22.4305	22.8176	0.327222
MMV1581029	0.87	0.93	0.85	0.88	0.83	0.92	16.03	8.01665	-8.38585	23.5155	20.426	16.9136	0.76572
MMV1581030	1.31	0.98	0.87	1.12	1.04	1.19	-42.2349	-1.99946	3.39454	-28.0869	-27.3947	-33.4141	0.817127
MMV1581031	1.4	1.87	1.23	1	0.96	1	-8.48873	-53.6331	-43.5065	18.1224	12.6945	11.8407	0.850977
MMV1581032	0.76	1.25	0.83	0.87	0.98	0.62	21.4347	-12.6812	-6.68494	23.7607	11.6446	35.0556	0.793995
MMV1581033	0.61	0.67	0.86	0.84	0.85	1.04	10.5374	20.6636	4.78047	-5.98326	-10.2772	-20.3736	1.0484
MMV1581034	0.57	0.83	0.94	0.94	0.99	1.01	13.5693	8.52379	-1.5507	-14.2773	-23.4176	-17.3642	1.10274
MMV1581035	0.67	0.95	0.93	1.18	1.06	1.08	6.36311	-0.256148	-0.920736	-32.8672	-29.5264	-24.1568	0.0281331
MMV1581036	2.07	1	1.38	1.43	1.16	1.03	-99.1816	-3.80616	-34.9075	-52.928	-38.8806	-18.8546	1.13278
MMV1581377	0.81	1.1	0.74	0.75	0.99	0.87	19.1498	-2.95035	1.75662	28.6635	10.7219	19.8369	0.953045
MMV1581378	0.88	1.71	1.35	0.99	1.19	1.21	15.6785	-43.3	-54.5939	18.8987	-0.573101	-0.397304	0.830524
MMV1581545	0.82	1.49	0.98	0.93	0.94	0.96	18.6225	-28.6245	-20.4812	21.1458	13.7763	14.7067	1.06277
MMV1581546	1.02	1.67	1.07	1.08	1.08	1.05	9.21923	-40.5424	-28.5133	14.8947	5.63119	9.34722	1.01011
MMV1581547	0.88	1.29	0.95	1.2	1.01	0.82	15.7663	-15.4071	-17.6464	10.1144	9.92646	22.9609	1.03635
MMV1581548	1.14	1.52	1.13	1	1.32	0.92	3.72669	-30.3996	-34.183	18.4084	-8.14551	16.8562	0.897203
MMV1581549	0.95	1.41	1.26	0.79	0.86	0.89	12.2511	-23.4263	-45.7114	26.8658	18.4852	18.6905	0.21874
MMV1581550	0.88	1.32	0.96	1.12	0.9	0.89	15.6345	-17.6892	-18.6858	13.2604	16.1308	18.6905	0.977858
MMV1581551	1.32	1.18	0.97	1.41	1.27	1.04	-4.88562	-8.40216	-19.7883	1.08501	-5.72743	9.37588	0.439496
MMV1581552	1.4	0.9	0.76	1.06	0.62	0.75	-8.40085	10.2671	-0.605753	15.671	32.7073	26.8874	0.972862
MMV1581553	1.25	1.69	1.29	1.09	1.17	1.35	-1.72191	-41.8737	-49.3337	14.4453	0.254137	-9.13872	0.584072
MMV1581554	1.04	1.1	0.94	1.53	0.88	1.12	8.25255	-2.82357	-16.8589	-3.73612	17.5307	4.99085	0.8789
MMV1581555	0.75	1.02	0.94	0.9	0.62	0.52	21.6983	2.15279	-16.6384	22.535	32.4528	40.9883	1.08644
MMV1581556	1.03	1.4	1.21	0.89	1.16	1.03	8.69195	-22.6022	-41.1756	22.7393	0.985925	10.551	0.963307
MMV1581557	1.2	0.93	0.98	1.38	0.89	1.02	0.738747	7.92156	-20.2292	2.31072	16.8307	11.0668	1.12593
MMV1581558	1.06	1.58	1.23	0.75	1.07	1.21	7.15404	-34.8371	-43.601	28.541	6.29934	-0.769889	0.222185
MMV1581559	1.01	1.6	1.17	1.05	0.99	1.11	9.43894	-35.788	-37.6793	16.243	10.9764	5.53539	1.18549
MMV1582382	1	1.43	1.21	0.88	0.83	0.88	10.1859	-24.504	-41.7426	23.4338	20.1079	19.2924	0.945152
MMV1582487	0.77	1.11	1.05	0.87	0.75	0.65	20.9074	-3.86955	-26.8754	23.8833	25.1349	32.7914	0.670695
MMV1582488	0.89	1.7	1.31	1.21	1.15	1.03	15.1072	-42.4125	-50.9401	9.78757	1.33591	10.207	0.172716
MMV1582489	0.98	1.72	1.15	1.36	1.41	1.02	10.9329	-43.7121	-36.3879	3.49558	-13.968	10.5796	0.959802
MMV1582490	0.95	1.2	0.98	1.41	1.2	1.02	12.5148	-9.35305	-20.3552	1.45272	-1.43216	10.6083	1.02848
MMV1582491	0.88	1.56	1.17	1.08	1.12	0.92	15.8542	-33.3473	-37.8683	14.813	2.99039	16.9422	0.952721
MMV1582492	0.75	1.33	1.41	0.88	1.16	0.93	21.6104	-18.3232	-60.0432	23.2295	1.08138	16.1684	0.964755
MMV1582493	0.76	1.25	1.13	0.95	0.94	0.98	21.3028	-12.8397	-34.1515	20.4921	13.5218	13.4457	0.899831
MMV1582494	0.89	1.63	1.25	0.97	1.03	1.09	15.3269	-38.0701	-44.9869	19.4298	8.27199	6.93975	1.01207
MMV1582495	0.59	1.13	1	0.74	0.93	0.92	29.1682	-5.13741	-22.1821	28.9495	14.2854	17.1142	0.671512
MMV1582496	1.37	0.97	0.85	0.78	0.56	0.84	-7.08264	5.19566	-8.29135	27.4378	35.889	21.8431	0.0376919
MMV1582497	1.04	1.83	1.19	1.04	1.58	1.16	8.38437	-51.0657	-40.1362	16.6924	-23.5767	2.52605	0.975429
MMV1582498	0.79	1.67	1.18	1.34	1.11	1.04	19.8967	-40.1304	-39.0967	4.35358	3.72218	9.51919	1.04897
MMV1593511	0.95	1.12	0.96	1.01	0.94	1.05	12.2511	-4.18652	-18.5598	18.0816	13.8081	9.26124	0.372263
MMV1593513	1.28	1.36	0.73	1.19	0.95	0.94	-2.99618	-20.2567	2.67008	10.4413	13.2354	15.5952	1.02413
MMV1593514	1.62	1.38	1.19	1.46	1.44	1.2	-65.4794	-31.4138	-20.6387	-55.0935	-64.7159	-34.4172	1.05889
MMV1593515	0.92	1.19	1.16	0.97	0.85	0.93	13.7012	-8.941	-36.6399	19.7567	19.0579	16.3977	1.17962
MMV1593516	1.06	0.84	0.79	1.01	0.65	0.81	7.28586	13.8171	-2.90513	17.7956	30.6392	23.2188	0.854504
MMV1593517	0.92	0.82	0.84	1.22	0.88	0.93	14.0527	15.1167	-7.62989	9.29728	17.2443	16.455	0.252913
MMV1593519	0.57	0.83	0.84	0.63	0.85	0.66	14.0966	8.58719	5.72542	10.6456	-10.1818	13.7323	1.29663
MMV1593520	0.68	1.03	1.36	1.04	0.92	1.09	24.9938	1.61395	-55.3814	16.6107	15.2717	6.73913	0.74784
MMV1593521	1.36	1.11	1.31	1.26	1.15	1.42	-45.6623	-11.7937	-29.6157	-39.6495	-37.7352	-54.0782	0.366857
MMV1593531	1.11	1.76	1.32	1.04	1.33	1.06	5.0449	-46.1844	-51.4126	16.5698	-9.0682	8.60205	0.945075
MMV1593532	0.78	1.1	1.06	1.1	1.24	0.76	20.424	-3.36241	-28.1038	14.2001	-3.5957	26.6294	0.97641
MMV1593533	1.2	1.51	1.11	1.63	1.33	0.94	0.914509	-29.6388	-32.7026	-8.06697	-8.81367	15.7385	0.942772
MMV1593534	0.89	1.45	0.98	1.37	1.09	1.14	15.1072	-25.7402	-20.2292	2.92358	5.24938	3.67247	0.953857
MMV1593535	0.95	1.28	1.12	1.67	1.24	0.93	12.3829	-14.6464	-33.0806	-9.49697	-3.88205	16.0824	0.885937
MMV1593537	0.72	1.71	1.09	1.18	1.1	1.06	23.0604	-43.3634	-30.3087	10.7273	4.16761	8.51607	0.918424
MMV1593538	1.24	1.56	1.4	0.95	1.09	0.88	-1.01887	-33.4107	-59.1297	20.3696	5.12212	19.2637	0.891219
MMV1593539	0.81	1.47	1.04	0.47	0.79	0.1	18.8861	-27.1348	-26.1194	40.2669	22.6532	65.8082	0.298696
MMV1593540	0.99	1.4	1.17	0.59	0.88	0.3	10.7571	-22.6022	-37.6478	35.2007	17.2762	54.1721	1.14108
MMV1593541	0.96	1.4	0.9	0.84	0.03	0.13	12.1193	-22.9509	-13.3311	25.1907	67.1332	64.0599	0.277145
MMV1593542	1.35	1.76	1.31	0.99	1.28	1.42	-6.51141	-46.1844	-51.1606	18.7761	-6.01378	-13.0652	0.983047
MMV1593544	0.9	0.84	1.13	0.98	0.97	1.21	-11.3448	8.08004	-15.851	-17.6684	-21.1268	-35.3056	0.949844
MMV1613559	0.92	1.03	0.9	1.13	0.9	1.36	-12.6631	-5.67626	1.78812	-29.4352	-15.177	-48.2601	0.975142
MMV1613560	1.3	1.14	0.93	1.29	1.25	0.96	-3.91893	-5.73965	-16.1974	6.233	-4.39112	14.3915	1.09241
MMV1613562	0.68	0.93	0.76	0.73	0.97	0.61	25.1256	8.04835	-0.164776	29.7258	11.8673	35.1989	1.03489
MMV1613563	0.87	1.14	1.1	0.62	0.59	0.62	-8.66449	-13.6955	-13.2366	11.0541	14.2217	16.7989	1.00475
MMV1633674	0.63	1.03	0.67	0.49	0.82	0.36	27.2348	1.77243	7.8988	39.5315	20.8078	50.1023	0.0538726
MMV1633675	1.01	1.62	1.19	0.99	1.07	1.07	9.6147	-37.3094	-39.4747	18.6944	6.36297	7.74224	1.05919
MMV1633677	0.86	1.34	1.47	0.8	0.84	0.81	16.777	-19.0839	-65.3979	26.4981	19.6306	23.5914	0.897851
MMV1633678	0.62	0.82	0.91	0.82	0.94	0.59	27.9378	14.9899	-14.3075	25.6401	13.999	36.8612	1.03338
MMV1633962	0.91	1.07	1	0.3	0.04	-0.01	14.2284	-0.921775	-22.1506	47.5395	66.7514	72.6293	1.08337
MMV1633963	0.83	0.98	1.1	0.77	0.67	1	-6.11595	-1.99946	-13.2681	-0.630987	6.87204	-16.5618	1.26149
MMV1633964	0.9	0.78	0.64	1.16	0.68	0.79	14.8875	17.8109	10.2612	11.7896	28.7939	24.3939	0.997823
MMV1633965	1.09	1.01	0.78	1.23	0.78	1.02	5.83583	2.72333	-2.40116	8.88871	23.1623	10.9809	0.924491
MMV1633966	1.11	1.76	1.32	1.12	1.14	1.06	5.08884	-46.5648	-51.9796	13.1787	2.13133	8.43009	0.968062
MMV1633967	1.29	1.08	0.84	1.4	1	0.91	-3.47953	-1.71419	-7.81888	1.73872	10.5946	17.6301	0.260534
MMV1633968	1.08	1.23	1.06	1.27	1.18	1.03	-24.7906	-20.0665	-10.4017	-40.2624	-40.5033	-19.3991	1.03658
MMV1633969	0.81	1.76	1.08	1.51	1.27	0.9	18.974	-46.5965	-29.9937	-2.95984	-5.50471	17.7447	1.00784
MMV1633970	1	1.39	0.81	1.11	1.23	1.16	9.96622	-22.0634	-4.63754	13.6281	-3.08663	2.6407	1.01674
MMV1634071	0.78	1.18	1.06	0.88	1.23	0.68	20.5119	-8.18028	-28.1038	23.1478	-2.95937	31.4444	1.24836
MMV1634358	0.77	0.77	0.81	1.01	0.74	1.03	20.7316	18.5399	-4.60604	18.0816	25.7394	10.2357	0.359456
MMV1634359	0.96	1.32	1.41	1.02	1.22	1	11.8117	-17.6892	-59.9487	17.673	-2.70483	12.2992	1.00128
MMV1634360	0.63	1.08	1.14	0.68	0.81	0.67	27.5863	-1.77758	-34.7185	31.687	21.6987	32.0462	0.755387
MMV1634361	1.19	0.98	0.92	1.12	0.85	1.33	-33.1393	-2.22133	0.213205	-28.3321	-10.0227	-45.4228	1.04402
MMV1634362	0.75	1.02	1	0.9	0.94	0.67	22.0059	2.37466	-22.7806	22.5758	13.6809	31.817	0.966379
MMV1634363	0.77	1.77	1.02	0.93	0.89	0.92	20.8195	-46.8184	-24.0405	21.2684	16.8944	17.0855	1.0298
MMV1634383	1.09	0.88	0.86	0.82	0.81	0.68	6.05553	11.4399	-9.2993	25.6401	21.6033	31.0431	0.268464
MMV1634384	0.72	0.76	0.87	0.78	0.9	0.63	23.2801	19.1421	-10.3387	27.683	16.4171	34.1385	0.945289
MMV1634385	0.7	0.8	0.97	1.33	0.95	0.86	4.25398	11.0278	-4.16507	-45.2469	-19.695	-4.46708	1.04344
MMV1634386	0.62	1.1	1.17	0.51	0.49	0.4	28.1136	-2.91866	-37.6793	38.7552	40.3434	47.7235	0.809095
MMV1634387	0.76	1.49	1.01	1.28	1.1	0.9	21.5665	-28.5929	-23.3476	6.519	4.54941	18.146	0.424113
MMV1634388	0.92	1.76	1.33	1.19	1.35	1.04	14.0087	-46.0893	-52.2316	10.3596	-10.3091	9.94909	1.02913
MMV1634389	0.74	0.7	0.74	0.45	0.64	1	0.782688	18.4131	13.348	24.0875	9.54466	-16.2465	0.321718
MMV1634390	0.78	0.98	0.69	1.39	0.79	0.62	20.468	5.03717	6.19789	1.98387	22.8759	34.9409	0.946622
MMV1634391	0.74	0.7	0.9	0.9	0.86	0.49	22.4453	23.1676	-13.3311	22.3715	18.7716	42.8225	1.05513
MMV1634392	0.78	0.79	0.71	0.75	0.7	0.72	-2.29314	11.6618	15.7419	0.594726	3.40401	8.34411	1.01561
MMV1634393	1.24	1.1	0.9	1.13	1.18	1.09	-36.5666	-10.5575	1.59913	-29.3127	-40.5669	-24.5007	1.18901
MMV1634394	0.93	1.07	0.84	0.82	0.61	0.82	13.4814	-1.08026	-7.2834	25.967	32.8664	22.8176	0.871765
MMV1634395	0.71	0.97	0.55	0.49	0.76	0.04	23.5877	5.57602	18.5138	39.5315	24.5622	69.3621	0.0120459
MMV1634396	0.64	0.73	0.77	0.85	0.93	0.83	8.69195	15.8774	11.3006	-7.45412	-17.277	-1.1998	0.905538
MMV1634397	0.68	0.85	0.8	0.46	0.79	0.54	5.70401	7.31932	8.87525	24.0467	-4.93201	24.4799	1.20309
MMV1634398	0.55	0.84	0.95	0.45	0.72	0.72	15.6785	7.69968	-1.99168	24.2918	1.78135	7.91421	1.02909
MMV1634399	0.91	1.16	1.19	0.93	0.77	0.82	14.1406	-7.1026	-39.5692	21.4318	23.8941	22.617	0.269071
MMV1634401	0.84	1.37	1.01	0.93	0.97	0.93	17.8315	-20.5419	-23.4736	21.2276	11.8673	16.369	1.01109
MMV1634402	0.95	1.3	1.44	0.95	0.95	1.01	12.5148	-16.041	-62.9725	20.5738	13.3627	11.2101	0.924156
MMV1634403	1.02	1.05	0.94	1.35	0.79	1.26	9.04347	0.155907	-16.9849	3.82244	22.3032	-3.292	0.854723
MMV1634404	0.71	1.28	1.12	1.29	0.98	0.88	23.5438	-14.8683	-33.2695	6.233	11.74	19.0344	0.989464
MMV1634491	0.97	0.89	0.65	0.89	1	0.66	11.4602	10.901	9.72571	22.9435	10.4037	32.1609	1.03355
MMV1634492	0.57	0.99	0.34	1.11	1.21	0.05	30.2227	3.99119	38.1057	13.8733	-1.75033	69.0755	0.543787
MMV1634493	0.98	1.37	1.47	0.81	0.81	0.88	11.2405	-21.0491	-65.0199	26.1304	21.5714	19.3497	0.942964
MMV1634494	0.47	0.6	0.12	0.59	0.52	0.13	35.144	29.6971	58.1387	35.405	38.2117	64.2892	0.08897
MMV1634556	0.77	1.25	1.23	0.71	0.52	0.88	20.7755	-13.0299	-43.5065	30.2978	38.5298	19.4643	0.963675
MMV1634557	1.12	1.72	1.45	1.02	1.42	1.12	4.69338	-43.9974	-63.4765	17.673	-14.0953	4.81888	0.996891
MMV1645051	0.69	0.68	0.84	0.61	0.86	0.59	24.4226	24.277	-8.00787	34.6695	18.5488	36.5459	1.01156
MMV1645152	0.92	1.26	1.28	0.78	0.9	1.33	13.9648	-13.4736	-47.9163	27.5195	15.9717	-7.76302	1.05209
MMV1663457	1.17	1.74	1.28	0.88	1.13	1.34	2.36454	-44.9166	-47.9478	23.1887	2.89494	-8.02097	0.280747
MMV1782097	0.59	0.9	0.64	0.5	0.78	0.82	12.6466	3.42065	21.0651	20.4921	-3.34117	-0.941852	0.957297
MMV1782098	0.46	0.64	0.57	0.46	0.61	0.6	21.7862	22.6604	26.4828	23.393	11.8355	19.0344	1.32166
MMV1782101	1.04	1.35	1.23	1.71	0.89	0.9	8.12073	-19.7178	-43.664	-11.3355	16.4489	18.0886	1.10686
MMV1782102	0.86	0.68	0.79	1.24	0.9	0.96	16.4694	24.0868	-3.22012	8.48014	15.908	14.1908	0.926893
MMV1782103	0.5	0.55	0.66	0.53	0.77	0.82	19.1937	29.1265	19.2067	18.0816	-3.11845	-0.855871	1.17834
MMV1782104	0.98	1.04	0.89	0.93	0.63	0.83	11.0208	1.1385	-11.9767	21.2276	31.6892	22.0151	0.633809
MMV1782105	0.71	1.08	1.07	1.02	0.9	0.78	23.4998	-1.84097	-28.5448	17.5096	16.0353	25.0245	0.976646
MMV1782106	1.18	1.37	1.31	0.9	1.24	0.67	1.8812	-21.0808	-50.7511	22.5758	-3.75479	31.731	0.812062
MMV1782107	1.23	1.88	1.3	1.09	1.06	1.1	-0.667344	-54.267	-49.9952	14.4453	6.55388	5.85066	0.0168846
MMV1782108	0.62	1	0.04	0.42	0.19	0.03	27.7181	3.29386	65.1628	42.4732	57.5245	70.1645	0.998449
MMV1782109	0.69	0.99	0.8	0.65	0.64	0.55	24.5984	3.99119	-4.44855	32.7084	31.1165	38.9247	0.0170382
MMV1782110	0.77	1.57	1.32	0.8	1.38	1.05	20.7755	-33.6326	-51.8536	26.5798	-11.7408	9.03196	0.909703
MMV1782111	0.72	0.83	0.74	0.88	0.95	1.05	2.40848	9.03094	13.474	-9.6604	-19.536	-20.6602	0.135988
MMV1782112	0.92	1.66	1.36	1.01	1.04	0.8	13.8769	-39.5916	-55.3814	17.7138	7.98563	24.0213	0.966088
MMV1782113	0.84	0.7	0.78	0.73	0.69	0.74	-6.59929	17.8743	10.1037	2.14729	4.99485	6.82511	1.12329
MMV1782114	0.85	1.53	0.81	1.07	0.79	1.04	17.3043	-31.0335	-5.01552	15.385	22.7168	9.69115	0.117976
MMV1782115	0.91	1.35	0.92	1.18	0.77	0.8	14.3603	-19.3692	-15.1265	10.809	23.4804	24.0787	1.01935
MMV1782140	0.85	0.88	0.05	0.51	0.33	0.02	17.0846	11.4082	64.2494	38.7552	49.5066	70.7378	0.888219
MMV1782208	0.96	0.88	1.05	1	0.76	1.05	-15.8268	5.19566	-9.99226	-19.0167	-1.68669	-21.3194	1.09725
MMV1782209	0.77	0.68	1.04	0.73	0.52	0.94	-1.41433	19.364	-8.79533	2.02472	20.6487	-11.6035	1.06876
MMV1782210	1.35	0.78	0.9	1.57	1.14	1.85	-45.3986	12.5809	1.50464	-63.5509	-36.7807	-91.7093	0.474661
MMV1782211	1.37	1.19	1.5	1.52	1.06	1.39	-46.4971	-17.2455	-43.7585	-59.792	-29.4628	-51.3841	1.19199
MMV1782212	1.01	1.52	1.23	1.05	1.16	1.22	9.52682	-30.9067	-43.223	16.2838	0.73139	-1.08515	1.00988
MMV1782213	1.21	1.07	1.17	1.47	1.23	1.09	-34.809	-8.75082	-19.0638	-56.2375	-45.7849	-24.9019	0.417703
MMV1782214	1.29	0.8	1.16	1.3	0.91	0.91	-40.697	10.9644	-17.8354	-42.9181	-15.6861	-8.9381	0.977681
MMV1782215	0.77	1.02	0.95	0.91	0.81	0.67	20.9513	1.93091	-17.3629	22.0447	21.476	31.9889	0.0239184
MMV1782216	0.89	1.58	1.11	1.12	1.26	1.32	15.4148	-34.3616	-32.2616	13.2196	-4.93201	-7.18981	0.214085
MMV1782217	0.98	1.47	1.31	1.05	1.26	1.35	11.2405	-27.5786	-50.6566	16.243	-4.80474	-8.85212	1.00962
MMV1782218	0.69	1.36	1.31	1.23	1.05	1.07	24.5544	-20.2884	-50.4677	8.76614	7.63565	7.79956	0.965523
MMV1782220	1.05	0.86	0.84	0.91	0.53	0.62	-22.5496	6.27334	6.22939	-12.0301	19.4079	17.3721	0.282517
MMV1782221	1.09	1.06	1.39	0.95	0.71	1.11	5.96765	-0.161058	-58.0588	20.4104	27.2985	5.76468	1.11796
MMV1782222	0.89	1.04	0.9	0.15	0.1	0.07	-10.3782	-6.81733	1.53614	48.0707	59.5608	65.6075	0.404357
MMV1782223	0.84	1.19	0.94	1.14	0.99	0.86	17.6558	-9.00439	-17.2999	12.4841	11.1037	20.5821	0.799414
MMV1782224	0.96	1.16	0.98	0.97	0.72	0.86	11.8117	-7.32448	-20.7647	19.4707	26.7258	20.2955	0.973158
MMV1782225	1.07	1.5	1.49	0.8	1.04	0.86	6.75858	-29.2585	-67.4453	26.4981	8.1129	20.6967	0.856835
MMV1782226	0.79	1.35	1.34	0.89	0.95	1.2	19.9407	-19.4009	-53.649	22.7393	13.2036	0.319205	0.270073
MMV1782227	0.95	1.42	1.17	1	1.25	1.01	12.339	-23.9652	-37.7423	18.3267	-4.61384	11.4681	1.03894
MMV1782349	1.08	0.96	0.85	1.5	1.16	0.99	-24.7906	-0.890078	5.22144	-58.5663	-38.6897	-15.7019	1.04708
MMV1782350	1.49	1.08	1.24	1.52	0.89	1.03	-55.6367	-9.76511	-24.261	-59.5469	-13.8089	-19.6571	0.866594
MMV1782351	1.12	1.4	1.46	1.51	1.16	0.98	4.42974	-22.6022	-64.5159	-2.91898	1.14501	13.1591	0.734583
MMV1782352	1.36	1.16	1.03	1.51	1.23	1.07	-45.7501	-15.2486	-8.66933	-58.8115	-45.3076	-22.9244	0.325495
MMV1782353	0.68	0.92	1	1.35	1.07	1.37	5.35248	2.24788	-6.36995	-46.1458	-30.4173	-49.7218	0.981132
MMV1782354	0.99	1.13	1.19	0.76	0.87	0.76	10.3617	-5.07402	-39.5062	28.4184	17.8807	26.1422	0.865205
MMV1782355	1.2	1.04	1.29	1.38	1.06	1.11	-33.9741	-6.56376	-27.7888	-49.2101	-29.781	-26.1916	1.07916
MMV1782386	0.9	1.07	1.02	0.77	0.73	0.96	-11.1251	-8.33876	-7.53539	-1.12127	0.954108	-12.7499	1.04881
MMV1782387	0.9	1.46	1.18	1.37	1.38	1.01	14.7118	-26.5643	-38.9078	2.84187	-11.6454	11.6114	0.785691
MMV1782388	1.23	1.57	1.46	1.2	1.49	1.39	-0.843105	-34.0447	-64.2009	9.86928	-18.6451	-11.1163	0.993271
MMV1782389	0.81	1.6	1.36	1.32	1.24	0.99	19.0619	-35.8831	-55.4129	4.88472	-3.46844	12.4712	1.01489
MMV1782402	0.97	1.01	0.83	0.97	0.82	0.87	11.5481	2.78672	-6.99992	19.7158	20.776	19.8942	0.959177
MMV1782403	0.93	1.1	0.64	1.12	0.75	1.06	13.4375	-2.82357	10.6707	13.2196	24.8168	8.51607	1.03439
MMV1782411	0.86	1.08	0.79	1.08	1.07	0.62	16.8649	-1.90437	-3.5351	15.1807	5.94936	34.5397	1.03223
MMV1782412	0.97	1.03	0.75	1.17	0.49	1	-16.4419	-5.99322	12.8125	-32.5404	23.2577	-16.6764	1.0428
MMV180402	0.88	1.43	1.24	1	1.23	1.05	15.7663	-24.5674	-43.916	18.2858	-3.34117	8.91732	0.204763
MMV214956	0.89	1.01	0.83	0.66	0.84	0.79	15.1512	2.81842	-6.99992	32.4224	19.5033	24.7092	0.173343
MMV218827	1.22	0.67	0.81	1.14	1.02	0.91	-35.0726	20.1564	8.18229	-29.8029	-25.8675	-8.7948	1.14075
MMV233495	1.06	1.71	1.06	1.35	1.3	1.11	7.28586	-42.7295	-27.4424	3.61815	-7.03192	5.65004	0.821249
MMV247764	0.85	0.72	0.7	0.87	0.58	0.72	-7.56598	16.5113	16.7813	-8.96583	15.3035	8.40143	1.00034
MMV251679	1.04	1.73	1.28	1.32	1.52	1.57	8.25255	-44.1242	-48.2943	4.88472	-20.2041	-22.2938	0.831369
MMV275100	0.54	0.74	0.83	0.59	0.81	0.68	16.3376	14.9899	6.57587	13.3421	-6.26832	11.9553	1.28256
MMV292173	1.15	1.46	1.33	1.43	1	1.18	2.93576	-26.4058	-52.2946	0.227012	10.0219	1.17902	0.689206
MMV303733	1.15	1.79	1.16	0.82	1.21	1.16	3.15547	-48.3398	-37.0179	25.6401	-2.25939	2.69802	0.0158422
MMV344625	0.64	1.15	1.03	0.69	0.85	0.63	27.103	-6.53206	-24.8595	31.2784	19.217	34.0238	0.928237
MMV374187	0.64	1.08	0.87	0.79	0.6	0.67	26.7514	-1.71419	-10.9057	27.0701	33.7255	31.731	0.998805
MMV394033	1.01	1.13	1.05	1.3	1.03	0.88	9.6147	-5.01063	-26.9699	5.82443	8.33562	19.0344	0.137046
MMV396785	0.82	0.68	0.84	0.66	0.68	0.66	18.4028	24.7207	-7.72438	32.4632	29.1438	32.5335	0.968594
MMV422940	0.9	1.76	1.24	1.22	1.06	1.13	14.8875	-46.1844	-44.546	9.25643	6.58569	4.50362	0.977782
MMV452821	1.04	1.03	0.72	1	0.75	0.97	8.16467	1.70904	3.67802	18.245	25.0395	13.7896	0.754608
MMV508427	0.9	0.88	0.77	0.89	1.05	0.8	14.8875	11.3131	-1.48771	22.821	7.63565	23.9927	1.07992
MMV565773	1.18	1.17	0.91	0.2	0.27	0.01	1.61755	-7.45126	-13.9611	51.5844	53.1019	71.5976	0.356764
MMV596723	1.09	1.68	1.11	1.17	0.96	1.12	6.09947	-40.8594	-32.4191	11.4219	12.6627	4.64692	0.787934
MMV614278	0.73	1.14	1.02	0.77	0.86	0.94	22.7089	-5.54947	-23.883	27.8873	18.2307	15.5665	0.969061
MMV617332	0.57	0.99	0.9	0.67	0.82	0.74	13.9648	-2.60169	1.31565	6.76414	-7.15919	6.53851	1.08649
MMV637104	0.47	0.76	0.18	0.57	0.02	0.01	34.8365	18.952	53.0674	36.1812	67.3877	71.4543	0.555178
MMV637306	0.78	1.22	0.82	1	1.05	0.99	20.5119	-11.0013	-5.70849	18.4084	7.60383	12.5858	0.899386
MMV637413	1.24	0.92	1	1.37	1.12	1.24	-36.8303	2.026	-6.27546	-48.1478	-34.9353	-37.5125	0.833401
MMV637528	0.82	0.88	1.06	0.68	0.84	0.56	18.3588	11.535	-28.0723	31.5235	19.7579	38.2369	0.816472
MMV637533	0.79	1.36	1.19	0.84	1.27	0.62	19.8528	-20.1933	-40.1992	24.9864	-5.63198	34.7117	0.59117
MMV637659	0.81	1.4	1.14	1	0.83	0.53	19.2376	-22.9509	-34.813	18.531	20.3306	40.4437	0.21196
MMV637855	0.84	0.68	0.93	0.69	0.47	0.81	-6.42353	19.8078	-0.952235	5.78357	24.7531	0.0326012	1.19268
MMV637879	1.29	0.96	0.72	2.14	1.04	1.33	-3.69923	5.79789	3.42604	-28.9858	7.79473	-7.5624	0.566323
MMV637945	0.93	1.38	1.11	1.37	1.2	1.09	13.1739	-21.4928	-32.7656	2.80101	-1.40034	6.45253	0.875478
MMV638198	0.73	1.01	0.99	1.13	1.15	1.13	1.8812	-4.05973	-5.64549	-28.8632	-37.6716	-27.8539	1.05861
MMV639951	0.28	0.41	0.29	0.06	0.01	0.02	43.6245	42.2172	42.3895	57.3861	67.9922	70.4225	0.528834
MMV640014	0.82	1.28	0.46	0.27	0.03	0.04	18.6664	-14.7098	26.6403	48.5609	67.1968	69.5627	1.04674
MMV642550	0.89	1.26	1.35	0.8	0.9	0.97	15.1512	-13.5687	-54.1215	26.539	16.1308	13.589	0.883102
MMV658803	1.3	1.18	1.41	1.53	1.26	1.04	-41.0046	-16.7067	-36.8289	-60.65	-48.2029	-19.8004	0.998774
MMV687273	1.06	1.17	1.19	1.35	0.69	1.09	7.1101	-7.45126	-39.8212	3.74072	28.6984	6.48119	0.0108061
MMV687696	0.85	0.96	1.38	0.85	0.88	0.68	17.0406	5.92468	-57.5863	24.4553	17.308	31.3011	0.825412
MMV687798	0.93	0.73	0.68	0.57	0.67	0.56	-13.7176	15.9725	18.1673	15.3441	6.49024	21.9291	1.0752
MMV687800	1.14	1.28	1.24	1.12	1.23	0.75	3.33123	-15.0267	-43.9475	13.4238	-3.08663	27.2886	0.957833
MMV687801	0.81	1.35	1.26	1.42	1.3	1.1	18.8422	-19.1473	-45.7114	0.880725	-7.44554	6.28056	0.889185
MMV688755	0.89	1.07	0.81	0.95	0.66	0.84	15.2391	-1.30213	-5.07852	20.2878	30.4483	21.6425	0.721073
MMV688756	0.65	0.76	0.7	0.57	0.27	0.29	26.4878	18.9203	4.87496	36.0587	52.9429	54.4587	0.986108
MMV688991	1.26	1.35	1.42	1.39	1.25	1.11	-38.5439	-28.6879	-38.0258	-49.5369	-46.9303	-26.0197	0.112088
MMV689401	1.03	0.99	0.84	1.13	0.7	0.74	8.77983	4.40324	-7.62989	12.7701	28.0303	27.8045	0.636244
MMV689758	0.85	0.62	0.79	0.95	0.83	1.09	17.1724	28.0806	-3.4721	20.4104	20.426	6.82511	0.770903
MMV690467	0.69	0.94	0.64	0.7	0.69	0.74	4.6055	0.916624	20.8131	5.04815	4.54941	6.28056	1.05146
MMV690480	0.71	0.89	1.02	0.68	0.88	0.68	23.6756	10.8693	-24.6075	31.4827	17.2443	31.0431	0.042774
MMV690540	0.97	1.58	1.16	0.82	0.99	0.95	11.5041	-34.425	-37.3643	25.8853	10.7855	15.022	1.01283
MMV690547	1.24	1.28	1.08	1	1.19	0.99	-1.06281	-14.8049	-29.5842	18.245	-0.764002	12.7578	0.944439
MMV690555	0.73	0.92	1.07	1.03	0.74	1.05	1.74938	2.27958	-11.3467	-21.5907	0.413221	-21.434	1.04099
MMV690621	0.91	1.6	1.28	1.03	0.94	1.13	14.2284	-36.1683	-47.6643	17.2644	13.7763	4.13104	0.613899
MMV690653	0.73	0.94	1.14	0.89	0.65	0.71	22.7529	7.44611	-34.9075	22.7393	30.5756	29.2375	0.506963
MMV690706	0.62	0.84	0.92	1.23	0.87	0.89	9.8344	7.76308	0.150208	-37.3206	-11.7408	-7.10383	0.931614
MMV811071	0.72	0.99	0.68	0.96	0.89	0.89	23.1923	4.02288	7.26884	20.0427	17.0216	18.5185	0.936261
MMV831201	0.8	1.2	0.99	1.23	0.97	0.81	19.6331	-9.44814	-21.3002	8.92957	11.9309	23.7061	0.882773
MMV975972	1.11	1.1	0.55	1.17	0.81	1.22	4.73732	-3.36241	18.8287	11.2993	21.5396	-0.999172	0.945042
Mocetinostat (MGCD0103)	0.83	0.79	0.71	0.9	0.74	0.62	18.7982	1.77243	26.0734	-2.67384	26.503	32.6195	0.0344385
Moclobemide (Ro 111163)	0.95	1.01	0.62	0.76	1.02	0.82	6.49493	7.38272	26.5143	22.0447	4.04034	17.0855	0.933619
Moexipril HCl	0.95	1	0.94	1.02	1.1	0.74	8.95559	8.61888	3.01656	17.5504	7.1584	22.2731	0.959675
Moguisteine	1.09	1.34	1.36	1.28	1.29	1.18	-1.41433	-12.8714	-24.4185	-3.40927	-12.759	-6.84589	1.01527
Molidustat (BAY 85-3934)	0.77	0.88	0.6	0.74	0.55	0.66	11.1966	11.0278	27.0813	15.671	27.3303	23.2475	0.71936
Molsidomine	0.71	0.9	0.88	0.83	0.48	0.78	14.9754	9.66487	7.42633	10.1553	32.6755	14.7067	0.898387
Mometasone furoate	0.82	0.66	0.6	0.79	0.8	0.88	15.8542	29.2216	26.7978	27.3561	24.2759	12.8151	0.623259
Monobenzone	0.91	0.77	0.81	0.54	1.11	0.92	15.0194	3.64253	19.5847	22.4941	5.59937	14.0762	1.00314
Montelukast Sodium	1.26	0.69	0.83	0.87	0.75	0.82	-10.2024	26.8127	11.6471	16.7333	21.126	16.8276	1.03236
Moroxydine HCl	0.86	0.76	0.97	1.01	1.15	0.96	13.4814	23.1359	0.591185	18.3267	4.42215	7.02573	1.05086
Mosapride Citrate	0.91	1.02	0.69	1.39	0.66	0.65	15.0633	-17.816	27.1443	-37.0346	31.4665	30.8712	0.993406
Motolimod (VTX-2337)	0.74	1.1	0.59	0.96	0.72	0.63	12.9542	-3.4258	27.9948	2.47415	14.5399	25.5977	0.0242251
Moxifloxacin HCl	0.68	0.57	0.95	0.74	0.77	0.83	25.609	20.3783	11.1431	8.31671	25.2622	19.2924	0.794484
Moxonidine	1.08	0.91	0.98	0.87	0.83	1	2.71606	13.8171	0.370696	23.7607	22.3032	4.36032	1.08585
Mubritinib (TAK 165)	0.63	0.74	0.7	0.6	0.81	0.65	25.2575	24.3404	19.5532	35.2415	23.3532	28.2917	0.142339
Mupirocin	0.95	0.68	0.89	0.97	0.97	0.82	0.343284	24.4038	6.70187	1.94301	-4.16841	11.6974	1.29159
Mycophenolate Mofetil	0.94	1.39	1.07	1.32	0.84	1.05	13.9648	-49.8612	4.02451	-32.2952	21.2533	5.36343	0.287594
Mycophenolic acid	0.72	0.88	0.85	0.76	0.66	0.83	20.7316	15.6872	9.56822	28.5001	31.721	15.9678	0.256611
Nabumetone	0.97	0.93	0.8	0.82	0.86	0.9	5.39642	12.6126	14.293	19.2256	14.5717	11.5827	1.1034
Nadifloxacin	1.06	1.37	1.06	1.12	1.07	0.86	0.606926	-14.266	-3.88158	4.31272	1.24046	14.5348	1.02297
Nafamostat Mesylate	1.34	1	1.1	0.8	1.2	0.9	-4.40227	-16.2312	2.1976	4.19015	0.63594	14.936	0.906313
Nafarelin Acetate	0.72	0.85	0.87	0.83	0.74	0.72	2.18878	7.35102	3.67802	-5.37041	-0.254933	8.31545	1.21232
Nafcillin Sodium	0.92	0.82	0.85	0.83	0.98	0.8	7.68132	19.1104	10.7022	18.9396	6.71296	18.5472	0.957705
Naftopidil	0.63	0.77	0.71	0.6	0.68	0.76	8.95559	12.8979	15.4899	13.0153	5.40847	4.76156	0.890005
Naftopidil DiHCl	1.49	0.8	1.15	0.72	0.92	0.85	-11.3448	0.853231	-0.983733	9.62414	16.4807	18.0313	0.799821
Nalidixic acid	0.87	0.92	1.15	0.74	0.72	0.85	13.042	13.4685	-11.9452	29.2355	28.3484	14.85	0.922083
Nalmefene HCl	1.24	1.17	1.07	1.3	1.35	1	-16.8374	-7.70483	-6.02347	-18.4038	-32.1672	-2.14559	0.832414
Naloxone HCl	0.86	0.89	0.93	1.46	1.19	1.38	-7.74174	4.49833	-0.448261	-55.1752	-41.3941	-50.0084	0.971152
Naloxone HCl Dihydrate	0.93	1.05	0.82	0.77	0.68	0.6	1.83726	0.31439	11.4896	13.8324	17.9761	27.7472	0.813337
Naltrexone HCl	0.68	0.74	1.11	0.8	1.06	0.9	22.8407	24.4355	-9.04731	26.7433	9.76738	11.3821	0.926848
Napabucasin	1.17	0.93	0.81	1.01	0.59	0.41	-12.8388	7.95326	11.9936	-0.876129	24.8168	41.5615	0.922165
Naphazoline HCl	0.75	0.81	0.75	0.79	0.7	1.09	19.2376	19.7761	16.4664	27.2335	29.6211	-1.74434	1.07835
Naproxen Sodium	0.85	1.17	0.76	1.12	0.77	1.07	17.8755	-30.4946	22.703	-18.5264	24.7531	4.47496	1.05706
Naratriptan HCl	1.32	0.91	0.97	0.77	0.99	0.93	-3.78711	-8.40216	9.9147	5.947	12.3764	13.3597	1.02285
Natamycin	1.04	1.28	0.87	1.19	0.93	0.91	9.21923	-40.4791	16.4034	-23.0615	15.908	14.5634	0.7945
Nateglinide	0.65	0.86	0.71	0.92	0.63	0.71	24.115	17.0185	19.0492	21.7996	33.3437	24.0213	0.881138
Navitoclax (ABT-263)	1.27	0.69	0.91	1	1.19	1.09	-1.37039	9.75996	13.8835	-9.98726	0.890474	3.44319	0.934609
Nebivolol HCl	1.28	1.49	1.17	1.19	1.08	1.1	-1.80979	-58.134	-2.08618	-22.8572	7.28566	2.32543	0.0960392
Nedaplatin	0.7	0.71	1.03	1.28	1.28	1.17	3.81457	17.1136	-8.10236	-41.2429	-50.3665	-31.6658	0.850517
Nefiracetam	0.81	0.56	0.84	0.81	1	0.71	15.986	34.7685	10.1667	26.2938	13.0763	24.05	1.22988
Nefopam HCl	0.52	0.72	0.73	0.49	0.85	0.72	17.5679	16.543	14.167	21.0233	-10.4045	8.14349	1.17622
Nelarabine	0.77	1.04	0.75	1.16	0.69	0.77	21.7422	-19.8129	23.333	-21.3455	29.5257	23.0755	0.974265
Nelfinavir Mesylate	0.77	0.82	0.94	1.05	0.81	0.99	10.9329	15.3069	3.36304	-2.91898	8.04927	-0.999172	0.15495
Neomycin sulfate	0.95	0.91	0.88	0.57	0.78	0.84	-14.904	2.56484	3.04806	14.6496	-3.62752	-2.11693	1.06847
Neostigmine Bromide	0.84	0.86	0.67	0.6	0.81	0.81	-6.37959	6.84388	18.4193	12.3207	-6.87284	-0.139361	1.08819
Nepafenac	0.73	0.78	1.09	0.62	1.06	0.85	23.5877	2.46975	2.92206	16.4473	8.33562	18.2606	1.07705
Neratinib (HKI-272)	0.92	0.78	0.96	0.82	0.74	1.12	10.8011	21.8997	1.41014	25.8444	27.3621	-3.80789	0.530421
Netilmicin Sulfate	0.58	0.87	0.65	0.72	0.95	0.85	13.1739	5.60771	20.5611	3.29129	-19.695	-3.26334	1.25776
Nevirapine	0.83	1.36	1.06	1.21	1.13	0.9	18.974	-46.9135	4.74897	-24.1647	4.74031	14.85	0.874937
NEXIUM (esomeprazole magnesium)	0.6	1.17	0.89	1.05	0.79	0.8	29.5197	-31.0335	15.0804	-13.6235	23.6713	21.4132	1.03018
Nialamide	1.21	0.95	0.95	1.22	0.98	0.8	-15.0798	6.622	2.2921	-13.5418	-4.90019	13.1304	1.01707
Nicardipine HCl	0.85	1.11	0.94	1.04	1.34	1.22	11.7678	1.32868	4.2135	8.35757	-16.2588	-9.62595	0.701018
Nicorandil	0.75	0.56	0.81	0.69	0.93	0.59	18.9301	35.2757	12.1826	31.401	16.9898	32.1036	1.12104
Nicotinamide (Vitamin B3)	1.12	1.11	1.38	1.27	1.39	1.36	0.255403	1.61395	-27.6313	7.29529	-8.94094	-19.829	0.787825
Nicotine Ditartrate	1.08	0.93	0.91	0.89	1	0.92	-7.21446	7.69968	5.12695	6.43729	-6.45922	4.303	0.959035
Nicotinic Acid	0.64	1.06	0.73	1.04	0.89	0.97	27.7621	-21.0808	24.4984	-12.8473	18.0079	10.7802	1.02935
Nifedipine	0.65	0.88	0.91	0.57	0.82	1.03	24.3787	15.5287	5.34744	36.4264	22.8759	2.69802	1.02911
Nifenazone	0.98	0.93	0.87	0.97	0.95	0.99	-1.41433	8.27022	8.27678	1.90215	-2.03668	-0.855871	1.07764
Niflumic acid	0.91	0.75	0.67	0.67	0.73	0.75	8.51619	23.231	23.0495	26.6615	22.8441	21.7572	0.985859
Nifuroxazide	0.95	0.71	1.02	1	1.2	1.15	6.01159	25.6082	-0.826241	10.3187	-6.90466	-4.78234	0.152082
Nilotinib (AMN-107)	0.79	0.71	0.83	0.63	1.05	0.89	20.7316	8.4921	18.6712	15.671	8.81287	15.9105	1.11885
Nilvadipine	0.92	0.81	1.02	1.07	0.87	0.87	10.4056	20.093	-2.49565	15.6301	20.0442	13.3024	0.973757
Nimesulide	0.85	0.82	0.71	0.91	0.58	0.8	13.9648	19.1738	19.0492	22.3307	36.6526	18.2893	0.99664
Nimodipine	0.92	0.88	0.8	0.84	1.09	0.99	14.6678	-6.1517	20.4037	1.53444	6.68114	9.51919	0.90327
Nintedanib (BIBF 1120)	1.22	0.56	0.95	0.76	0.87	0.96	1.13421	20.9171	11.2061	6.84586	19.3761	11.0382	0.565197
Niraparib (MK-4827)	1.33	1.12	1.33	1.6	1.33	1.13	-43.4213	-12.5544	-30.7497	-66.1249	-54.4072	-28.2839	0.982493
Niraparib (MK-4827) tosylate	0.93	1.31	0.7	0.76	0.63	0.66	1.83726	-17.0236	19.8682	14.5678	21.8896	23.1902	0.566881
Nisoldipine	1.02	1.02	1.13	1.05	0.67	1.46	9.96622	-17.9745	0.591185	-13.3784	30.6074	-20.4882	1.08493
Nitazoxanide	1.04	0.9	1.15	0.81	0.8	0.78	9.21923	-7.70483	-0.763245	3.49558	23.2577	22.7889	0.832071
Nitrendipine	0.91	1.13	0.59	1.13	0.71	0.84	10.9329	0.472873	27.2703	12.9744	29.112	15.2226	1.02856
Nitrofural	0.64	0.89	0.94	0.47	0.79	0.81	27.7621	-6.50037	12.0566	26.9475	24.0532	20.8974	0.997282
Nitrofurantoin	0.63	0.53	0.65	0.63	0.48	0.65	19.721	34.198	23.207	21.8813	32.5483	23.6488	0.956695
Nitroxoline	0.8	0.6	0.04	0.26	0.08	0.04	9.17529	29.5386	66.2023	44.1892	62.9334	68.9322	1.01995
Nizatidine	0.96	1.25	1.16	1.09	0.95	0.99	8.42831	-6.84903	-12.2916	14.9356	15.6853	5.24879	1.02817
Noradrenaline bitartrate monohydrate	1.32	0.89	0.81	1.12	1.04	1.1	-9.80694	14.7997	11.8046	13.4647	10.881	-2.26023	1.06367
Norethindrone	0.89	0.67	0.77	0.85	0.78	0.94	9.21923	28.239	16.1829	17.7956	19.4397	9.03196	1.19967
Norfloxacin	1.16	0.96	0.95	0.58	0.92	0.94	3.59487	-12.9982	11.3321	19.5116	16.1944	12.4999	1.0503
Nortriptyline hydrochloride	1.18	1.24	0.88	1.2	1.03	1.16	-5.94019	-6.78563	8.52877	0.553869	3.56309	-5.61349	0.607935
Novobiocin Sodium	0.84	1.51	0.79	0.78	0.72	0.94	14.3603	-22.6339	13.6315	27.8464	28.7939	8.43009	1.04103
Nystatin (Fungicidin)	0.94	1.27	0.89	0.11	0.42	0.03	9.70258	-7.70483	6.79636	55.2206	45.1159	69.9926	0.964272
Obeticholic Acid	0.8	0.73	0.72	0.73	1.06	1.07	9.65864	20.9805	18.6397	15.8753	-10.5	-6.81723	0.0130066
Oclacitinib maleate	1.21	0.93	1.12	1.33	1.29	1.21	-14.7722	8.23852	-9.51979	-19.9155	-27.4902	-17.4502	0.929308
Octocrylene	1.41	0.86	0.75	0.83	0.74	0.89	-7.74174	-4.63027	23.27	1.82044	26.7894	15.6525	1.0517
Octreotide Acetate	0.86	0.62	0.95	0.39	0.77	0.72	-7.87356	23.8015	-2.65315	29.113	-2.95937	8.40143	1.28528
Ofloxacin	0.75	1.08	0.78	0.82	1.1	0.84	22.3135	-23.141	21.4746	2.39244	5.94936	18.6332	0.95009
Olanzapine	0.97	0.79	1.01	1.05	1.27	1.11	8.16467	20.9171	-1.6767	16.6107	-2.19576	-2.54683	1.05019
Olaparib (AZD2281, Ku-0059436)	0.88	0.78	0.94	0.73	0.98	1.03	16.3815	2.46975	12.1826	9.093	12.8854	7.02573	0.997664
Olmesartan Medoxomil	1.03	1.09	1.17	1.08	1.23	1.1	9.48288	-24.0919	-2.02318	-15.3804	-1.17762	2.58337	0.821382
Olmutinib (HM61713, BI 1482694)	0.95	0.64	0.61	0.78	0.5	0.69	0.211463	27.1297	26.5143	13.1378	31.5937	20.8974	0.837416
Olopatadine HCl	0.83	0.68	1.11	1.16	1.01	1.21	15.3269	27.6685	-8.98432	11.953	12.4718	-9.53997	1.1021
Olsalazine Sodium	0.96	0.68	0.75	0.82	0.95	1.05	5.74795	27.3515	17.4428	19.2664	8.62197	1.78088	1.05078
Oltipraz	0.85	0.72	0.75	0.65	0.82	0.76	6.27523	22.0265	16.3719	21.0233	7.38111	16.1397	0.191647
Omarigliptin (MK-3102)	1.13	1.14	1.13	1.34	1.22	1.12	-10.3342	-5.92983	-10.2128	-20.6918	-22.8767	-11.0303	0.943548
Omeprazole	0.91	1.24	1.17	0.99	1.24	1.05	15.0633	-36.834	-2.40116	-9.25183	-1.68669	5.65004	1.0716
Omipalisib (GSK2126458, GSK458)	0.97	0.98	0.99	0.81	1.13	1.05	8.20861	9.47469	-0.574254	26.5798	5.53574	1.49428	0.296064
Onalespib (AT13387)	1.25	1.3	1.45	0.89	1.59	1.48	-0.667344	-41.7152	-19.3788	-2.26527	-21.6677	-21.692	0.0327198
Ondansetron HCl	0.68	0.89	0.75	0.93	0.97	0.95	5.66007	4.14967	12.97	-13.7461	-21.4131	-11.8328	1.24035
Ondansetron Hydrochloride Dihydrate	1.22	1.37	1.24	1.37	1.29	1.22	-15.2995	-20.7321	-18.0873	-22.367	-27.7129	-17.9661	0.396887
Orantinib (TSU-68, SU6668)	0.88	1.15	0.91	0.69	1.25	0.88	16.6452	-29.5121	14.0095	12.0756	-2.57756	16.369	0.985598
Orlistat	0.96	0.62	0.92	0.54	1	0.72	12.8223	15.6872	13.096	21.963	12.1536	26.7154	1.18655
Ornidazole	0.93	1.1	1.03	1.15	1.16	1.08	7.15404	1.70904	-1.83419	2.84187	-4.86838	-0.483286	0.887462
Orotic acid (6-Carboxyuracil)	0.84	0.91	0.93	0.9	0.63	0.94	14.536	13.9756	3.80402	22.6984	33.5346	8.43009	1.03277
Orphenadrine Citrate	0.91	1	0.65	1.02	0.68	0.7	11.2844	8.30192	23.27	17.673	31.0529	24.6519	0.965429
Oseltamivir Phosphate	0.92	1.13	0.87	1.07	0.68	0.92	10.5814	0.663052	7.80431	15.6301	30.7983	10.0351	0.982798
Osimertinib (AZD9291)	1.03	1.04	0.88	1.03	0.88	1.07	-4.27045	0.980017	6.95385	-1.97927	2.73585	-6.64527	0.961323
Ospemifene	0.76	0.78	0.68	0.76	0.68	0.87	11.5481	18.0328	21.1596	14.241	17.7852	7.54162	1.02952
Otenabant (CP-945598) HCl	0.9	0.92	0.88	0.69	0.91	0.86	3.72669	8.68228	7.61532	18.531	0.540489	8.74536	0.637493
Otilonium Bromide	0.96	1.16	0.69	1.32	0.6	0.96	5.70401	-1.42892	21.5061	-5.73812	30.9892	7.57028	0.882215
Ouabain	1.08	0.79	0.78	1.01	0.91	1.01	-0.491583	21.0756	15.3324	9.91014	11.2628	4.1597	0.0506598
Oxacillin sodium monohydrate	1.33	1.11	0.84	1.39	0.82	1.24	-43.5092	-11.2548	6.0089	-49.6595	-7.70008	-38.057	1.11736
Oxaliplatin	0.67	1.17	0.76	0.92	0.92	0.85	26.1802	-30.4946	22.577	-4.06298	16.1626	18.1746	0.420858
Oxaprozin	1.1	1.23	0.88	1.04	0.92	0.67	-1.54615	-5.96152	8.81226	8.31671	10.3401	26.8874	0.980777
Oxcarbazepine	0.81	1.19	0.95	1.14	1.05	1.28	19.9407	-32.5232	10.9856	-19.6704	8.94014	-8.90944	1.10851
Oxeladin Citrate	0.98	0.97	0.94	0.91	0.92	1.02	-1.01887	5.06887	3.39454	5.21158	-0.0640314	-3.49263	0.918671
Oxfendazole	0.95	0.95	1.06	0.89	1	1.04	8.95559	11.4082	-5.20451	22.9844	12.8218	2.09615	0.572355
Oxiglutatione	0.84	1.29	0.52	0.72	0.84	0.72	12.339	-9.8285	33.0345	24.251	15.558	23.6774	0.880139
Oxiracetam	0.94	0.96	0.89	0.82	0.81	1.11	1.22209	5.86128	6.32389	10.6456	7.85837	-9.91255	1.04324
Oxybenzone	0.67	1.01	0.96	0.89	0.93	0.74	16.9527	2.9452	1.47314	6.43729	-1.1458	17.4008	0.0672804
Oxybuprocaine HCl	1.2	1.46	1.15	1.36	1.09	0.98	-6.86293	-20.1299	-10.0238	-7.69926	-0.3822	6.13726	0.940208
Oxybutynin	0.56	0.97	0.79	0.41	0.64	0.69	14.3163	-1.74588	9.66271	27.9281	9.00377	10.9522	1.10603
Oxybutynin chloride	0.81	0.67	0.77	0.85	0.84	0.8	13.6133	28.0489	16.1199	17.5504	15.7808	18.4326	0.895109
Oxytetracycline (Terramycin)	0.77	0.65	0.55	0.88	0.61	0.65	18.0512	29.4435	30.1366	23.6381	34.9345	28.2917	1.27439
Oxytetracycline Dihydrate	1.01	0.83	0.83	1.02	0.57	0.77	5.92371	18.6033	10.9856	17.5504	36.7799	19.8369	0.93909
Oxytocin (Syntocinon)	0.56	0.55	0.68	0.47	0.67	0.52	14.6678	28.8096	18.3248	23.2704	6.10844	26.0562	1.25122
Ozagrel	0.71	0.62	0.99	0.92	0.85	0.98	21.215	31.5038	-0.826241	21.7178	21.1578	6.02262	1.10623
Ozagrel HCl	1.26	1.09	1.22	1.44	1.37	1.08	-38.6757	-10.1455	-22.4656	-53.8678	-58.2889	-24.1281	1.12632
Ozanimod (RPC1063)	1.06	0.86	0.82	1.2	1.15	0.9	-6.02807	12.7394	11.8046	-11.9484	-17.5315	5.65004	0.951637
Paclitaxel	0.85	1.03	0.72	1.22	0.75	0.57	17.7876	-18.7352	25.4434	-25.2678	26.2167	35.8581	0.303864
Pacritinib (SB1518)	0.82	0.85	0.82	0.76	0.61	0.98	8.29649	12.993	11.4581	14.241	23.1305	-0.110701	0.886735
Palbociclib (PD-0332991) HCl	0.67	0.87	0.8	1.19	1.13	1.18	6.58281	5.82959	8.68626	-33.7252	-36.2716	-32.8695	0.435406
Palbociclib (PD0332991) Isethionate	1.18	0.98	1.02	1.19	1.39	1.01	-32.612	-2.25303	-7.81888	-34.2155	-60.6433	-17.4502	1.1083
Paliperidone	1.2	1.12	0.78	1.06	0.94	0.84	1.70543	-26.7861	21.6951	-14.0321	15.2399	18.6045	0.929451
Palonosetron HCl	0.78	1.07	0.63	0.65	0.69	0.76	-2.07344	-8.59234	21.9471	9.05214	4.54941	4.47496	1.0227
Pamidronate Disodium	0.61	0.66	0.84	0.83	0.94	0.74	10.5814	21.1707	6.0719	-5.77898	-18.9632	6.30922	1.24962
Pancuronium dibromide	0.77	0.73	1.05	0.9	1.1	0.76	18.0073	24.4672	-4.57455	22.7801	7.5402	20.6108	0.970877
Pantoprazole	0.78	0.86	0.89	1.06	1.04	0.63	17.5679	16.6698	6.60737	15.9978	10.5628	29.2948	0.978782
Pantoprazole sodium	1.18	1.14	1.33	1.39	1.16	1.26	-32.3483	-13.5053	-30.8442	-49.6186	-38.9124	-39.576	1.06945
Parecoxib	0.8	0.69	0.68	0.71	0.87	0.89	9.52682	23.3895	21.4746	17.5096	3.49946	6.07994	0.438002
Pargyline hydrochloride	0.85	1.1	0.84	0.87	1.27	1.21	11.636	2.0894	11.1746	16.9376	-11.5817	-9.02408	1.01496
Paromomycin Sulfate	0.51	0.93	0.88	1.15	0.88	0.9	18.7104	1.74073	2.85907	-30.4975	-12.5999	-7.36178	1.05436
Paroxetine HCl	1.05	0.88	0.99	1.14	0.95	0.93	0.958449	15.2435	0.906168	3.33215	8.87651	9.49053	0.263948
Pasiniazid	0.85	0.78	0.77	0.65	0.73	0.95	6.58281	18.0328	15.0489	20.9007	14.4763	1.49428	0.184729
Patupilone (EPO906, Epothilone B)	1.02	1.32	1.31	1.1	1.23	1.19	10.1859	-43.3951	-10.4017	-16.6061	-0.954904	-2.97674	0.305138
Pazopanib	1.3	1.1	0.84	1.34	0.98	1.1	-41.0046	-10.7794	5.85141	-45.7781	-22.6858	-25.1312	1.06488
Pazopanib HCl (GW786034 HCl)	0.86	0.65	0.98	0.66	0.78	0.83	17.5679	13.3417	9.15874	13.669	24.1804	19.5503	0.412675
Pazufloxacin mesylate	0.8	0.79	0.57	0.57	0.62	0.74	14.1845	21.139	30.0736	31.7687	29.7166	22.445	1.02074
Pefloxacin Mesylate	0.59	0.64	0.67	0.44	0.85	0.64	12.2072	22.6921	18.9547	25.395	-10.3727	15.5952	1.11293
Pefloxacin Mesylate Dihydrate	0.77	0.86	1.03	0.9	0.88	0.81	15.6345	16.8917	-1.7082	15.3033	12.8854	17.5154	1.01854
Pelitinib (EKB-569)	0.79	1.19	1.01	1.09	1.1	1.03	20.6437	-32.8085	7.83581	-16.361	6.20389	6.96841	1.01835
Pemetrexed	1.08	0.95	1	1.32	1.28	1.18	-24.483	0.187604	-5.83448	-44.1029	-49.8892	-32.8122	1.03698
Pemetrexed Disodium Hydrate	0.65	0.66	0.7	0.47	0.78	0.86	7.72526	20.822	16.5609	22.821	-3.43662	-3.92253	0.952998
Pemirolast potassium	0.69	0.85	1	0.71	0.55	1.14	4.51762	7.5095	-5.86598	4.02672	17.9125	-28.5991	0.871141
Penciclovir	0.98	1.05	1.13	0.94	1.41	0.9	4.73732	4.91039	-8.54334	13.3421	-20.2359	11.984	1.10484
Penfluridol	0.84	0.7	0.71	0.66	0.76	0.44	12.2511	26.4323	20.3722	27.2744	20.7442	42.364	0.0142264
Penicillamine	1.04	0.98	1.12	1.37	1.03	1.08	-21.7587	-2.47491	-15.158	-47.9026	-27.2356	-23.8415	1.08746
Penicillin G Sodium	0.87	0.83	0.72	0.89	0.73	0.99	10.7132	18.1595	19.3012	15.957	22.8441	5.65004	0.971958
Penicillin V potassium salt	0.93	0.81	1.07	0.88	0.78	0.93	-13.1025	9.88674	-11.5672	-9.12926	-3.94569	-10.3711	1.03329
Pentamidine isethionate	0.82	0.49	0.87	0.2	0.14	0.77	12.9981	39.206	8.93825	49.9909	59.8153	20.1522	0.259596
Pentoxifylline	0.74	0.93	0.74	0.78	0.75	0.47	12.8223	7.88986	16.8128	13.1787	12.9491	37.0905	0.812175
Pergolide Mesylate	0.66	0.79	0.72	0.75	0.78	0.81	21.918	20.8537	19.2697	22.8618	19.4397	17.6014	0.871945
Perindopril Erbumine	1.19	1.02	1.01	1.18	1.23	0.96	-32.6999	-5.10572	-6.87393	-33.0715	-45.6258	-13.2372	1.08019
Perphenazine	0.8	0.86	0.86	0.7	1.07	0.9	9.395	12.8345	8.62327	18.1633	-11.1045	5.53539	1.0552
Pexidartinib (PLX3397)	0.88	0.72	0.71	0.96	0.86	0.86	4.78126	21.6145	18.9232	2.10644	4.61305	8.28679	0.87203
Pexmetinib (ARRY-614)	1.14	0.87	1.09	0.91	0.79	0.99	-10.9054	11.9153	-7.53539	5.00729	9.73556	-1.14247	0.727176
Phenacetin	0.95	1.11	0.95	0.92	0.74	0.71	8.99953	1.96261	2.38659	21.8404	27.4576	23.8207	1.02675
Phenazopyridine HCl	1.32	1	0.87	0.92	1.09	0.83	-13.41	8.01665	8.87525	14.4861	-0.541284	16.7703	0.995384
Phenformin HCl	0.78	1.01	0.84	0.6	1	0.73	17.6997	7.92156	9.9777	35.2007	13.1081	22.531	0.611119
Phenindione	0.88	1.03	1.08	0.85	1.15	0.89	12.4708	6.68539	-6.93692	24.7004	4.61305	12.2419	0.984403
Pheniramine Maleate	0.73	0.56	0.83	0.7	0.88	0.9	17.7437	34.6417	12.1196	25.0273	13.14	11.726	0.872708
Phenoxybenzamine HCl	0.69	0.84	0.75	0.82	0.85	0.76	21.918	17.8743	16.5294	26.0078	21.5078	20.5534	0.98975
Phentolamine Mesylate	0.91	0.95	1.08	0.79	0.87	1	10.9768	11.5984	-6.93692	27.2744	20.3942	4.64692	0.874191
Phenylbutazone	0.78	1.21	0.98	0.88	0.94	1.01	21.3468	-34.5518	9.50522	-1.12127	15.2081	8.37277	0.944685
Phenylephrine HCl	1.03	0.96	1.39	1.06	1.78	1.48	4.91308	10.5524	-28.8913	16.1204	-30.6082	-27.6533	0.790863
Phenytoin	1.52	1.2	1.16	1.52	1.29	1.04	-58.2731	-17.9111	-18.4338	-60.0372	-50.7801	-19.915	1.1508
Phenytoin Sodium	0.59	0.7	0.82	0.73	0.73	0.99	27.0151	26.5274	11.2061	29.6441	28.1893	5.47807	1.00603
Phthalylsulfacetamide	0.79	0.96	0.5	0.82	0.69	0.62	10.1859	6.17825	34.0739	10.523	17.0216	26.5148	0.881258
Pictilisib (GDC-0941)	0.9	0.94	0.82	0.99	0.83	0.83	15.5906	-11.033	19.4587	-8.84326	21.7305	19.4643	0.200065
Pidotimod	1.01	1.11	0.57	0.73	0.83	0.7	2.84788	1.29698	29.6327	23.6381	15.908	24.9385	1.04713
Pilaralisib (XL147)	0.86	0.71	0.71	0.79	0.9	1.17	6.01159	22.185	19.1752	12.4841	1.30409	-14.3549	0.968035
Pilocarpine HCl	1.03	1.33	0.89	0.86	0.88	0.63	2.01302	-11.762	8.11929	17.0193	13.2991	29.954	1.0258
Pimasertib (AS-703026)	0.88	1.17	1.05	1	0.97	1.13	16.6891	-30.5263	5.37894	-9.86469	13.3945	0.347865	0.085424
Pimavanserin	1.2	0.87	0.58	1.16	0.94	0.98	-14.2449	12.0421	28.0578	-9.9464	-1.40034	-0.282663	0.969253
Pimecrolimus	1.21	1.18	1.18	1.63	1.11	1.47	-14.904	-8.33876	-14.0241	-38.0969	-14.6043	-36.2514	0.773171
Pimobendan	1.21	1.3	0.87	1.28	0.78	0.83	1.61755	-42.2858	16.4349	-29.5987	24.6895	19.6076	0.497863
Pimozide	1.32	1.43	1.37	1.44	1.45	1.47	-21.4951	-24.6942	-27.4739	-26.4935	-39.5169	-36.2228	0.358085
Pioglitazone HCl	0.84	1.08	1.51	1.11	1.47	1.15	14.7118	3.38895	-37.4273	14.1184	-13.5226	-5.58483	0.896335
Piperacillin Sodium	0.87	0.83	0.68	0.81	0.69	0.72	10.7132	18.3497	22.514	19.6341	25.2304	23.964	1.07714
Piperazine	1.29	0.88	0.83	1.13	1.19	0.82	-19.4299	11.5667	11.1431	-8.14869	-20.0768	11.4394	0.913782
Piperine	1	0.93	0.71	0.79	0.66	0.86	6.49493	12.8028	19.3642	27.0701	31.9437	13.7896	1.07009
Piracetam	0.99	0.79	1.01	0.97	1.17	0.97	3.90245	20.9171	-0.763245	11.8304	-5.37745	6.85377	0.889351
Pirenzepine dihydrochloride	0.87	0.8	0.83	0.66	0.54	0.84	-8.79631	10.9327	6.95385	8.27586	18.6443	-2.43219	1.12688
Pirfenidone	0.9	0.74	0.71	0.96	0.93	0.99	8.73589	23.8332	20.0572	12.2799	9.64011	6.05128	1.1338
Piromidic Acid	0.92	0.82	0.52	0.65	0.56	0.61	2.45242	15.3385	32.5935	21.0233	26.7576	26.9447	0.21651
Piroxicam	1.32	1.05	0.66	0.92	0.73	0.75	-3.43559	-20.7638	28.7822	-4.51241	27.1076	24.4799	0.960522
Pitavastatin Calcium	0.87	0.9	0.85	0.7	0.65	0.84	16.8649	-7.48296	17.0648	11.095	31.5301	18.6618	0.56471
Pizotifen Malate	0.77	1.03	1.13	1.11	0.84	1.2	21.6104	-18.9254	0.49669	-17.505	20.9351	-3.54995	0.768587
Plerixafor 8HCl (AMD3100 8HCl)	1.33	1.13	0.9	1.5	1.16	1.24	-43.9046	-13.0299	1.37864	-58.648	-39.4215	-37.8278	1.02498
Polymyxin B sulphate	0.69	0.96	0.68	0.76	0.92	0.74	4.64944	-0.41463	17.8208	0.308726	-16.5452	6.59583	1.07297
Pomalidomide	1.09	1.14	0.92	1.08	0.64	0.7	6.67069	-27.8955	13.3795	-15.5438	32.4528	27.8905	1.02144
Ponatinib (AP24534)	0.71	1.14	0.97	0.65	1.14	0.68	24.115	-28.4661	9.8202	14.8947	3.91308	29.1802	0.0137333
Ponesimod	1.11	1.09	0.77	1.32	1	0.81	-9.27965	-2.56999	14.8914	-19.221	-5.79107	11.8693	0.896523
Posaconazole	0.32	0.08	0.04	0.35	0.07	0.05	42.2184	62.2494	66.4857	35.691	64.6196	68.9035	0.182845
Potassium Iodide	0.77	1.07	0.75	0.75	1.07	0.9	18.2709	3.9278	16.6868	28.9904	9.00377	11.2101	0.851175
Povidone iodine	0.82	0.68	0.74	0.9	0.67	0.76	8.29649	24.689	17.3483	6.15129	18.4534	16.1971	0.885976
Poziotinib (HM781-36B)	1.03	0.7	0.93	1.68	1.32	1.15	-4.13863	23.0408	3.96151	-41.2021	-30.2582	-12.9792	0.870059
Pracinostat (SB939)	1.09	0.63	0.84	0.89	1.29	1.23	6.75858	15.497	17.8523	-2.30613	-4.42294	-5.61349	0.0232572
Pralatrexate	1.02	1.18	1.08	1.05	1.27	1.15	10.3177	-31.2237	3.52053	-13.0515	-3.30935	-0.712569	0.244298
Pralidoxime chloride	0.68	1.1	0.78	0.69	0.73	0.84	5.79189	-10.5258	10.5132	5.33415	0.890474	-2.34621	1.17945
Pramipexole	1.13	1.02	1.37	1.23	1.27	1.16	-28.7892	-5.32759	-33.616	-37.0755	-49.412	-30.6627	0.924775
Pramipexole 2HCl Monohydrate	0.68	0.98	0.91	0.78	0.71	0.72	22.5771	9.85505	5.28444	27.5604	29.112	23.2475	0.941608
Pramiracetam	0.95	1.26	1.38	0.86	1.15	1.23	8.99953	-7.00751	-27.7888	24.2101	4.48578	-10.6864	0.851726
Pramlintide Acetate	0.72	0.53	0.78	0.94	0.71	0.81	2.5403	30.5529	10.3242	-14.3998	2.57677	0.233224	1.21341
Pramoxine HCl	1.1	1.34	0.88	0.85	0.64	0.78	-1.63403	-12.4593	8.74926	17.6321	28.0939	19.6363	0.978712
Pranlukast	0.67	0.78	0.99	0.75	0.78	0.79	22.9726	21.7096	-0.826241	28.8678	25.3576	18.4899	0.917945
Pranoprofen	0.86	0.91	0.64	1	0.83	0.65	13.3496	14.0707	24.3724	18.4901	22.5578	28.435	1.01941
Prasugrel	0.65	0.63	0.7	0.89	0.85	0.79	7.5495	23.1359	16.7183	-10.4775	-10.2136	1.58026	1.09874
Prasugrel Hydrochloride	0.82	0.8	1.05	0.82	0.69	0.91	8.16467	16.6381	-4.44855	10.9316	17.0534	4.79022	0.809836
Pravastatin sodium	0.98	0.85	0.78	0.78	0.96	0.99	4.78126	17.2403	15.3009	21.2684	8.01745	5.53539	0.986906
Praziquantel	0.93	0.8	0.85	0.67	0.76	0.77	14.2284	0.821535	17.4743	13.1787	25.3576	23.2475	0.949111
Prazosin HCl	0.89	0.7	0.77	0.64	1.04	0.77	16.1618	8.99924	22.3251	15.5484	9.64011	23.1329	0.975532
Prednisolone	0.49	0.69	0.76	0.56	0.88	0.76	20.0286	19.2372	12.1511	15.671	-12.8862	4.303	1.13018
Prednisolone Acetate	0.88	0.85	0.78	1.11	1.24	0.86	12.3829	17.5256	14.5765	13.9958	-0.764002	13.8182	0.871979
Prednisone	1.29	0.98	1	0.74	1.06	1.01	-2.20526	-14.3928	8.40278	8.48014	8.20835	8.25813	1.05969
Pregnenolone	0.68	1.34	1.03	1.1	1.09	1.01	22.665	-11.8571	-3.31461	14.4861	7.922	4.01639	0.833577
Prilocaine	0.76	1.01	0.7	1.28	0.56	0.59	22.0498	-17.4991	26.6403	-29.5987	36.8435	34.769	0.958993
Primaquine Diphosphate	1.08	0.91	0.86	1	1	1.1	-0.887046	13.5001	10.0092	10.4821	5.40847	-1.4864	0.739329
Primidone	0.85	0.6	0.82	0.89	0.82	0.8	14.3163	32.6132	11.5526	22.9435	22.9714	18.3466	1.16463
Proadifen HCl	0.92	1.01	0.61	0.94	0.66	0.79	2.49636	2.46975	26.2308	3.33215	19.2488	13.6176	1.04902
Probenecid	0.86	0.61	0.83	0.7	0.54	0.68	11.0647	32.0109	11.8991	24.9455	34.6163	26.7154	1.11531
Probucol	0.9	0.98	0.71	1.18	0.45	0.62	11.6799	9.56978	19.1437	11.095	43.6842	30.04	1.01714
Procainamide HCl	1.11	0.83	0.84	1.19	1.05	0.98	-8.70843	14.5778	10.4187	-11.4173	-10.0545	-0.511946	0.951558
Procaine	0.84	1.04	1.17	0.97	0.76	0.89	-6.20383	-6.1834	-18.7803	-16.6878	-1.71851	-6.70259	1.11063
Procaine HCl	0.96	0.74	1.15	0.86	1	0.74	5.70401	23.7381	-10.1498	17.0601	5.34484	22.2731	1.09772
Procarbazine HCl	1.09	0.94	0.97	1.2	1.22	1.24	-25.7133	0.884928	-3.72409	-34.3789	-45.0213	-37.5412	0.903309
Prochlorperazine dimaleate salt	0.91	1.01	0.99	1.06	1.09	1.41	3.11153	2.43806	-0.731746	-3.49098	-13.2044	-31.981	0.724237
Procodazole	1.11	0.74	1.02	1.31	1.13	1.22	-8.97207	20.2515	-2.36966	-18.649	-15.7816	-18.1667	0.504146
Procyclidine HCl	0.76	0.78	0.81	0.82	0.86	1.01	11.636	17.6841	12.0566	10.7681	4.04034	-2.20291	0.919452
Proflavine Hemisulfate	1.23	1.15	1.01	1.31	1.16	1.03	-35.7757	-14.266	-7.03142	-43.5718	-39.1033	-19.3132	0.108791
Progesterone	0.93	0.96	0.98	0.61	1.15	0.79	14.1406	-13.0299	9.28473	17.673	3.62672	22.359	0.914111
Promethazine HCl	1.06	0.68	0.92	0.91	0.86	0.92	-6.07201	24.1185	4.68597	5.49758	4.54941	4.07371	0.922658
Propafenone HCl	0.93	0.77	0.89	1	0.78	0.73	10.2299	22.1216	6.67037	18.4084	25.0077	22.9322	0.73951
Proparacaine HCl	0.96	0.82	0.92	0.93	1.21	0.77	8.51619	19.4591	4.68597	21.5544	1.39954	20.1235	1.12071
Propranolol HCl	0.81	0.98	0.71	0.66	0.6	0.67	13.833	9.47469	20.2147	26.9475	30.862	26.916	0.952208
Propylthiouracil	0.74	0.74	0.76	0.51	0.95	0.59	19.8089	24.4038	15.3324	38.9595	15.7808	32.3902	1.05126
Protionamide	1.57	1.01	1.01	1.14	1.09	0.93	-21.9784	7.95326	-1.96018	12.7701	7.82655	9.51919	0.945466
Protirelin	0.8	0.79	0.73	0.69	0.71	0.63	9.48288	17.2086	18.1043	18.3676	15.6535	25.1678	0.705527
Prucalopride	1.43	0.99	1.2	1.37	1.24	1.05	-51.1109	-2.60169	-21.3317	-48.1886	-46.6121	-20.9468	1.09081
Prucalopride Succinate	1.01	1.28	0.78	1.09	0.74	0.91	2.80394	-8.68743	15.3639	5.78357	21.7623	11.1815	1.08457
Puromycin 2HCl	0.74	0.82	0.9	0.83	0.83	0.86	13.086	15.2435	5.85141	10.1144	6.71296	8.25813	0.762205
Pyrazinamide	0.77	1.13	0.69	0.94	0.75	0.77	21.7422	-27.1982	27.2073	-5.86069	25.994	23.3048	1.07867
Pyridostigmine Bromide	1.07	1.08	0.93	0.97	0.97	0.87	7.94496	-22.7607	12.781	-7.74012	13.3945	16.9422	0.972552
Pyridoxine HCl	1.04	1.28	0.68	0.74	0.66	0.57	1.61755	-9.06779	22.1676	23.3521	27.2348	34.0811	1.06747
Pyrilamine Maleate	1.05	0.86	0.96	0.81	0.88	1.21	-5.1932	12.7077	1.50464	11.4219	3.0222	-17.3069	1.09104
Pyrimethamine	0.73	0.76	0.9	0.76	0.9	0.89	20.2922	22.9457	5.50493	28.4184	18.7397	12.1559	0.282863
Quetiapine Fumarate	0.89	0.78	0.7	0.88	0.6	0.87	15.986	2.31127	26.7348	-1.2847	34.8072	16.7989	1.00423
Quinapril HCl	0.86	1.37	1.3	1	1.3	1.03	13.789	-14.1709	-22.0876	18.531	-3.88205	2.46873	0.611975
Quinestrol	1.18	1.36	1.57	1.17	1.01	1.45	-6.15989	-13.6638	-39.1597	1.98387	4.93122	-24.9592	1.04975
Quinidine sulfate	0.82	0.67	0.94	0.81	0.97	1.11	13.1299	27.9538	4.37099	19.8384	7.06295	-2.57549	0.883598
Quinine HCl Dihydrate	0.93	0.87	0.82	1.11	1.2	0.78	9.92228	16.2577	11.6471	14.1184	1.46318	19.0344	0.944661
Quisinostat (JNJ-26481585) 2HCl	0.85	1.06	0.93	0.65	1.09	1.1	18.0952	-21.3343	12.6236	14.527	6.64933	2.6407	0.0199043
Quizartinib (AC220)	0.99	0.84	0.75	0.73	0.54	0.78	11.5041	-2.44321	23.1755	8.72528	38.148	22.5597	0.590843
R788 (Fostamatinib) Disodium	0.82	0.8	0.76	0.8	0.74	1.03	15.7224	20.3783	15.5529	26.7841	27.3939	2.35409	0.701592
Racecadotril	1.05	1.06	0.85	1.08	0.73	0.64	3.81457	4.65682	9.59971	15.099	28.0303	29.0082	0.992369
Ractopamine HCl	1.04	0.78	0.71	0.83	0.96	0.87	-4.66592	17.6524	19.2382	10.1961	-3.24572	8.08617	0.895401
Radotinib	0.89	0.89	0.8	1.01	0.76	0.71	4.21003	10.901	13.096	-0.9987	12.1855	19.4643	0.792849
Ralimetinib (LY2228820)	0.72	0.9	0.91	1.33	1.14	0.91	2.58424	3.42065	0.717178	-45.2469	-37.417	-8.96676	1.00966
Raloxifene HCl	0.75	0.82	0.91	0.85	0.88	0.9	22.3574	-1.08026	13.915	0.431298	18.5806	14.9073	0.549145
Raltegravir (MK-0518)	0.93	0.89	0.75	0.95	1.05	1.18	10.142	14.9582	16.6553	20.6964	10.0219	-7.39044	1.28331
Raltitrexed	1.14	1.23	1.26	1.28	1.35	1.28	4.8252	-36.2	-7.4094	-29.7212	-8.1137	-8.88078	0.834512
Ramelteon	0.69	0.66	0.78	0.53	0.63	0.77	25.0378	12.6126	21.7266	22.7393	32.8028	23.2762	0.913168
Ramipril	0.87	0.93	0.87	0.8	0.9	0.73	13.086	12.8662	7.74131	26.6615	18.2943	22.8463	1.21806
Ramosetron Hydrochloride	0.97	0.91	0.77	0.6	0.68	0.59	5.39642	13.722	15.7734	30.0118	25.6122	32.7628	1.03228
Ranitidine Hydrochloride	0.91	0.9	1.01	0.91	0.94	1	10.9329	14.3877	-1.6137	22.3307	16.0353	4.21702	0.976086
Ranolazine	0.64	0.71	0.82	0.72	0.82	0.74	8.77983	17.6841	7.45783	3.49558	-7.7319	6.79645	0.980258
Ranolazine 2HCl	0.84	0.77	0.7	0.63	0.7	0.64	18.4028	2.88181	26.5143	16.0387	28.8257	31.5304	1.03638
Rapamycin (Sirolimus)	0.16	0.04	0.08	0.09	0.12	0.08	49.4247	65.2289	64.5014	53.4229	61.7879	66.8113	0.708663
Rasagiline Mesylate	0.69	0.61	1.06	0.78	1.05	0.96	22.0059	32.0109	-5.3935	27.8055	9.9901	6.96841	0.977712
Rebamipide	1.03	0.78	0.7	0.73	1.18	0.8	5.17672	21.4877	19.9627	29.6441	2.92675	17.9453	0.851343
Rebeprazole sodium	0.89	0.76	0.68	0.75	0.67	0.7	4.34186	19.3957	21.0336	14.7313	18.4534	20.2955	0.8826
Reboxetine mesylate	1.15	0.91	0.64	0.81	1.08	0.98	-4.70986	13.6586	25.3174	19.6341	0.12687	6.62449	1.08007
Regorafenib (BAY 73-4506)	1.01	1.15	0.88	1.38	0.58	0.78	10.4496	-29.4804	15.8049	-36.2584	35.8254	22.617	0.156147
Repaglinide	0.92	0.57	0.84	0.65	0.67	0.69	14.6678	20.6636	17.8838	14.4453	30.862	28.521	1.3236
Reserpine	1.58	1.13	0.76	0.85	0.81	1.17	-15.6071	-27.0397	23.144	0.472155	22.6532	-2.11693	0.974788
Resminostat	0.97	0.62	1.05	0.94	1.27	1.12	7.81314	31.377	-5.01552	20.9007	-2.25939	-3.26334	0.0585769
Resorcinol	1.01	0.68	0.76	0.84	0.91	0.87	-3.128	24.1502	15.6159	9.54243	0.826841	8.02885	1.03754
Resveratrol	0.77	0.97	1	1.16	0.89	1.06	21.7422	-14.0124	8.27678	-20.937	18.167	4.93353	0.983917
Retapamulin	0.87	0.75	0.8	0.65	0.78	0.64	10.4056	23.4212	14.0095	27.4787	19.5988	28.9796	0.790351
Retigabine	1.26	0.82	0.79	1.02	1.13	0.83	-17.892	15.0216	13.285	-1.36641	-16.0361	10.465	1.01392
Retigabine 2HCl	1.12	1.04	0.93	1.41	1.23	1.25	-27.9982	-6.78563	-1.10973	-51.1712	-45.2122	-39.0888	1.05516
Ribavirin	0.82	0.74	0.75	0.72	0.53	0.7	15.4588	24.4038	16.1199	30.3387	39.1662	24.7092	1.14192
Ribociclib (LEE011)	0.74	1.16	0.6	0.84	0.81	0.72	12.7784	-7.16599	26.6403	9.29728	8.1129	19.1204	0.241574
Ricolinostat (ACY-1215)	0.78	1.07	0.87	0.76	0.75	0.79	10.8011	-0.921775	8.11929	14.6087	12.8854	13.4743	0.944585
Rifabutin	1.03	1.02	0.92	1.11	0.9	1.12	9.43894	-17.9428	13.285	-17.2598	17.5943	1.23634	0.722212
Rifampin	1.16	0.8	1.02	0.91	0.77	0.9	3.68275	0.504569	6.85936	-3.65441	25.1349	15.1939	0.948226
Rifapentine	0.8	0.95	0.95	0.9	0.95	1.06	20.0286	-12.3959	11.4896	-3.0007	14.8581	4.7329	0.800586
Rifaximin	0.75	0.85	0.95	0.62	0.84	0.69	19.2816	17.272	2.41809	34.3018	21.9851	25.3684	1.06756
Rigosertib (ON-01910)	1.15	1.29	0.95	1.07	1.49	1.11	4.16609	-40.9862	10.9856	-15.0535	-16.1952	1.63758	0.425941
Rilpivirine	1.15	1.03	1.24	0.92	0.98	1.07	-11.5646	1.48716	-17.9928	4.72129	-4.64566	-7.24713	0.470472
Riluzole	0.97	1.3	0.87	1.06	1.16	0.81	12.2072	-42.2541	15.9939	-13.7461	3.05402	20.6108	0.959245
Rimantadine	0.86	0.85	0.71	1.07	0.72	0.66	13.6133	17.6841	19.1437	15.671	28.603	27.2313	1.20287
Rimonabant	1.03	0.72	0.68	0.65	0.88	0.79	2.18878	25.2596	22.4195	27.6013	13.0445	19.4643	0.85046
Riociguat (BAY 63-2521)	0.73	0.72	0.68	0.67	0.68	0.65	13.4814	22.0582	21.0966	19.7158	17.5307	23.7061	0.561112
Ripasudil (K-115) hydrochloride dihydrate	1.01	0.77	0.79	1.12	0.84	0.86	-3.17194	18.7618	13.5055	-7.16812	5.53574	8.51607	1.0501
Risperidone	0.83	1.38	1	1.25	0.78	0.94	18.7982	-48.8469	8.24529	-27.1881	24.594	12.8151	0.966467
Ritodrine HCl	0.82	1.21	0.9	1.23	1.05	0.74	15.3709	-3.99634	5.9774	8.84786	10.1492	22.1011	1.09259
Ritonavir	1.14	1.28	0.7	1.4	0.6	0.57	4.56156	-40.067	26.3253	-37.6884	34.5209	36.0874	0.761312
Rivaroxaban	0.97	0.85	0.83	0.9	0.88	1.01	5.13278	17.272	11.8046	15.0173	13.2354	4.13104	1.15145
Rivastigmine	1.16	0.97	0.91	1.43	0.8	0.95	-12.1358	5.60771	5.41043	-26.2075	8.71742	1.5516	0.985827
Rivastigmine Tartrate	1.27	1.1	1.23	1.11	1.29	1.06	-38.8954	-10.9062	-23.5366	-27.5967	-51.0983	-21.6346	1.13028
Rizatriptan Benzoate	0.95	1.42	0.92	1.37	1.09	0.88	13.2617	-51.7313	13.096	-35.4821	6.9675	16.1684	0.974427
Rociletinib (CO-1686, AVL-301)	0.78	0.75	0.74	0.84	0.75	0.9	10.5814	19.9662	16.8443	9.25643	12.6309	5.70736	0.74358
Rocuronium Bromide	0.86	0.8	1.02	0.93	0.67	0.79	17.2603	0.758142	6.92235	-5.24784	30.8938	22.2157	0.981764
Rofecoxib	1.06	1.13	1.27	0.89	1.43	1.19	0.519045	0.155907	-18.6543	15.9161	-21.6359	-7.4191	0.920304
Roflumilast	1.08	1.04	0.9	1.03	0.84	0.8	2.36454	6.24164	5.88291	17.1418	21.5714	18.06	1.14562
Rolipram	1.04	0.49	0.86	1.06	0.71	0.83	9.04347	27.3515	16.8128	-14.2773	28.4439	19.5217	1.12555
Ronidazole	1.1	1.15	1.14	0.98	0.98	1.13	-1.80979	-1.04856	-9.2363	11.095	6.93568	-3.40664	1.0009
Ropinirole HCl	0.8	0.65	0.69	0.84	0.96	0.76	14.0527	29.4118	21.8841	18.4493	8.20835	21.2699	1.06826
Ropivacaine HCl	0.94	0.82	0.77	0.85	0.95	0.89	6.67069	18.9203	15.8679	17.959	8.52652	12.3279	1.05104
Roscovitine (Seliciclib,CYC202)	1.03	0.93	0.74	0.98	0.53	0.73	9.79046	-10.4307	23.9	-8.5164	38.3707	25.9702	0.811442
Rosiglitazone	0.78	0.99	1.17	1.22	1.16	1.13	-2.16132	-3.10884	-18.5913	-36.0949	-38.8806	-28.1692	1.31556
Rosiglitazone HCl	0.9	1.05	1.22	0.93	1.13	1.28	11.4602	5.29075	-17.0164	21.5544	5.53574	-14.3549	0.881056
Rosiglitazone maleate	1.2	1.23	1.09	1.31	1.19	1.09	-33.7105	-20.637	-12.6696	-43.4083	-41.7759	-24.5007	0.999952
Rosuvastatin Calcium	0.74	0.85	0.7	0.75	0.68	0.71	19.5452	17.589	20.1832	28.7453	30.9574	24.1073	1.04123
Rotigotine	0.95	0.79	0.94	0.8	0.94	0.96	0.650866	17.2403	3.11105	11.6261	-1.43216	0.777771	0.997665
Roxadustat (FG-4592)	0.99	0.53	0.73	0.64	0.69	0.75	11.5041	23.9283	24.7819	15.1398	29.6847	24.3079	1.1224
Roxatidine Acetate HCl	0.92	0.97	0.63	0.8	0.68	0.58	10.6253	10.3622	24.8449	26.9067	30.9256	32.8487	1.045
Roxithromycin	1.01	0.54	0.84	0.84	0.62	0.76	6.09947	36.4484	10.1037	25.2315	33.98	20.5821	1.20577
Rucaparib (AG-014699,PF-01367338) phosphate	0.83	1.09	1.18	0.81	1.54	1.19	19.0179	-23.9652	-2.65315	3.37301	-19.0905	-3.32066	0.703871
Rufinamide	0.62	1.08	1.21	0.61	0.84	0.74	28.6409	-23.2678	-4.85803	17.101	20.776	25.1964	0.955851
Rupatadine Fumarate	1.1	0.9	0.85	1.04	0.92	0.8	-2.02949	14.1024	10.2612	8.43929	10.7855	18.4326	0.590934
Rutin	0.84	0.81	0.74	0.68	0.94	0.88	14.6239	19.6493	17.0333	31.6461	16.4489	12.4999	0.996421
Ruxolitinib (INCB018424)	1.09	0.77	0.91	0.88	1.08	0.95	6.84646	3.45235	13.411	-1.36641	7.60383	12.2419	0.742741
S- (+)-Rolipram	0.79	0.85	0.82	0.67	0.76	0.61	17.2603	17.7792	11.7731	32.3407	26.5667	30.8425	1.09842
S-Ruxolitinib (INCB018424)	1.04	0.8	0.68	0.89	0.72	0.72	1.66149	20.4734	22.4825	15.7527	23.3214	23.5628	1.09857
Sacubitril/valsartan (LCZ696)	0.85	0.81	0.96	0.91	0.83	0.97	6.18735	15.9091	1.69363	5.12986	6.80841	0.347865	0.115163
Safinamide Mesylate	0.78	1.16	0.93	0.89	0.95	0.94	21.3028	-30.2728	12.3401	-2.02013	14.9217	12.7291	0.856204
Salbutamol Sulfate	0.8	0.87	1.1	0.85	0.82	1.06	-3.65529	6.11486	-13.5516	-7.24983	-7.66826	-22.2365	1.12783
Salicylic acid	0.73	0.79	0.78	0.64	0.57	0.64	13.3057	17.3354	14.1355	21.7996	26.1531	24.9671	0.799385
Salirasib	1.27	0.95	0.8	0.71	0.65	1.25	-18.6389	6.87557	12.9385	17.3461	20.2033	-20.2876	1.01673
Salmeterol Xinafoate	1.08	0.77	1	1.08	0.88	0.87	-7.34628	18.1595	-1.42471	-4.71669	2.60858	7.71358	0.788725
Salmon Calcitonin Acetate	0.85	0.67	0.65	0.45	0.77	0.66	-7.03869	20.5368	20.1517	24.2101	-2.99118	13.6176	1.18778
Saracatinib (AZD0530)	0.75	0.58	0.65	0.58	0.77	0.77	22.3574	19.8712	29.6327	19.6341	25.2304	23.5055	0.933609
Sarafloxacin HCl	0.96	0.9	0.93	0.67	1	0.75	8.34043	14.6095	3.61503	32.2181	12.79	21.4706	1.11815
Sarpogrelate hydrochloride	1.15	1.06	0.55	0.88	0.52	0.75	-4.62198	4.43494	31.3336	16.4881	35.6345	21.9578	0.786339
Saxagliptin	0.62	0.73	0.98	0.75	0.84	0.9	9.92228	16.0676	-4.95253	0.553869	-9.19547	-7.82034	1.13053
Saxagliptin hydrate	1.23	0.96	0.79	1.09	1.21	0.86	-16.2662	5.82959	13.4425	-5.41126	-21.7313	8.14349	0.90153
Scopolamine HBr	0.8	0.53	0.68	0.9	0.82	0.67	16.733	37.1458	21.0651	22.4941	23.2259	26.7154	1.22694
Secnidazole	0.97	0.77	1.14	0.97	0.91	1.16	7.90102	22.185	-11.3467	19.8384	18.1034	-6.1867	1.052
Selegiline HCl	0.64	0.82	1.07	0.53	0.85	0.74	8.29649	9.3796	-11.0317	18.3676	-9.83181	6.36654	1.20198
Selexipag	1.37	0.94	1.23	0.67	1.01	1.02	-16.4419	11.6618	-15.8195	26.7024	5.05848	3.52917	0.991725
Selinexor (KPT-330)	0.93	0.94	1.13	1.08	0.81	0.9	1.92514	7.12915	-10.2443	-4.63498	8.08109	5.22013	0.815421
Selisistat (EX 527)	0.97	1.29	0.92	0.92	1.36	0.98	12.4708	-40.8277	13.285	-4.22641	-8.84549	9.97775	0.990311
Selumetinib (AZD6244)	1.15	0.68	1.15	0.55	1.06	0.67	4.12215	11.1546	-0.668749	21.5544	8.4947	29.8107	0.124412
Semagacestat (LY450139)	1.33	1.25	0.71	1.16	0.84	1.16	-4.31439	-37.8799	25.9474	-20.9778	20.8396	-1.4864	0.973683
Serotonin HCl	0.82	0.52	0.89	0.9	1.09	0.94	13.2617	37.2092	7.9618	15.2624	-0.509468	9.31856	0.948663
Sertaconazole nitrate	0.49	0.67	0.05	0.29	0.74	0.02	30.8379	28.0172	65.9188	45.7827	22.1441	70.2792	0.566716
Sertraline HCl	0.86	0.79	0.86	0.82	0.86	0.69	10.845	20.6636	9.59971	19.389	14.349	26.1422	0.0629944
Sildenafil	1.33	1.19	1.26	1.17	1.09	1.2	-43.4652	-17.2138	-25.6784	-32.1727	-32.1991	-34.1879	1.01641
Sildenafil Citrate	0.6	0.57	0.72	0.61	0.92	0.81	11.8557	27.5417	15.1434	11.667	-16.9588	0.204563	1.23384
Sildenafil Mesylate	0.9	0.72	0.6	0.9	0.97	0.87	3.19941	21.7729	27.1758	5.82443	-3.69115	7.91421	0.84811
Silibinin	0.9	0.97	0.9	0.71	1.38	0.64	11.6799	10.1086	6.0404	30.5021	-8.55913	28.8076	0.974898
Silmitasertib (CX-4945)	0.72	0.93	0.65	0.75	0.63	0.72	20.5998	12.4225	23.6795	28.9904	33.6618	23.4481	0.530874
Silodosin	1.06	1.01	0.91	0.99	1.21	1.01	8.07679	-16.7383	13.978	-8.8024	0.0314192	8.05751	0.956684
Simvastatin	0.81	0.7	0.63	0.92	0.91	0.76	16.2058	26.464	24.6244	22.0038	17.817	20.3815	0.864171
Sisomicin sulfate	1.23	1.07	0.93	1.27	1.4	1.12	-35.7317	-8.84591	-0.889238	-39.9764	-61.1842	-27.0801	1.17784
Sitafloxacin Hydrate	0.92	0.73	0.71	0.83	0.7	0.59	10.7132	24.9109	18.9862	25.5993	29.7166	32.3042	1.23131
Sitagliptin phosphate monohydrate	0.77	1	0.7	0.76	0.81	0.79	15.986	8.14343	21.1281	22.1264	17.7534	18.8625	1.0398
Sitaxentan sodium	0.81	0.75	0.72	0.69	0.93	0.72	13.7451	23.3261	19.2067	25.681	9.67193	23.5914	1.02579
Sivelestat sodium tetrahydrate	0.81	0.86	1.03	0.76	0.66	0.83	8.60407	12.7077	-3.18862	14.241	19.567	10.6656	0.828715
Sodium 4-aminohippurate Hydrate	1.07	1.13	0.91	1.07	1.14	1.24	-6.51141	-4.94724	4.84346	-4.51241	-16.7043	-19.1699	0.824127
Sodium 4-Aminosalicylate	0.97	0.89	0.9	0.91	0.8	1.11	5.0449	14.768	7.33183	14.6496	18.2625	-2.31755	0.965653
Sodium ascorbate	1.02	1.03	0.93	1.08	1.18	0.96	-19.9132	-5.83474	-1.14122	-25.3495	-41.2987	-13.4378	1.17638
Sodium benzoate	0.69	0.9	1	0.59	0.69	0.81	5.13278	3.64253	-6.36995	13.669	4.77213	0.261884	1.21225
Sodium butyrate	1.3	1.23	1.26	1.33	1.28	1.06	-41.5319	-20.0982	-25.9304	-44.8383	-50.4301	-22.3512	1.10315
Sodium Gluconate	0.96	0.7	1.11	0.79	0.54	1.21	-15.2995	18.5082	-14.276	-2.10184	18.7716	-35.3056	1.0732
Sodium Nitrite	0.92	1.09	0.73	0.82	0.76	0.66	7.98891	2.31127	18.8287	19.1847	20.4578	27.5466	0.880474
Sodium Nitroprusside Dihydrate	1.01	0.71	1.01	1.04	1.29	1.28	2.89182	25.8935	-0.542756	8.27586	-13.2362	-13.6097	0.93565
Sodium Phenylbutyrate	0.91	0.92	0.76	0.77	1.09	0.75	8.16467	13.2466	16.4979	21.677	-0.541284	21.6425	1.01826
Sodium Picosulfate	0.97	0.84	0.72	1.03	0.58	0.72	5.35248	18.0011	19.6792	8.56186	32.3574	23.7921	1.13596
Sodium salicylate	0.98	0.86	1.03	0.75	1.06	1.16	4.42974	16.543	-1.51921	22.535	1.39954	-5.61349	1.00706
Sodium sulfadiazine	1.26	0.88	0.95	0.83	0.87	0.66	-18.1117	11.3765	2.48109	9.82843	3.59491	23.0182	0.59931
Sofosbuvir (PSI-7977, GS-7977)	0.95	0.97	0.81	1.17	0.74	0.67	9.26318	10.489	12.3401	11.2993	27.3939	26.6294	0.953044
Solifenacin succinate	0.87	1.08	0.86	1.02	0.81	0.99	-8.62055	-9.22627	4.43398	-20.1607	-6.07742	-15.5013	1.34471
Sonidegib (Erismodegib, NVP-LDE225)	0.78	0.68	0.73	0.69	0.81	0.66	17.524	27.7636	17.9783	31.3601	23.4486	27.3173	1.06536
Sorafenib	1.31	1.01	1.17	1.21	1.13	1.21	-42.1031	-3.99634	-19.0953	-35.7272	-36.3989	-34.9904	1.13027
Sorafenib Tosylate	1.36	0.76	0.88	0.82	0.8	0.92	-5.72048	4.30815	15.5214	2.84187	23.035	14.0189	0.0951158
Sorbitol	0.98	1.05	1.09	0.82	1.11	0.88	7.3298	5.19566	-7.78738	26.0895	6.77659	12.4712	1.01059
Sotagliflozin (LX4211)	1.19	1.19	1.37	1.3	1.36	1.44	-13.7176	-9.03609	-27.2849	-18.363	-33.3763	-34.4458	0.842072
Sotalol HCl	0.76	0.58	0.94	0.76	0.77	0.72	18.6225	33.6275	3.14255	28.2958	26.0258	23.6774	1.20864
Sotrastaurin	0.83	0.7	0.76	0.92	0.82	0.76	15.283	26.4323	15.6159	21.7178	22.7487	20.7254	1.02561
Sparfloxacin	0.96	1.05	1.01	0.87	1.09	0.9	8.47225	5.7028	-2.18067	23.8015	7.7311	10.9809	0.973405
Spectinomycin 2HCl	0.76	0.59	0.67	0.59	0.68	0.54	18.7543	33.2154	22.3251	35.405	31.021	35.7148	1.10149
Spiramycin	1.32	1.76	1.57	1.3	0.95	1.29	-13.5419	-37.8799	-39.3172	-4.38984	8.62197	-14.5555	0.888964
Spironolactone	0.84	0.74	0.71	0.8	0.89	0.86	11.8557	23.9917	20.0572	20.0427	12.3764	14.6781	0.95445
Stavudine (d4T)	1.62	0.91	1.18	0.87	1.35	1.23	-17.2329	-8.30707	-2.55865	-0.876129	-8.27278	-5.41287	1.0116
Streptomycin sulfate	0.82	0.97	1.03	0.88	0.82	0.89	-4.70986	-1.20704	-8.54334	-9.21097	-7.19101	-6.93187	1.01238
Streptozotocin (STZ)	0.9	1.22	0.9	1.44	0.84	1.03	15.4148	-35.0272	14.0725	-40.7526	21.126	7.14037	0.903642
Succinylcholine Chloride Dihydrate	0.67	0.7	0.8	0.81	0.94	0.78	6.45099	17.906	8.96975	-3.89955	-18.2633	3.15658	1.16246
Succinylsulfathiazole	0.79	0.82	0.6	0.9	0.66	0.6	9.74652	15.3385	26.9238	5.98786	19.4079	27.7472	0.86158
Sulbactam	0.69	0.91	0.78	0.82	0.69	0.72	22.3135	13.7537	13.9465	25.8853	30.0029	23.3335	0.930426
Sulbactam sodium	0.84	1	1.12	1.02	0.92	1.08	-6.68717	-3.71107	-14.8745	-20.4467	-16.227	-23.6122	1.06402
Sulconazole Nitrate	0.53	1.1	0.12	0.37	0.57	0.01	28.4212	2.18449	60.9105	41.4109	32.5483	70.9384	0.686764
Sulfabenzamide	0.79	0.98	0.65	0.98	0.79	0.65	9.79046	4.53003	23.3645	1.2893	9.9901	24.2506	0.781826
Sulfacetamide Sodium	1.39	1.18	1.25	1.76	1.32	1.27	-48.2987	-16.6116	-24.702	-78.7497	-53.9936	-40.6651	0.96513
Sulfacetamide sodium salt hydrate	1.06	1.1	0.76	1.12	0.85	0.67	-6.24777	-2.85526	15.3954	-7.41326	5.18575	22.617	0.844151
Sulfadiazine	0.92	0.78	0.7	1.11	0.67	0.9	10.5814	21.7729	19.5532	13.9141	31.4665	11.2388	1.1016
Sulfadoxine	0.74	0.77	0.7	0.6	0.97	0.55	19.5892	22.3435	19.8997	35.0372	14.4445	35.0556	1.08451
Sulfaguanidine	0.84	0.75	0.79	0.77	0.78	0.67	12.1632	23.4212	14.608	21.5544	19.567	27.3173	1.06037
Sulfamerazine	0.73	1.29	0.91	0.73	0.65	0.75	17.8755	-9.67002	6.16639	23.7607	27.7757	21.6998	0.939144
Sulfameter	0.73	1.36	0.89	1.45	0.81	0.86	23.368	-46.755	14.7024	-41.1204	22.9077	17.4581	0.953824
Sulfamethazine	0.91	1.05	0.8	1.07	0.98	1.02	8.16467	4.94208	14.2615	6.68243	7.03113	3.70113	0.987788
Sulfamethizole	0.74	0.58	0.88	0.94	0.94	1.06	19.5892	33.6908	6.92235	21.2276	16.0671	0.634469	1.05343
Sulfamethoxazole	1.04	1.13	0.97	1.06	0.82	0.92	4.64944	0.377783	1.12666	16.243	22.7805	9.89177	0.942423
Sulfamethoxypyridazine	0.82	1.09	1.06	0.85	0.82	0.86	12.9981	2.34297	-3.5981	17.8773	16.6716	14.6781	1.0521
Sulfanilamide	0.79	0.74	0.73	0.87	0.74	0.85	20.6437	6.24164	24.6874	-0.9987	26.5349	17.974	0.986776
Sulfaphenazole	0.92	0.83	0.63	0.84	0.88	0.74	7.90102	18.5082	25.5694	18.1633	13.3309	22.703	1.24751
Sulfapyridine	0.78	1.26	0.85	1.38	0.95	1.02	20.9074	-38.8308	17.0963	-36.3401	14.9535	7.51296	0.988756
Sulfasalazine	0.84	1.35	1.33	1.34	1.1	1.29	18.4906	-46.2478	-11.8192	-33.2349	6.23571	-9.25336	0.955343
Sulfathiazole	1.07	0.9	1.04	0.89	1.11	1.05	0.0796419	14.2926	-2.52715	15.7118	-1.55942	1.83821	1.15252
Sulfisoxazole	1.02	1.18	0.66	1.08	1.03	0.76	5.39642	-2.31642	22.766	15.3033	11.4537	21.0407	1.05445
Sulindac	0.77	0.75	0.7	0.66	0.68	0.71	18.2709	23.4846	20.1832	32.4632	30.6711	23.9927	0.967524
Sulisobenzone	0.7	0.69	0.76	0.76	0.94	0.67	15.0633	23.8649	15.6159	14.527	-1.27307	22.3877	0.988263
Sulphadimethoxine	0.95	0.74	0.97	0.92	1.14	0.96	9.21923	24.2453	1.00066	21.7178	4.8994	7.36966	1.15564
Sulpiride	0.69	0.72	0.84	0.9	0.79	0.79	15.7663	21.7412	10.1352	5.70186	9.29013	13.6176	0.9983
Sumatriptan Succinate	0.97	0.53	0.86	0.49	1.07	0.92	12.3829	23.6113	16.6238	25.681	7.63565	13.9902	1.02636
Sunitinib	0.82	0.55	0.74	0.62	0.73	0.77	8.29649	32.6449	16.8128	22.9027	14.0945	15.022	0.972748
Sunitinib Malate	0.62	0.8	0.56	0.58	0.66	0.72	9.96622	11.1863	26.7663	13.9958	7.47656	8.00019	0.321718
Suprofen	0.66	1	0.87	0.82	0.93	1.1	26.7514	-16.6433	16.2774	2.71929	15.8444	2.41141	0.96963
Tacrine HCl	0.85	0.62	0.76	0.75	0.89	0.86	6.58281	28.1123	16.0569	14.7721	2.38587	8.51607	0.897061
Tacrine hydrochloride hydrate	0.79	0.71	0.88	1.02	0.62	0.84	-2.64466	17.589	3.07956	-20.079	10.9128	-2.11693	1.02671
Tacrolimus (FK506)	1.1	0.78	0.88	1.25	0.97	1.09	-8.40085	17.589	7.23734	-14.8493	-4.10477	-8.16427	0.078962
Tadalafil	0.88	1.14	1.09	1.03	1.5	1.54	16.5133	-27.9906	2.44959	-11.7033	-16.4815	-24.9592	1.01925
TAK-700 (Orteronel)	1.56	1.02	0.8	1.2	0.92	0.64	-14.8161	-17.7209	20.1202	-23.5518	16.258	31.3584	1.00251
Taladegib (LY2940680)	0.87	0.94	0.79	0.66	0.64	0.68	13.1739	12.2006	13.3795	32.6675	33.121	26.1422	1.09531
Tamibarotene	0.85	0.83	1.15	1.1	1.03	0.91	11.4163	18.5399	-9.77177	5.45672	3.43582	11.0382	1.13273
Tamoxifen	0.69	1.04	0.87	1.17	0.84	0.89	4.51762	-6.72224	3.48903	-31.9684	-9.54546	-7.10383	1.20365
Tamoxifen Citrate	0.86	0.54	0.67	0.66	0.72	0.82	13.6572	36.3217	21.6636	32.5858	28.5393	16.5696	0.561922
Tamsulosin hydrochloride	0.79	0.85	0.75	0.73	0.56	0.8	10.098	13.2149	16.2459	16.3656	26.6939	13.0731	0.0176864
Tanespimycin (17-AAG)	1.02	0.93	0.86	0.94	0.99	1.18	10.0541	-10.4624	16.8758	-5.41126	12.5673	-2.34621	0.0505484
Tasisulam	1.06	1.05	0.9	1.31	1.12	0.97	-6.07201	0.124211	5.85141	-18.8124	-14.8271	0.605809	0.937669
Taurine	1.58	1.2	1.15	1.33	1.33	1.2	-62.7111	-18.45	-17.0479	-45.0835	-54.63	-33.9586	0.985622
Tazarotene	1.34	0.98	0.97	1.14	0.98	1	-4.7538	-14.6781	10.1352	-19.9564	13.2991	8.83134	0.961256
Tazemetostat (EPZ-6438)	1.18	1.31	0.95	1.38	1.22	1.43	-12.9706	-16.9919	2.51258	-22.8164	-22.6222	-33.6433	1.01121
Tazobactam	1.04	0.91	0.73	0.89	0.66	0.69	1.35391	13.4051	18.6082	15.5893	26.8212	25.9416	1.02435
Tebipenem Pivoxil	0.88	0.66	0.69	0.64	0.83	0.71	12.8223	28.8096	20.6556	33.5664	22.6214	24.3653	0.995656
Tedizolid Phosphate	0.77	0.84	1.07	0.75	0.81	0.93	11.2405	13.7537	-5.89748	14.9764	8.08109	3.58649	1.00029
Tegafur (FT-207, NSC 148958)	1.07	1.07	0.9	0.67	1.11	0.89	7.7692	-22.0951	14.5765	13.0153	5.82209	15.7958	0.719033
Teicoplanin	0.85	0.89	0.83	0.44	0.92	0.83	-6.99475	4.46664	6.79636	25.109	-16.9906	-1.28578	1.08888
Telaprevir (VX-950)	1.14	1.14	0.81	0.77	1.11	0.98	4.42974	-28.4344	19.6162	6.31472	5.72664	10.1211	0.894922
Telbivudine	1.1	0.51	0.75	0.65	0.88	0.85	6.31917	25.1962	23.3645	14.4453	18.7397	18.4612	0.966545
Telmisartan	1.34	0.96	0.87	1.12	0.87	0.74	-4.62198	-13.1883	16.0569	-18.4447	19.217	25.483	1.01942
Telotristat Etiprate (LX 1606 Hippurate)	1.18	1.01	0.91	1.31	0.65	1.07	-2.60072	7.92156	5.37894	5.661	32.5164	-0.0820403	0.480438
Temocapril HCl	0.9	0.92	1	0.94	0.63	0.87	11.8117	13.0881	-1.10973	20.9007	33.7255	13.5316	1.05758
Temozolomide	0.95	0.59	1.01	0.55	0.91	0.71	13.4375	18.2546	7.74131	21.8404	16.7353	26.8874	1.20875
Temsirolimus (CCI-779, NSC 683864)	0.15	0.22	0.12	0.13	0.14	0.1	49.8641	50.4266	61.9815	50.6855	60.8653	65.3209	0.531459
Teneligliptin hydrobromide	1.21	1.04	0.93	0.97	0.99	1	-15.0798	0.599659	3.86701	1.65701	-5.34563	-1.83032	0.946341
Teniposide	0.78	0.68	0.66	0.77	0.66	0.71	17.524	27.827	22.9235	28.1324	32.1028	24.1073	0.177813
Tenofovir	0.84	1.03	0.95	0.99	1.03	0.78	18.5785	-18.8937	11.0486	-9.04754	9.9901	22.7316	1.07892
Tenofovir Alafenamide (GS-7340)	0.77	0.51	0.75	0.73	0.91	0.67	10.9768	35.4975	16.0884	16.243	0.763207	22.3017	0.90106
Tenofovir Disoproxil Fumarate	1.04	0.74	1	0.72	0.99	1.1	8.99953	5.57602	8.11929	9.78757	12.5036	2.58337	0.489249
Tenoxicam	0.87	0.66	0.7	0.85	0.84	0.67	13.3057	28.8096	19.5532	24.7821	22.0805	26.8014	1.15892
Tepotinib (EMD 1214063)	0.76	1.02	0.63	0.74	0.58	0.78	11.7238	2.34297	25.1914	15.6301	25.294	14.6781	0.964291
Terazosin HCl	0.7	0.55	0.65	0.7	0.78	0.67	15.6345	33.0252	23.774	17.7956	10.5628	22.6743	0.956185
Terazosin HCl Dihydrate	1.54	0.89	1.29	1.33	1.24	1.15	-59.7671	4.21306	-28.1668	-45.0426	-46.8666	-29.8888	1.04243
Terbinafine	0.37	0.48	0.33	0.84	1.13	0.74	29.0363	34.1029	44.4369	-6.31012	-36.4307	5.9653	1.13883
Terbinafine HCl	0.56	0.39	0.4	0.65	0.36	0.32	28.7288	45.2284	41.0036	32.9944	48.8703	50.2169	0.884262
Terbutaline Sulfate	0.66	0.84	0.98	0.93	1.31	0.91	7.24192	8.17513	-4.57455	-13.5827	-53.0709	-8.70881	1.10036
Terfenadine	1.44	1.12	0.93	1.47	0.97	1.42	-28.7452	-4.44009	3.83552	-28.4547	-3.62752	-32.5256	0.805174
Teriflunomide	0.96	0.73	0.92	0.9	1.25	1.06	5.79189	24.6256	5.94591	15.4667	-10.2772	1.265	0.812849
Terpin hydrate	0.75	0.69	0.59	0.81	0.54	0.73	12.3829	23.9917	27.9633	11.095	27.9984	17.9167	0.93529
Testosterone Enanthate	0.74	0.84	0.74	0.73	0.95	0.78	17.1724	17.8426	18.0098	23.5155	8.39925	20.0375	1.06178
Tetrabenazine (Xenazine)	0.73	0.71	0.75	0.58	0.99	0.76	19.9846	25.8935	16.4664	36.0178	13.4263	20.5821	1.03919
Tetracaine HCl	0.88	1.04	0.75	0.79	0.63	0.89	12.5587	6.14655	16.2459	27.2744	33.3755	12.1559	0.94885
Tetracycline HCl	0.66	0.9	0.77	0.92	0.57	0.74	23.5877	14.6412	14.8284	21.8813	36.8435	22.2157	1.02836
Tetrahydrozoline HCl	1.02	0.96	0.83	0.85	0.76	1.03	2.3206	10.7426	11.6471	17.7138	20.8078	3.27122	0.90155
Tetramisole HCl	0.58	0.8	0.72	0.38	0.71	0.62	13.3496	10.6792	15.2694	29.685	2.60858	16.8562	1.14483
TH-302	0.81	0.93	0.73	0.96	0.66	0.84	16.1179	12.8662	17.4743	20.0018	31.9437	14.9933	0.66132
Thalidomide	0.98	1.4	1.02	1.2	1.09	1.08	12.0754	-50.0831	6.73336	-23.6335	6.87204	3.52917	1.01011
Theophylline	1.1	0.95	1.13	0.74	1.17	0.93	6.36311	-11.8571	0.181706	8.235	2.38587	12.9871	1.15911
Thiabendazole	1.17	0.86	1.04	0.81	1.37	0.92	3.06759	-4.21821	5.85141	3.12786	-9.38637	13.8469	1.01117
Thiamine HCl (Vitamin B1)	0.68	0.56	1.07	0.99	0.77	1.12	5.66007	27.9538	-11.5987	-18.1995	-2.76846	-27.2234	1.11664
Thiamphenicol	1.11	1.17	1.23	1.31	0.78	1.14	1.13421	-2.12624	-17.1739	5.53843	25.3576	-4.86832	0.667981
Thimerosal	0.21	0.03	0.03	0.18	0.03	0	45.6897	66.9405	66.8007	51.1349	66.6877	71.5976	0.0224564
Thioguanine	0.98	0.74	0.62	0.79	0.7	0.64	7.46162	24.2453	25.6009	27.111	29.7166	29.0656	0.35503
Thioridazine HCl	1.16	1.38	1.48	1.21	1.32	1.44	-11.8721	-21.8098	-34.8445	-12.8881	-29.9082	-33.9586	1.032
Thiotepa	0.7	0.87	0.75	0.85	0.8	0.7	21.5665	16.543	16.4664	24.9455	24.085	24.4512	0.813119
Tiagabine	0.79	0.94	1	1.08	0.87	1.16	-2.77648	1.07511	-6.21246	-25.2269	-12.0908	-30.6053	1.10264
Tiagabine hydrochloride	0.76	0.95	0.82	1.03	0.89	1.05	-0.359762	-0.256148	7.55232	-21.1412	-14.1271	-21.1188	1.0487
Tianeptine sodium	1.05	0.87	0.87	0.78	1.06	1.09	8.56013	-4.82045	16.4349	5.57929	8.36744	2.89864	0.894241
Ticagrelor	1.1	1.12	1.13	1.22	1.1	1.35	-1.72191	1.07511	-8.66933	-0.630987	-0.954904	-18.2527	1.04619
Ticlopidine HCl	0.75	0.92	0.79	1.22	0.99	1.11	0.606926	1.93091	9.34773	-36.5852	-22.9722	-26.6216	0.998362
Tideglusib	0.91	0.6	0.73	0.72	0.72	0.92	8.42831	32.6132	19.0492	24.1693	23.0668	10.6943	1.15226
Tigecycline	0.88	1.14	0.98	0.85	1.09	1.11	16.5133	-28.4661	9.53672	0.880725	6.55388	1.72356	1.01562
Tilmicosin	0.82	1	0.63	0.78	0.56	0.69	13.2178	7.95326	25.9474	21.105	33.0891	25.9129	0.923434
Timolol Maleate	0.89	1.16	0.95	1.06	0.92	1	9.30712	-1.87267	3.52053	7.49957	10.3083	5.42075	0.983236
Tinidazole	0.84	0.74	0.7	0.79	0.75	0.65	12.2951	24.1819	20.7501	20.7373	21.1578	28.5497	0.962074
Tioconazole	0.41	0.75	0.07	0.19	0.47	0.04	36.1547	23.3261	64.5014	52.0746	42.6342	68.9035	0.857255
Tiopronin	1.11	1.21	0.81	1.07	0.96	0.79	1.13421	-4.21821	11.9621	15.5893	15.0172	18.5472	0.938637
Tiotropium Bromide hydrate	0.86	0.87	0.7	0.79	0.81	0.88	13.6572	16.3845	20.1517	27.111	23.4804	12.3566	1.00374
Tioxolone	1.38	0.89	0.95	0.79	0.98	1.03	-12.3994	14.8948	2.48109	27.1518	14.0627	2.6407	1.06886
Tipiracil hydrochloride	1.01	1.28	0.56	0.92	0.9	0.64	2.93576	-8.68743	30.7351	14.4453	11.7718	29.2089	0.935764
Tiratricol	0.8	1.01	0.73	0.92	1.15	0.95	14.0527	7.73138	19.0492	14.2818	-4.20022	8.65937	0.988248
Tirofiban Hydrochloride	1.23	1.02	1.26	1.29	1.25	1.3	-16.0904	2.0577	-19.1898	-17.5458	-24.913	-23.8702	0.93504
Tivantinib (ARQ 197)	0.68	0.76	0.75	1.33	0.85	0.78	22.5332	22.914	16.0254	4.76215	21.3805	19.1777	0.454019
Tivozanib (AV-951)	1.47	0.84	1.19	0.71	1.36	0.97	-10.3782	-2.95035	-3.34611	10.7273	-8.43187	10.8949	0.85942
Tizanidine HCl	0.91	0.54	0.89	0.58	1.11	0.99	15.3269	22.6288	15.0174	19.5116	5.44029	9.57651	1.21325
Tobramycin	0.78	0.85	1.01	1.31	1.26	1.21	-2.38102	7.31932	-7.03142	-43.2449	-48.4257	-34.9617	0.995589
Tofacitinib (CP-690550,Tasocitinib)	0.79	0.88	0.87	0.66	0.97	1.06	9.30712	12.993	19.8367	14.813	27.6485	16.9709	0.98369
Tofacitinib (CP-690550) Citrate	0.8	0.85	0.7	0.75	0.55	0.75	16.9088	15.7506	7.64682	32.6267	14.7944	0.175903	0.782007
Tofogliflozin(CSG 452)	1.13	0.76	0.84	0.96	0.99	1.05	-10.4221	19.1421	9.8517	2.26987	-5.6638	-5.87144	0.835444
Tolazoline HCl	1.15	0.95	0.94	0.99	0.93	1.04	-4.27045	10.9327	4.52848	10.5639	10.181	2.55471	1.05063
Tolbutamide	1.05	1.09	1.43	1.2	1.11	1.29	3.90245	3.0086	-31.8206	10.3596	6.71296	-14.8708	0.940685
Tolcapone	0.99	0.85	0.7	0.52	0.87	0.95	3.94639	16.9234	20.8761	34.3018	13.4581	8.28679	1.07795
Tolfenamic Acid	0.68	0.92	0.89	0.8	0.73	0.63	22.7089	13.3734	6.48138	26.7841	27.7757	29.4095	1.01437
Tolmetin Sodium	0.73	0.82	0.86	1.26	0.94	0.94	2.05696	9.12603	4.65447	-39.3635	-18.3905	-11.3169	1.01107
Tolnaftate	0.74	0.76	0.66	0.53	0.68	0.67	19.5013	22.7238	22.451	37.8155	31.021	26.8874	1.11158
Tolperisone HCl	0.76	0.77	0.56	0.78	0.52	0.71	16.1618	21.868	30.5146	21.3501	35.9208	24.5659	1.0141
Tolterodine tartrate	0.93	1.08	0.96	0.86	0.92	0.96	9.8344	3.61083	1.47314	24.3735	17.4989	6.93975	0.747288
Toltrazuril	0.89	0.6	0.76	0.86	0.64	0.76	9.65864	32.2011	16.5294	17.4278	28.4439	21.3559	0.947394
Tolvaptan	0.94	0.88	1.04	0.93	1.03	0.92	9.48288	15.814	-4.38556	21.5953	11.2946	10.0064	0.917935
Topiramate	0.91	0.57	0.82	0.52	0.81	0.87	14.9754	20.1564	19.4587	23.7198	22.9714	16.7129	1.06847
Topiroxostat	1.29	0.94	1	1.2	0.99	0.92	-11.6964	11.9787	0.0242144	0.431298	6.23571	10.6369	1.06362
Topotecan HCl	1.2	0.82	1.15	0.88	1.07	1.2	1.74938	-0.826685	-0.763245	-1.32556	7.66747	-3.86521	0.0837036
Torcetrapib	0.66	0.77	0.62	0.88	0.67	0.63	23.4998	22.5971	25.7899	23.7198	31.3074	29.6101	0.978614
Toremifene Citrate	0.83	1.06	0.69	1.04	0.73	0.87	15.0194	5.06887	20.7186	16.8558	28.1575	13.417	0.599856
Torsemide	1.03	1.41	1.6	1.06	1.47	1.33	9.79046	-51.1925	-28.3243	-13.9913	-14.6998	-12.2054	0.939584
Tozasertib (VX-680, MK-0457)	0.83	0.91	0.9	0.88	0.75	0.91	18.974	-8.49725	14.3875	-1.12127	25.994	14.3055	0.287647
Trametinib (GSK1120212)	0.89	1.32	0.66	0.78	0.97	0.6	11.9435	-11.0647	23.018	27.8055	14.8263	31.473	0.215189
Tranexamic Acid	1.4	1.08	1.21	1.26	1.33	1.11	-48.782	-9.19457	-21.8356	-39.6495	-54.8209	-26.2203	1.1387
Tranilast	0.71	0.71	0.75	0.53	1.24	0.65	24.3347	8.52379	23.3015	22.7393	-1.55942	30.7852	1.12238
Tranylcypromine (2-PCPA) HCl	0.95	1.3	0.86	0.88	0.74	0.85	6.31917	-10.0504	9.75721	16.2021	22.0487	15.1939	1.15077
Trapidil	1.17	1.11	1.03	1.18	1.16	1.17	-12.3115	-3.99634	-2.96813	-11.0495	-18.0724	-14.6415	0.81
Travoprost	0.84	0.88	0.79	1.11	0.98	1.38	12.1193	15.085	14.7024	4.92558	6.87204	-20.4596	0.952083
Trazodone HCl	0.93	1.17	1.54	1.13	1.41	1.32	10.2299	-1.71419	-39.0023	13.1787	-10.3091	-17.1923	0.924621
Trelagliptin	0.94	1.03	0.94	0.77	0.98	1.01	1.35391	1.67734	2.76457	13.5873	-4.29567	-2.77612	0.885364
Tretinoin	0.83	1.07	0.79	0.52	1.06	1.05	18.7543	-22	20.8446	24.0058	8.24017	5.44941	0.863903
Triacetin	0.83	0.68	0.81	0.84	1	0.81	7.63738	24.5622	12.0566	9.665	-5.91833	12.2419	1.03004
Triamcinolone	0.72	1.08	0.82	0.89	1.08	0.78	20.7755	3.48404	11.3006	22.9027	8.52652	19.4357	0.887615
Triamcinolone Acetonide	0.92	0.78	0.85	0.82	0.63	0.63	14.536	2.65993	17.1908	2.88272	33.121	32.0462	1.06999
Triamterene	1.09	1.43	1.6	1.26	1.32	1.24	-1.45827	-18.0696	-41.3961	-2.79641	-14.8589	-10.6864	0.931229
Trichlormethiazide	1	1.11	1.02	0.58	1.47	1	11.1526	-25.3598	7.01685	19.1847	-14.9861	8.91732	0.739987
Triciribine	0.74	1.29	1.03	1.38	0.92	1.03	22.7968	-40.8911	6.16639	-36.0132	16.3853	6.82511	0.397821
Triclabendazole	0.77	0.83	0.85	0.13	0.76	0.01	15.5906	18.5399	10.2927	53.5046	20.9033	71.5402	0.951667
Triclosan	0.91	0.6	0.68	0.41	0.43	0.42	3.02365	29.919	21.3171	35.2824	36.3026	40.759	1.21174
Trifluoperazine 2HCl	0.88	1.04	1	1.25	1.07	0.97	10.142	5.92468	0.465191	-2.1427	1.30409	7.05439	0.336772
Trifluridine	0.88	0.97	0.95	0.89	0.81	0.86	12.339	10.0452	2.00861	23.107	23.385	14.1335	0.51797
Triflusal	0.87	0.68	0.84	0.94	1.09	0.72	10.7571	27.6685	11.2061	13.1787	0.0314192	23.6201	1.28455
Trihexyphenidyl hydrochloride	0.9	0.94	0.7	0.88	0.91	1.16	3.50699	7.5412	20.2462	7.091	0.572306	-13.753	1.0319
Trilostane	0.79	0.95	0.78	1.03	0.8	0.94	20.6877	-12.0473	21.4431	-11.7441	23.5123	12.7005	1.0134
Trimebutine	0.94	0.68	0.79	1.06	1.11	0.92	9.395	27.7636	13.6	16.0387	6.93568	10.0924	0.888874
Trimetazidine dihydrochloride	0.8	0.89	0.88	0.96	0.86	0.79	9.48288	10.8059	7.36333	2.14729	4.23124	13.4457	0.891839
Trimethoprim	0.96	0.93	0.98	1.01	0.93	0.7	5.66007	12.4542	1.63063	9.99185	10.181	25.1391	1.03266
Trimipramine Maleate	0.85	1.09	0.89	0.95	1	1.05	6.40705	-2.37982	6.35538	2.67844	-6.0456	-5.84278	0.982207
Tripelennamine HCl	0.98	1.01	0.84	1.36	0.91	1.09	-17.2768	-4.56688	6.1349	-47.4941	-15.7179	-24.3574	1.01992
Troglitazone (CS-045)	1.09	0.97	0.88	0.71	0.76	0.77	-7.82962	5.25905	7.39483	17.387	11.8355	14.9647	0.939436
Trometamol	0.72	0.74	0.53	0.75	0.72	0.77	18.6225	23.8649	32.2785	22.5758	23.3214	20.4961	1.03847
Tropicamide	0.91	1.19	1.03	1.18	1.08	1.05	10.845	-2.82357	-3.40911	11.2176	8.68561	1.4083	0.820723
Tropisetron HCl	0.94	0.74	0.81	1.39	1.28	0.87	9.79046	24.4355	12.1826	2.51501	-2.57756	13.3883	0.9874
Trospium chloride	1.13	0.93	0.81	0.88	1.41	0.78	0.0796419	12.3908	12.2456	23.679	-10.0863	19.4357	1.04448
Troxerutin	0.99	1.13	1.28	0.95	1.16	1.27	7.19798	0.441176	-20.7647	20.6964	3.75399	-13.925	0.856955
Troxipide	0.84	0.83	1.02	0.95	0.77	0.91	11.9875	18.1912	-1.36171	12.6067	19.9488	11.2101	1.03818
Tylosin tartrate	0.69	1.14	0.98	0.99	1.01	0.61	20.0725	-0.192755	1.56763	11.0133	4.96303	31.1291	1.05243
Tyloxapol	0.92	0.97	0.96	1.99	2.12	2.38	2.14484	5.44923	1.41014	-59.3426	-90.1376	-103.403	1.01746
Ulipristal	0.9	0.66	0.98	1.05	0.98	0.89	8.86771	28.9047	1.66213	7.86729	6.58569	12.2992	0.875035
Ulixertinib (BVD-523, VRT752271)	0.95	0.67	0.81	0.97	0.65	0.76	0.343284	25.1328	12.0881	1.61615	19.7897	15.5952	0.899129
Umeclidinium bromide	1.23	0.87	0.65	0.92	0.96	0.98	-8.57661	15.9725	24.089	14.1184	7.76292	6.1086	1.09527
Uprosertib (GSK2141795)	0.8	1.09	0.64	0.76	0.91	0.9	9.30712	-2.22133	24.4039	14.2818	0.413221	5.87932	0.937244
Uracil	0.94	0.93	0.72	0.72	0.85	1.03	6.80252	12.4859	19.7422	23.965	14.8263	2.86998	1.00093
Urapidil HCl	0.78	1.05	1.39	1.03	1.01	1.13	17.6558	5.41753	-28.4188	17.101	12.5354	-4.26646	0.870634
Urea	0.86	0.89	0.9	0.75	0.72	0.86	11.2844	14.8948	7.20584	22.4533	23.0032	14.4201	0.979958
Urethane	1.15	0.89	1.07	0.88	1.06	0.75	-11.3009	10.489	-6.21246	7.17272	-10.5636	16.9422	0.970125
Uridine	0.96	1	0.65	0.89	0.77	0.85	8.56013	8.65058	23.3645	23.107	25.5804	14.8787	1.10202
Ursodiol	0.8	0.66	0.65	0.54	0.9	0.98	20.424	12.5809	29.4437	22.1264	17.3716	10.293	1.00044
Valaciclovir HCl	1.04	1.36	1.04	0.88	0.74	0.97	4.29792	-13.1249	-4.10207	23.4747	27.2667	6.56717	0.967886
Valdecoxib	0.88	1.04	0.86	0.76	1.15	0.77	9.8344	5.38584	9.8517	22.3307	-4.00932	20.6394	0.941329
Valganciclovir HCl	0.9	0.79	0.85	0.84	0.88	1.08	8.91165	20.9488	10.5762	18.2041	12.8854	0.0899219	0.966171
Valnemulin HCl	1.04	1.14	1.32	1.08	1.25	1.29	1.35391	-0.731596	-21.8986	6.19215	-10.15	-14.097	0.592863
Valproic acid sodium salt (Sodium valproate)	1.43	1.1	0.81	1.03	0.8	0.91	-8.66449	-24.9794	19.9942	-12.1935	23.4804	14.1908	0.968137
Valsartan	1.1	0.91	0.65	0.88	0.97	0.56	1.48573	13.5952	23.648	23.4338	14.3172	34.2531	0.937526
Vancomycin HCl	0.74	0.98	1.07	1.25	1.01	1.25	1.17815	-1.80928	-11.5357	-38.6689	-25.2312	-38.3436	1.03324
Vandetanib (ZD6474)	0.7	1.11	1.11	0.78	0.94	0.89	24.5984	-25.3915	1.28415	5.375	15.1762	15.5379	0.263607
Vardenafil HCl Trihydrate	1.64	0.75	0.67	1.07	0.84	0.87	-25.7573	23.7064	21.9471	15.4667	21.6033	13.1017	1.09052
Varenicline Tartrate	0.77	0.77	0.88	0.7	0.74	0.8	-1.19463	13.4051	2.85907	4.55786	-0.318566	0.634469	1.05203
Varlitinib	0.92	0.92	1.02	0.8	1.21	0.75	10.4496	13.0564	-2.87363	26.7841	0.858658	21.098	0.705669
Vatalanib (PTK787) 2HCl	0.91	1.37	1.03	1.31	1.15	1.29	15.3709	-47.6425	6.32389	-31.1921	3.43582	-9.68327	0.84496
Vecuronium Bromide	0.61	0.96	0.81	1.01	0.76	0.86	28.8606	-13.1566	19.9312	-10.1915	25.3895	17.7447	0.92502
Vehicle (DMSO)	0.56	0.8	0.65	1.02	0.68	0.85	1.83726	-16.3897	-17.2999	11.8713	2.35405	-4.15181	0.97799
Vehicle (DMSO)	0.85	0.67	0.62	0.84	1.08	0.78	-16.1783	-14.7415	-32.2301	6.55986	6.58569	-13.6957	0.947632
Vehicle (DMSO)	0.53	0.86	0.76	0.96	0.95	0.93	5.61613	-15.6924	-2.74764	12.4433	12.09	11.1242	1.00207
Vehicle (DMSO)	0.72	0.7	0.76	0.96	0.6	0.93	5.35248	-1.17535	-8.95282	11.8304	6.61751	5.04817	0.905891
Vehicle (DMSO)	0.8	0.59	0.82	1.24	1.21	1.1	12.6026	4.30815	-11.8507	17.4278	10.881	3.81577	0.95903
Vehicle (DMSO)	0.78	0.77	0.67	0.77	0.99	1.03	0.738747	-5.86643	-6.30696	10.6864	6.74478	4.1597	1.00571
Vehicle (DMSO)	0.66	0.9	0.67	1.24	0.85	1.13	15.8542	2.69163	-10.8112	12.4024	13.4263	17.4295	0.955374
Vehicle (DMSO)	0.63	0.71	0.89	1.08	1.34	1.35	-4.79774	-5.45438	-12.5436	14.3227	25.4531	-4.43842	1.04085
Vehicle (DMSO)	0.57	0.82	0.86	0.45	0.89	0.83	13.086	-19.7178	-2.65315	27.9281	11.0401	10.4077	0.934945
Vehicle (DMSO)	0.78	0.94	0.53	0.55	0.79	0.93	-7.82962	-6.75394	-12.7641	13.669	19.9488	19.2924	0.995119
Vehicle (DMSO)	0.66	0.91	0.71	1.14	0.95	0.91	9.87834	-1.71419	-10.0868	27.111	22.5259	14.6207	1.01741
Vehicle (DMSO)	0.88	0.72	0.68	0.85	0.53	0.87	7.41768	-16.8017	0.276201	1.12587	17.4352	7.08305	1.0536
Vehicle (DMSO)	0.78	0.78	0.74	1.31	1.01	1.15	8.20861	-16.0093	0.244703	29.3581	6.20389	8.11483	0.907049
Vehicle (DMSO)	0.59	0.96	0.76	1.27	0.82	1.11	0.475105	-21.5879	-19.6623	5.62015	9.64011	2.84132	0.810608
Vehicle (DMSO)	0.64	0.84	0.83	1.35	1.17	1.24	15.6785	-4.40839	13.852	17.5913	28.8893	21.012	1.05178
Vehicle (DMSO)	0.58	0.88	0.87	1.03	1.39	1.08	12.2511	-18.6084	-14.6855	9.58328	18.8034	13.6749	0.939972
Vehicle (DMSO)	0.76	0.96	0.62	1.1	0.74	1.28	8.77983	0.441176	11.6471	19.7976	33.5028	16.2544	0.889486
Vehicle (DMSO)	0.78	0.85	0.72	0.79	0.59	0.69	4.6055	-14.0758	19.9312	7.00929	20.6169	5.24879	0.749929
Vehicle (DMSO)	0.89	0.59	0.88	0.74	1.07	1.07	15.5027	0.0608177	6.0089	28.2141	33.5346	22.0438	0.966658
Vehicle (DMSO)	0.77	0.84	0.75	0.9	1.12	1.13	3.24335	-24.504	15.8049	9.99185	3.62672	5.70736	0.980367
Vehicle (DMSO)	0.76	0.89	0.72	1.04	1.01	0.74	14.536	-3.36241	-3.28311	13.3421	18.867	23.3621	0.995346
Vehicle (DMSO)	0.67	0.77	0.93	1.21	1.18	1.28	3.77063	-11.3499	-8.76383	11.0541	13.3945	1.49428	1.16922
Vehicle (DMSO)	0.81	0.74	0.83	0.92	1.2	0.88	10.845	-8.33876	8.87525	21.677	13.2354	26.2568	0.943383
Vehicle (DMSO)	0.81	0.88	0.71	1.07	0.87	1.3	-8.26902	-12.9665	-0.259271	6.64157	25.8031	6.50985	0.989357
Vehicle (DMSO)	0.67	1.06	0.67	1.11	0.84	0.88	13.9648	-7.57805	17.7263	19.8793	13.4263	16.455	0.904822
Vehicle (DMSO)	0.95	0.64	0.83	0.92	0.95	0.76	-1.41433	-10.4307	-3.37761	9.379	17.1489	3.12792	1.00698
Vehicle (DMSO)	0.67	0.6	1.17	1.3	1.31	1.31	1.39785	12.2006	-2.30666	0.513012	27.3621	26.2568	0.854375
Vehicle (DMSO)	0.66	0.74	1.04	0.72	0.95	1.09	7.24192	-0.573113	-1.6452	5.25243	11.2946	-9.94121	1.01178
Vehicle (DMSO)	1.02	0.56	0.86	1.21	0.88	1.15	3.90245	17.1136	10.1982	14.527	32.1346	28.8076	0.903868
Vehicle (DMSO)	0.9	0.76	0.8	0.99	1.2	1.56	-4.92956	0.346087	-7.3464	1.53444	-3.75479	-0.855871	1.31776
Vehicle (DMSO)	0.74	1.02	0.71	1.41	0.88	1.08	-0.755225	20.2515	12.3086	12.6884	20.1715	16.1111	0.904767
Vehicle (DMSO)	0.84	0.73	0.91	0.92	0.85	0.74	6.84646	-6.37358	9.8517	6.11043	19.917	-2.17425	1.148
Vehicle (DMSO)	0.84	0.73	0.92	1.11	1.28	1.14	3.06759	14.768	3.36304	-5.90155	5.53574	-11.7468	1.15798
Vehicle (DMSO)	0.89	0.76	0.86	0.89	1.11	1.06	-3.08406	8.4921	-1.39321	9.70585	1.11319	-11.1449	1.09715
Vehicle (DMSO)	0.86	0.81	0.85	0.86	0.68	1.33	-5.76442	7.60459	-2.84214	-0.263273	-0.445834	0.319205	1.08782
Vehicle (DMSO)	0.74	1.05	0.74	1.25	1.28	1.01	-12.2237	0.884928	-2.90513	9.86928	-1.05035	-18.3387	0.946013
Vehicle (DMSO)	0.86	0.81	0.87	1.27	1.36	1.29	-9.01601	-12.2057	-6.52744	-28.4547	13.1081	-3.20602	0.977431
Vehicle (DMSO)	0.78	1.07	0.7	0.79	0.79	0.96	-18.0677	3.23047	-3.5036	-21.795	20.2351	-7.04651	1.06286
Vehicle (DMSO)	1.13	0.79	0.64	0.76	0.6	0.83	-9.23571	2.27958	-2.30666	14.0367	3.72218	7.88554	1.05404
Vehicle (DMSO)	0.84	0.9	0.82	1.14	0.83	0.93	9.13135	13.4051	-25.9934	-11.0495	-2.41848	1.63758	0.939344
Vehicle (DMSO)	0.79	0.8	0.98	0.64	0.66	0.86	-0.843105	5.95637	-24.324	4.55786	-3.30935	-19.4851	0.95018
Vehicle (DMSO)	0.76	0.95	0.88	1.6	1.16	1.27	-26.2846	-19.6544	-17.6149	6.68243	3.14947	-17.7942	0.897203
Vehicle (DMSO)	1.1	0.78	0.71	1.05	1.18	1.44	1.66149	13.5001	11.7416	7.949	12.5673	5.56405	0.909184
Vehicle (DMSO)	1.06	0.52	1.01	0.54	0.92	0.72	-9.49935	23.9917	2.1976	11.4627	13.14	20.7254	1.1638
Vehicle (DMSO)	1.01	0.75	0.84	1.25	0.83	0.84	-8.92813	16.1944	1.03216	6.64157	-3.81842	-14.8995	0.716979
Vehicle (DMSO)	0.88	1.12	0.6	1.36	1.35	1.25	-7.17052	11.7885	3.11105	-5.49298	-8.05006	-51.0115	0.879167
Vehicle (DMSO)	0.97	0.88	0.76	0.73	0.94	0.83	-7.65386	-1.55571	-9.99226	-22.653	-13.7771	-6.98919	0.869925
Vehicle (DMSO)	0.88	1.05	0.69	1.24	1.34	0.98	8.12073	24.5305	7.8988	13.5056	6.77659	10.4936	1.14404
Vehicle (DMSO)	1.16	0.5	0.98	1.28	1.15	1	1.92514	13.4368	-8.79533	14.7313	17.5625	12.6432	0.92639
Vehicle (DMSO)	0.93	0.9	0.81	1.21	0.85	0.97	-3.21588	28.7779	1.03216	6.06957	-3.05482	-1.68702	0.823745
Vehicle (DMSO)	0.88	0.95	0.82	1.16	1.54	1.25	-6.42353	9.22112	-4.29106	-6.02412	-9.10002	-15.4727	0.982627
Vehicle (DMSO)	0.92	1.17	0.56	1.02	0.99	1.14	7.19798	15.4653	-8.88982	7.33614	-7.79553	5.24879	1.03528
Vehicle (DMSO)	0.96	0.65	1.04	0.9	0.68	0.81	-2.60072	12.6443	19.6477	8.76614	15.2399	19.2637	0.928438
Vehicle (DMSO)	0.81	0.89	0.95	0.75	0.97	0.95	2.97971	11.947	-10.0553	23.0661	8.24017	9.97775	1.09931
Vehicle (DMSO)	0.75	1.08	0.84	0.81	0.7	0.64	2.84788	7.5729	8.65476	4.27186	16.3535	-2.05961	0.974034
Vehicle (DMSO)	0.93	0.85	0.9	1.11	1.27	1.26	12.4708	1.70904	-7.3779	-0.0181303	18.7716	-12.8932	1.11818
Vehicle (DMSO)	1	0.61	1.07	1.01	1.09	1.08	6.71463	5.57602	-11.6932	18.3676	-9.22729	7.14037	1.12573
Vehicle (DMSO)	1.03	1.05	0.63	1.24	1.19	1.28	13.3496	14.1658	18.5452	21.5136	23.7668	13.1017	1.00012
Vehicle (DMSO)	0.92	0.92	0.87	1.17	1	0.76	3.59487	-1.36553	18.0413	28.0915	27.4576	16.369	0.995779
Vehicle (DMSO)	0.73	1.18	0.83	0.91	0.82	0.86	6.36311	16.9551	10.2927	20.533	33.1846	7.11171	1.11901
Vehicle (DMSO)	0.79	0.76	1.2	0.82	1.04	0.9	4.78126	8.84076	-12.3231	14.813	13.2991	8.22947	0.147252
[truncated: 184 more rows]

## Sheet: Figure 2A Secondary Screen
	AR-384 Mean IC50 (µM)	AR-384 Standard Error of the Mean	AR-386 Mean IC50 (µM)	AR-386 Standard Error of the Mean	AR-387 Mean IC50 (µM)	AR-387 Standard Error of the Mean
Ketoconazole	0.0088786	0.00544869	0.4238	0.0909671	0.09329	0.05881
Isavuconazole	0.0231725	0.0202575	0.413538	0.137225	0.0633033	0.0390991
Posaconazole	0.0912363	0.0212284	0.224953	0.049321	0.0443817	0.0080415
Itraconazole	0.2365	0.0543	0.408467	0.100343	0.231475	0.0233337
Clioquinol	0.349625	0.0142101	0.14873	0.0480811	0.230357	0.085971
Everolimus	0.3958	0.123818	0.51885	0.107482	0.4737	0.0898537
Econazole	0.404033	0.170539	16.7497	4.07666	0.587314	0.396211
Clotrimazole	0.40665	0.13825	5.65075	2.29205	0.159713	0.0498274
Rapamycin	0.4491	0.0791269	0.494667	0.0795001	0.37765	0.02355
Amphotericin B	0.457553	0.116169	0.457579	0.103972	0.203484	0.0367369
Temsirolimus	0.46435	0.0628803	0.42435	0.0727359	0.377827	0.144723
Chloroxine	0.5774	0.140774	0.369125	0.0389371	0.5922	0.0851503
Anidulafungin	0.6188	0.215254	0.24735	0.0351009	0.57635	0.125934
Micafungin	0.624775	0.24179	0.157148	0.0462241	0.166418	0.0266661
Sulconazole	0.639833	0.219567	85.2033	6.61592	0.5602	0.117268
Flucytosine	0.92705	0.175992	0.866	0.329	0.28025	0.0440911
Butoconazole	1.29022	0.610684	1.3845	0.238962	0.07127	0.00968
Ciclopirox	1.5791	0.658895	1.50582	0.421783	1.09817	0.28672
Tioconazole	1.62835	1.42665	5.62575	0.814999	0.41515	0.08935
Miltefosine	1.8165	0.116865	2.52125	0.556984	3.59133	1.13177
Triclabendazole	2.4175	0.295056	6.78225	1.52949	3.06675	0.63436
Nitroxoline	2.816	0.633046	2.83575	0.616665	0.7752	0.150696
MMV1593541	2.91875	0.507435	3.13325	0.455446	3.91433	0.486006
Pentamidine	3.02	0.86587	2.51225	0.599372	55.095	8.80461
Sertaconazole	3.48287	2.41211	Not converged	N/A	0.182467	0.0424977
Miconazole	3.61345	1.57833	18.1575	3.45667	0.107787	0.0530302
Voriconazole	4.119	0.794244	16.5475	1.61383	0.065	0.0202073
Chlorquinaldol	4.3015	0.246766	2.2835	0.312289	4.71725	1.76139
Cetylpyridinium	5.246	0.570651	3.927	0.253136	4.492	0.977574
Fenticonazole	5.6215	1.8245	Not converged	N/A	1.15928	0.297669
OSU-03012	5.8385	0.474251	6.74475	0.467282	5.377	0.324862
Nystatin	5.996	1.63424	4.69225	0.990362	3.811	1.03469
Cetrimonium	6.47925	2.00384	6.81475	1.9506	7.3855	1.69873
Fingolimod	6.86725	0.436603	8.18225	0.386473	9.372	0.248286
Ceritinib	10.5483	0.515302	17.2825	4.75714	17.995	3.30939
Bleomycin	10.5875	1.07514	6.478	0.225205	5.789	0.645619
Cloxiquine	10.7468	1.66054	7.92025	1.4858	12.98	3.4617
Disulfiram	11.525	0.849024	5.89825	1.08261	2.18447	0.736505
Domiphen	11.7082	2.31326	6.9795	1.96491	17.1822	5.58429
Terbinafine	12.3317	9.79795	9.20858	6.4704	4.1565	1.35719
Triclosan	12.805	0.928085	12.5125	0.450507	9.58167	0.116758
Amorolfine	13.8965	2.27518	27.5967	9.28484	2.528	0.495519
Clomifene	14.7525	1.68487	14.2225	0.861978	15.6433	3.79825
Hexachlorophene	15.94	3.86385	13.655	1.36402	9.814	3.14837
Bifonazole	20.7323	13.5284	49.6667	11.7022	13.7293	10.6555
Osimertinib	23.345	3.92035	23.355	1.69036	17.6788	5.61484
Benzethonium	24.32	3.04756	7.67925	0.586134	24.615	1.8545
Caspofungin	25.6022	5.19205	7.81025	3.30553	1.91311	1.73977
Aripiprazole	27.536	10.0705	81.9158	40.6839	6.038	2.17953
Bronopol	41.5075	5.143	48.75	3.23345	Not converged	N/A
Climbazole	48.3725	13.0119	455.8	187.8	2.65575	0.403273
Luliconazole	57.6575	26.5334	Not converged	N/A	0.248475	0.0393811
Dyclonine	88.0933	47.9913	25.065	2.56787	24.4	8.37633
Butenafine	Not converged	N/A	9.8435	5.37609	6.801	2.86243
MMV1593539	Not converged	N/A	Not converged	N/A	22.3833	4.02896
Artemisinin	Not converged	N/A	Not converged	N/A	Not converged	N/A
Amoxapine	Not converged	N/A	Not converged	N/A	Not converged	N/A
Atosiban	Not converged	N/A	Not converged	N/A	Not converged	N/A
Clopidogrel	Not converged	N/A	Not converged	N/A	Not converged	N/A
Brinzolamide	Not converged	N/A	Not converged	N/A	Not converged	N/A
Bithionol	Not converged	N/A	Not converged	N/A	Not converged	N/A
MMV1579784	Not converged	N/A	Not converged	N/A	Not converged	N/A
MMV1579846	Not converged	N/A	Not converged	N/A	Not converged	N/A
MMV1782222	Not converged	N/A	Not converged	N/A	Not converged	N/A
MMV1580846	Not converged	N/A	Not converged	N/A	Not converged	N/A
MMV1579779	Not converged	N/A	Not converged	N/A	Not converged	N/A
MMV1633962	Not converged	N/A	Not converged	N/A	Not converged	N/A
MMV1782108	Not converged	N/A	Not converged	N/A	Not converged	N/A
MMV1580854	Not converged	N/A	Not converged	N/A	Not converged	N/A
Betamipron	Not converged	N/A	Not converged	N/A	Not converged	N/A
Deferasirox	Not converged	N/A	Not converged	N/A	Not converged	N/A
Diphyllin	Not converged	N/A	Not converged	N/A	Not converged	N/A
Fludarabine	Not converged	N/A	Not converged	N/A	Not converged	N/A
Idasanutlin	Not converged	N/A	Not converged	N/A	Not converged	N/A
Mepenzolate	Not converged	N/A	Not converged	N/A	Not converged	N/A
NSC_727447	Not converged	N/A	Not converged	N/A	Not converged	N/A
Retapamulin	Not converged	N/A	Not converged	N/A	Not converged	N/A
Sutezolid	Not converged	N/A	Not converged	N/A	Not converged	N/A
Cyproheptadine	Not converged	N/A	Not converged	N/A	Not converged	N/A
Eprazinone	Not converged	N/A	Not converged	N/A	Not converged	N/A
Eltrombopag	Not converged	N/A	Not converged	N/A	Not converged	N/A
Sulfacetamide	Not converged	N/A	Not converged	N/A	Not converged	N/A
Artemether	Not converged	N/A	Not converged	N/A	Not converged	N/A
Baricitinib	Not converged	N/A	Not converged	N/A	Not converged	N/A
Albendazole	Not converged	N/A	Not converged	N/A	Not converged	N/A
Terbutaline Sulfate	Not converged	N/A	Not converged	N/A	Not converged	N/A

## Sheet: Figure 2B Finalist IC50
		Fluconazole			Posaconazole			Caspofungin			Amphotericin B			Clioquinol			Broxyquinoline			Chloroxine			Triclabendazole			Miltefosine
Strain	Formal Name	Fluconazole IC50	Lower 95%CI	Upper 95%CI	Posa IC50	Lower 95%CI	Upper 95%CI	Caspo IC50	Lower 95%CI	Upper 95%CI	Amphotericin B IC50	Lower 95%CI	Upper 95%CI	Clio IC50	Lower 95%CI	Upper 95%CI	Broxyquinoline IC50	Lower 95%CI	Upper 95%CI	Chloroxine IC50	Lower 95%CI	Upper 95%CI	Triclabendazole IC50	Lower 95%CI	Upper 95%CI	Miltefosine IC50	Lower 95%CI	Upper 95%CI
C. auris 1642	AR-0931	8.18264	4.24582	11.3551	0.430927	0.238791	1.08203	0.165727	0.118109	0.249498	0.0578408	0.0109462	0.323102	0.306741	0.198867	0.552685	0.273031	0.214515	0.354264	0.569664	0.407886	0.765781	11.4927	10.023	12.1426	2.56027	2.34368	2.84182
C. auris 1643	AR-1097	637.522	163.209	1121.69	0.182972	0.042197	0.438205	19.5477	0.865031	74.7285	0.403648	0.39394	0.410591	0.213533	0.114732	0.372605	0.187445	0.119684	0.260736	0.415389	0.313305	0.585561	5.12819	4.32267	6.28067	2.16429	2.05102	2.27645
C. auris 1537	AR-381	0.23631	0.225484	0.24976	0.00999646	0.00473818	0.0320195	0.157346	0.0516799	0.253714	0.130364	0.105358	0.152833	0.331633	0.268479	0.417195	0.246209	0.143863	0.353719	0.477732	0.396184	0.560038	12.1067	7.56665	14.6223	1.54208	1.37167	1.83609
C. auris 1538	AR-382	4.6204	2.35174	7.55784	0.0480959	0.0194316	0.0905783	0.232675	0.218887	0.257468	0.128227	0.0973705	0.171361	0.424985	0.34199	0.482989	0.291994	0.244505	0.34633	0.720308	0.5507	0.863663	5.37674	4.32529	6.6622	4.91892	4.42622	5.71169
C. auris 1539	AR-383	1626.3	545.939	4498.44	0.284433	0.161428	0.484545	34.568	16.8214	82.5461	0.455666	0.29094	0.751312	0.563338	0.222252	0.909108	0.328543	0.159109	0.482425	0.91034	0.457267	1.23471	10.8723	9.87474	12.7374	2.98354	2.27222	4.7086
C. auris 1540	AR-384	8.58325	3.96786	20.0918	0.0635368	0.0466862	0.0972276	5.39244	0.219683	49.1194	0.223766	0.169344	0.295625	0.584657	0.432926	0.839665	0.314913	0.277833	0.357765	0.93503	0.643527	1.21964	3.9261	3.34008	4.90815	2.23765	2.18555	2.31146
C. auris 1541	AR-385	51.0339	35.283	74.7861	0.0169753	0.00399553	0.215971	72.8625	24.0057	225.4	0.312965	0.282537	0.343904	0.340482	0.24265	0.538878	0.315398	0.244874	0.399322	0.585719	0.448464	0.788192	3.27055	2.49766	5.00991	3.02497	2.84149	3.27716
C. auris 1542	AR-386	2341.81	1304.4	3282.64	0.261812	0.158924	0.391	38.626	20.6884	91.637	0.362591	0.319327	0.413034	0.350578	0.224351	0.588382	0.290511	0.232522	0.363588	0.557625	0.400614	0.830372	10.8227	10.0104	12.3198	2.68269	2.50502	2.94097
C. auris 1543	AR-387	17.7975	0.175319	529.765	0.260019	0.0332918	1.4727	32.9728	2.8796	92.2801	0.176563	0.146102	0.215597	0.403093	0.331445	0.467298	0.316469	0.272024	0.382444	0.564099	0.4875	0.692497	3.95805	3.00694	5.67647	4.09671	4.03765	4.16816
C. auris 1544	AR-388	3.09196	1.4228	5.62139	0.0442822	0.0052182	0.127209	31.6474	18.5683	69.8155	0.365421	0.316497	0.489826	0.122148	0.0335449	0.760862	0.219474	0.173039	0.279106	0.484735	0.251566	1.18115	3.97437	2.75964	5.71704	2.5185	2.34868	2.73339
C. auris 1545	AR-389	1180.38	811.398	1859.99	0.385255	0.279763	0.611089	22.4469	10.8834	48.1979	0.472739	0.397408	0.589112	0.317967	0.21997	0.448925	0.163444	0.0880381	0.355499	0.550083	0.426677	0.708105	6.06486	5.33697	7.33207	3.08492	2.84236	3.34812
C. auris 1546	AR-390	0.214613	0.198828	0.231418	0.0447101	0.0370822	0.0550295	0.149015	0.104243	0.237871	0.0575095	0.0531319	0.0622946	0.115925	0.0669853	0.206969	0.268181	0.244853	0.298995	0.39214	0.20412	0.634638	1.09469	0.565649	2.2138	2.42471	2.2527	2.65313
C. auris 1641	T62595	1105.99	382.148	2056.58	0.149699	0.0965633	0.266682	29.0305	16.8541	62.4109	0.517745	0.424689	0.655904	0.387398	0.207085	0.609268	0.297691	0.24087	0.366793	0.740542	0.423114	0.972028	17.9191	12.3815	23.3445	2.80088	2.06952	4.2514
C. dublinensis B8	CD36	1719.48	480.807	3939.88	0.272297	0.205634	0.406457	41.7077	21.7866	99.4806	0.422877	0.388019	0.467565	0.282266	0.195548	0.461135	0.330182	0.247303	0.437901	0.490656	0.400334	0.64041	11.5762	10.618	13.3589	2.05371	1.9494	2.12726
C. glabrata B3	CBS138/ATCC2001	362.161	84.2337	999.225	0.121639	0.014778	0.182203	35.8466	4.11589	99.5192	0.429848	0.283731	0.793533	0.295328	0.251198	0.376285	0.487179	0.290461	0.719121	0.455548	0.383415	0.51551	4.63891	3.2227	8.51501	2.4867	1.58699	3.1298
C. albicans 124	SC5314	256.078	15.3957	998.093	0.120207	0.0585697	0.339	32.9428	0.776703	166.378	0.260799	0.210027	0.309111	0.24731	0.214351	0.308286	0.485676	0.245887	0.848738	0.469582	0.415225	0.563676	4.77014	3.68054	7.8539	2.52517	2.49037	2.56402
Minimum C. auris		0.214613			0.00999646			0.149015			0.0575095			0.115925			0.163444			0.39214			1.09469			1.54208
Maximum C. auris		2341.81			0.430927			72.8625			0.517745			0.584657			0.328543			0.93503			17.9191			4.91892
Max / Min Fold		10911.8			43.1079			488.962			9.00277			5.04342			2.01012			2.38443			16.369			3.18979

## Sheet: Figure 4A SAR
Drug	Short name	AR-384 Mean IC50 (µM)	AR-384 Standard Error of the Mean	AR-386 Mean IC50 (µM)	AR-386 Standard Error of the Mean	AR-387 Mean IC50 (µM)	AR-387 Standard Error of the Mean
Clioquinol	Clioquinol	0.457833	0.0573295	0.305433	0.0613833	0.30939	0.0729132
Broxyquinolone	Broxyquinolone	0.404633	0.0983268	0.3345	0.111059	0.334967	0.0993728
5,7-Diiodo-8-hydroxyquinoline	5I 7I 8OH	0.4861	0.0486302	0.386067	0.107021	0.29635	0.149623
7-Bromo-5-chloro-8-hydroxyquinoline	5Cl 7Br 8OH	0.738333	0.0497201	0.262467	0.0743159	0.31535	0.165463
5,7-dichloro-8-quinolinol	DCQ	0.941867	0.0837276	0.530533	0.0341196	0.6608	0.149149
Nitroxoline	NX	3.36767	0.244129	3.656	0.327325	1.64133	0.317711
Chlorquinaldol	Chlorquinaldol	3.93667	0.0486302	2.67567	0.107021	2.298	0.149623
7-Bromo-8-hydroxyquinoline	7Br 8OH	4.59767	0.391498	2.191	0.210609	3.09	1.3758
7-Chloro-8-quinolinol	7Cl 8OH	6.59267	0.16284	2.50267	0.0801048	2.539	0.378038
8-hydroxy-6-nitroquinoline	8HN	7.75733	0.369103	4.31333	0.193988	3.73767	0.500207
1,10-Phenanthroline monohydrate	PM	11.2433	0.789522	10.4593	0.915358	9.375	0.643085
5-chloro-8-quinolinol	5CQ	16.7933	0.929253	10.4223	0.894561	11.589	1.45613
5-bromo-8hydroxy quinoline	BQ	16.7867	1.24956	11.715	2.41475	11.0167	1.72512
5-Amino-8-hydroxyquinoline dihydrochloride	5AH	20.1167	4.06261	25.4333	7.63737	23.2	4.42503
8-Hydroxyquinoline	8HQ	71.51	7.09166	37.19	4.13866	36.1133	8.97817
5-methylquinolin-8-ol	MQ	58.7467	1.85331	52.5267	0.299407	51.71	5.79052
5-fluoroquinolin-8-ol	FQ	103.807	9.04585	64.1933	4.17334	81.5067	17.1796
3-Nitro-4-quinolinol	3NQ	Not converged	N/A	Not converged	N/A	Not converged	N/A
2-Quinolinecarboxylic acid	2QA	Not converged	N/A	Not converged	N/A	Not converged	N/A
5-nitroso-8-hydroxyquinoline	NHQ	Not converged	N/A	Not converged	N/A	Not converged	N/A
Quinoline	QL	Not converged	N/A	Not converged	N/A	Not converged	N/A
6-Nitroquinolone	6NQ	Not converged	N/A	Not converged	N/A	Not converged	N/A
5,7-dinitro-8-quinolinol	DNQ	Not converged	N/A	Not converged	N/A	Not converged	N/A
8-Hydroxy-5-quinolinesulfonic acid hydrate	8HQS	Not converged	N/A	Not converged	N/A	Not converged	N/A
8-Quinolinol N-oxide	8QO	Not converged	N/A	Not converged	N/A	Not converged	N/A
8-Ethoxy-5-nitroquinoline	8EN	Not converged	N/A	Not converged	N/A	Not converged	N/A
5-Nitroquinoline	5NQ	Not converged	N/A	Not converged	N/A	Not converged	N/A
5-Chloroquinoline	5Cl	Not converged	N/A	Not converged	N/A	Not converged	N/A
7-chloroquinoline	7Cl	Not converged	N/A	Not converged	N/A	Not converged	N/A
5-Quinolinol	5OH	Not converged	N/A	Not converged	N/A	Not converged	N/A
6-Hydroxyquinoline	6OH	Not converged	N/A	Not converged	N/A	Not converged	N/A
7-hydroxyquinoline	7OH	Not converged	N/A	Not converged	N/A	Not converged	N/A
