# Supplementary material for: Broad susceptibility of Candida auris strains to 8-hydroxyquinolines and mechanisms of resistance
Source: mBio. 2023 Jul 26;14(4):e01376-23. doi: 10.1128/mbio.01376-23 (PMC10470496; doi:10.1128/mbio.01376-23)
Supplement: File S2 — Compiled information relating to strains, plasmids, oligonucleotides, and compounds used in this study. [file mbio.01376-23-s0002.xlsx]

## Sheet: Legend
File S2: Compiled information relating to strains, plasmids, oligonucleotides, and compounds used in this study. The “Strains” tab contains a list of Fungal Strains used in this study. The “Plasmids” tab contains a list of plasmids used in this study. The “Oligonucleotides” tab contains a list of the oligonucleotides used in this study. The “Candidate Compounds” contains a list of the 86 initial …

## Sheet: Strains
C. auris Clinical Isolate / Type Strains
Species	Formal Name	Additional Name	Lab Name	Clade	Source
C. auris	AR-0381	B11220	MLY1537	II	AR Isolate Bank
C. auris	AR-0382	B11109	MLY1538	I	AR Isolate Bank
C. auris	AR-0383	B11221	MLY1539	III	AR Isolate Bank
C. auris	AR-0384	B11222	MLY1540	III	AR Isolate Bank
C. auris	AR-0385	B11244	MLY1541	IV	AR Isolate Bank
C. auris	AR-0386	B11245	MLY1542	IV	AR Isolate Bank
C. auris	AR-0387	B8441	MLY1543	I	AR Isolate Bank
C. auris	AR-0388	B11098	MLY1544	I	AR Isolate Bank
C. auris	AR-0389	B11203	MLY1545	I	AR Isolate Bank
C. auris	AR-0390		MLY1546	I	AR Isolate Bank
C. auris	T62595		MLY1641	I	UCSF Clinical Laboratories
C. auris	AR-0931		MLY1642	IV	AR Isolate Bank
C. auris	AR-1097		MLY1643	V	AR Isolate Bank
Additiona Candida Species
Species	Formal Name	Additional Name	Lab Name
C. albicans	SC5314		MLY 124
C. dubliniensis	CD36		CdSB2
C. glabrata	CBS138	ATCC 2001	CgSB104
Constructed C. auris Strains
Name	Parent	Genotype
CEC193	AR-0387	Cap1 E398*
CEC194	AR-0387	Δcdr1
CEC203	AR-0387	Cdr1 E792*
CEC199	AR-0390	Cap1 E398*
CEC204	AR-0390	Cdr1 E792*

## Sheet: Plasmids
Name	Description	Reference
pCE38 / CEB49	CAS9 Plasmid	Ennis Microbiol. Spectrum 2021
pCE41 / CEM52	gRNA Plasmid	Ennis Microbiol. Spectrum 2021

## Sheet: Oligonucleotides
C. auris strain construction
Description	Sequence
B9J08_005344 (CAP1) gRNA	GACTCCCTCAGCAGAAAACACACCAGCCCTGTCATCAAGGGTTTTAGAGCTAGAAATAGC
B9J08_005344 (CAP1) E398* dDNA F1	CTTCTATCTTTCTACAACGAC
B9J08_005344 (CAP1) E398* dDNA R1	TCttatTTaATaACtGGtgaaGTGGAGTTATAGCTGGTCACCGAC
B9J08_005344 (CAP1) E398* dDNA F2	CACttcaCCaGTtATtAAataaGAACCGTCCAAGGAGGAAGAAGA
B9J08_005344 (CAP1) E398* dDNA R2	CCTAATACATTATTCGTCTCAG
B9J08_005344 (CAP1) E398* cPCR F	CTCCACttcaCCaGTtATtAAataaG
B9J08_005344 (CAP1) E398* cPCR R	GCTAACAGTGTTTCAGTTTCAA
B9J08_005344 (CAP1) E398* Sequencing F	CGACGTGTCGTTAGCGTTCAG
B9J08_000164 (CDR1) gRNA	GACTCCCTCAGCAGAAAACACACATTCGAATTTACGACCAGTTTTAGAGCTAGAAATAGC
B9J08_000164 (CDR1) E722* dDNA F1	GTCTCTGTACATTGTGTATGTC
B9J08_000164 (CDR1) E722* dDNA R1	TTaaAAcTTtcttCCgTGaAACTCGTTCACCATCAATGATTC
B9J08_000164 (CDR1) E722* dDNA F2	AGTTtCAcGGaagaAAgTTttAATGTGCTCAATTTGTGCCTTCA
B9J08_000164 (CDR1) E722* dDNA R2	GTTGTTCTCTACATCATTGAC
B9J08_000164 (CDR1) E722* cPCR F	GAGTTtCAcGGaagaAAgTTtt
B9J08_000164 (CDR1) E722* cPCR R	CTTGATTTTGACCTGGTAAGTC
B9J08_000164 (CDR1) E722* Sequencing F	GGAGCTGTGTCTACTTCTCTCG
B9J08_000164 (CDR1) KO dDNA F1	AGTGATTAAATGTGCACC
B9J08_000164 (CDR1) KO dDNA R1	CCTCATGTCGAGCACTCGTCTCGGGAGATGGAAAAGTGAAGATTTGC
B9J08_000164 (CDR1) KO dDNA F2	CGAGACGAGTGCTCGACATGAGGATTATTGATTATTAGATTGAATACCATTTTTAGTGC
B9J08_000164 (CDR1) KO dDNA R2	GGTAGAAGAAAGTTCTCTCTT
B9J08_000164 (CDR1) KO cPCR F	GAATCTGTAAGCTAAAAGCACC
B9J08_000164 (CDR1) KO cPCR R	CATCTACACGAATAACGATGTG
B9J08_000164 (CDR1) KO Sequencing F	TGGCCAGAGCCGGAACTC
RT-qPCR
Description	Sequence
CDR1 Set1 Forward	CTACTGGCTCTTCTGTGGTCTC
CDR1 Set1 Reverse	GTCATAGCAGCCGCGAG
CDR1 Set2 Forward	GAAATCTTGCACTTCCAGCCC
CDR1 Set2 Reverse	CATCAAGCAAGTAGCCACCG
CDR2 Set1 Forward	GTGTCAACGGTAGCTGTGTG
CDR2 Set1 Reverse	GTCCCTCCACCGAGTATGG
CDR2 Set2 Forward	CAGCTGCAAGAAGGAACGTCC
CDR2 Set2 Reverse	GAGGGTCGGTCGAAGTTATTGG
MDR1 Set1 Forward	GAGAGAGCTTCTTCGGCAGG
MDR1 Set1 Reverse	CCTGCTTCGTCTTTGCCC
MDR1 Set2 Forward	GTGGTGCTTCTGTGGGTG
MDR1 Set2 Reverse	CACCAAACAAAGGGCCCG
ACT1 Set1 Forward	GAAGGAGATCACTGCTTTAGCC
ACT1 Set1 Reverse	GAGCCACCAATCCACACAG
UBC4 Set1 Forward	ACCTCAGCGGTTAACAAGAGC
UBC4 Set1 Reverse	CACGAATCGGTGACGATCCATTAT
Illuminia adapter primers
i5	AATGATACGGCGACCACCGAGATCTACAC[i5]ACACTCTTTCCCTACACGACGCTCTTCCGATCT
i7	GATCGGAAGAGCACACGTCTGAACTCCAGTCAC[i7]ATCTCGTATGCCGTCTTCTGCTTG

## Sheet: Compounds
Secondary Screen Compounds
Compound	CAS #	Source	Product Number
Albendazole	54965-21-8	Sigma-Aldrich	A4673
Amorolfine	78613-35-1	MicroSource	1502371
Amoxapine	14028-44-5	Sigma-Aldrich	A129
Amphotericin B	1397-89-3	Sigma-Aldrich	A2942
Anidulafungin	166663-25-8	Sigma-Aldrich	SML2288
Aripiprazole	129722-12-9	Sigma-Aldrich	SML0935
Artemether	71963-77-4	Sigma-Aldrich	A9361
Artemisinin	63968-64-9	Sigma-Aldrich	361593
Atosiban Acetate	90779-69-4	Sigma-Aldrich	A3480
Baricitinib	1187594-09-7	Sigma-Aldrich	ADV390218102
Benzethonium Chloride	121-54-0	Sigma-Aldrich	B8879
Betamipron	3440-28-6	Selleck Chemical	S4191
Bifonazole	60628-96-8	Sigma-Aldrich	PHR1296
Bithionol	97-18-7	Sigma-Aldrich	SML1440
Bleomycin Sulfate	9041-93-4	Cayman Chemical	13877
Brinzolamide	138890-62-7	Sigma-Aldrich	SML0216
Bronopol	52-51-7	Sigma-Aldrich	32053
Butenafine HCl	101827-46-7	Sigma-Aldrich	B5188
Butoconazole	64872-76-0	MicroSource	1504140
Caspofungin Acetate	179463-17-3	Sigma-Aldrich	SML0425
Ceritinib	1032900-25-6	Sigma-Aldrich	ADV465749140
Cetrimonium Bromide	57-09-0	Sigma-Aldrich	36932
Cetylpyridinium Chloride	6004-24-6	Sigma-Aldrich	C0732
Chloroxine	773-76-2	Sigma-Aldrich	D64600
Chlorquinaldol	72-80-0	Sigma-Aldrich	130532
Ciclopirox olamine	29342-05-0	MicroSource	1500189
Climbazole	38083-17-9	Sigma-Aldrich	36127
Clioquinol	130-26-7	Sigma-Aldrich	33931
Clomifene	50-41-9	Sigma-Aldrich	C6272
Clopidogrel	120202-66-6	Sigma-Aldrich	PHR1431
Clotrimazole	23593-75-1	MicroSource	1500200
Cloxiquine	130-16-5	Sigma-Aldrich	C47000
Cyproheptadine HCl	41354-29-4	Sigma-Aldrich	C6022
Deferasirox	201530-41-8	Selleck Chemical	S1712
Diphyllin	22055-22-7	Sigma-Aldrich	SML1766
Disulfiram	97-77-8	MicroSource	1500262
Domiphen Bromide	538-71-6	Sigma-Aldrich	247480
Dyclonine HCl	536-43-6	Sigma-Aldrich	PHR1849
Econazole nitrate	24169-02-6	MicroSource	1501185
Eltrombopag	496775-61-2	Sigma-Aldrich	A157281
Eprazinone 2HCl	10402-53-6	Sigma-Aldrich	A155416
Everolimus	159351-69-6	Sigma-Aldrich	SML2282
Fenticonazole Nitrate	73151-29-8	Sigma-Aldrich	SML2509
Fingolimod HCl	162359-56-0	Sigma-Aldrich	1270480
Flucytosine	2022-85-7	Sigma-Aldrich	PHR1659
Fludarabine	21679-14-1	Sigma-Aldrich	F9813
Hexachlorophene	70-30-4	Sigma-Aldrich	45526
Idasanutlin	1229705-06-9	Sigma-Aldrich	ADV947324054
Isavuconazole	241479-67-4	Sigma-Aldrich	SML2357
Itraconazole	84625-61-6	MicroSource	1505756
Ketoconazole	65277-42-1	MicroSource	1500362
Luliconazole	187164-19-8	Sigma-Aldrich	SML1595
Mepenzolate	76-90-4	Sigma-Aldrich	M5651
Micafungin	208538-73-2	Sigma-Aldrich	SML2268
Miconazole nitrate	22916-47-8	MicroSource	1500413
Miltefosine	58066-85-6	Sigma-Aldrich	M5571
N-[3-chloro-5-[(4-chlorophenyl)sulfonylamino]-1H-indazol-7-yl]acetamide		Medicines for Malaria Venture	MMV1579779
2-[(3-phenoxybenzoyl)amino]benzoic acid		Medicines for Malaria Venture	MMV1579784
6-[(3,4,5-trimethoxyphenyl)methyl]pyrimidine-2,4-diamine		Medicines for Malaria Venture	MMV1579846
(2R)-2-[(4-methoxyphenyl)sulfanylcarbonylamino]pentanedioic acid		Medicines for Malaria Venture	MMV1580846
2-(2-aminopyridin-3-yl)oxy-5-ethyl-4-fluorophenol		Medicines for Malaria Venture	MMV1580854
3-[2-(1H-indol-3-yl)ethyl]-6-nitro-1H-indole		Medicines for Malaria Venture	MMV1593539
6-N-(2-amino-6-phenylpyrimidin-4-yl)-2-(4-fluorophenyl)quinoline-4,6-diamine		Medicines for Malaria Venture	MMV1593541
1-[2-(2-ethylphenoxy)ethyl]azepane		Medicines for Malaria Venture	MMV1633962
4-butyl-N-(5-methyl-1,2-oxazol-3-yl)benzenesulfonamide		Medicines for Malaria Venture	MMV1782108
7-chloro-10-methyl-2-[[4-(morpholin-4-ylmethyl)phenyl]methyl]-5-phenylpyrazolo[3,4-b][1,5]benzodiazepin-4-one		Medicines for Malaria Venture	MMV1782222
Nitroxoline	4008-48-4	Selleck Chemical	S4591
NSC_727447	40106-12-5	Sigma-Aldrich	N8164
Nystatin	1400-61-9	MicroSource	1500446
Osimertinib	1421373-66-1	Sigma-Aldrich	ADV465749179-25MG
OSU-03012	742112-33-0	Selleck Chemical	S1106
Pentamidine	140-64-7	Selleck Chemical	S4007
Posaconazole	171228-49-2	Sigma-Aldrich	SML2287
Rapamycin	53123-88-9	Cayman	13346
Retapamulin	224452-66-8	Sigma-Aldrich	CDS023386
Sertaconazole nitrate	99592-39-9	Sigma-Aldrich	SML0888
Sulconazole nitrate	61318-91-0	MicroSource	1501148
Sulfacetamide sodium	144-80-9	Sigma-Aldrich	S8627
Sutezolid	168828-58-8	Sigma-Aldrich	PZ0035
Temsirolimus	162635-04-3	Sigma-Aldrich	PZ0020
Terbinafine HCl	78628-80-5	MicroSource	1505392
Terbutaline Sulfate	23031-32-5	Sigma-Aldrich	T0050000
Tioconazole	65899-73-2	MicroSource	1505581
Triclabendazole	68786-66-3	Sigma-Aldrich	Y0001737
Triclosan	3380-34-5	Sigma-Aldrich	PHR1338
Voriconazole	137234-62-9	Sigma-Aldrich	PZ0005
SAR Screen Compounds
Compound	CAS #	Source	Product Number
Clioquinol	130-26-7	Sigma	33931
Broxyquinolone	521-74-4	Sigma	MAT390501510
5,7-Diiodo-8-hydroxyquinoline	83-73-8	Sigma-Aldrich	B11901G
7-Bromo-5-chloro-8-hydroxyquinoline	7640-33-7	Fisher	B11901G
5,7-dichloro-8-quinolinol	773-76-2	Sigma-Aldrich	D64600
Nitroxoline	4008-48-4	Selleck Chemical	S4591
Chlorquinaldol	72-80-0	Cayman Chemical	29396
7-Bromo-8-hydroxyquinoline	13019-32-4	Sigma-Aldrich	722049
7-Chloro-8-quinolinol	876-86-8	SCBT	sc-397467
8-hydroxy-6-nitroquinoline	16727-28-9	Sigma-Aldrich	APO455827120
1,10-Phenanthroline monohydrate	5144-89-8	Sigma-Aldrich	P9375
5-chloro-8-quinolinol	130-16-5	Sigma-Aldrich	C47000
5-bromo-8-hydroxy quinoline	1198-14-7	AK Scientific	J54607
5-Amino-8-hydroxyquinoline dihydrochloride	21302-43-2	Sigma-Aldrich	305529
8-Hydroxyquinoline	148-24-3	Sigma-Aldrich	H6878
5-methylquinolin-8-ol	5541-67-3	AK Scientific	8090AB
5-fluoroquinolin-8-ol	387-97-3	Molport	MolPort-000-155-591
3-Nitro-4-quinolinol	50332-66-6	Sigma-Aldrich	N38471
2-Quinolinecarboxylic acid	93-10-7	Sigma-Aldrich	160660
5-nitroso-8-hydroxyquinoline	3565-26-2	AK Scientific	8156AF
Quinoline	91-22-5	Sigma-Aldrich	241571
6-Nitroquinolone	613-50-3	Sigma-Aldrich	N24005
5,7-dinitro-8-quinolinol	1084-32-8	Sigma-Aldrich	S371521
8-Hydroxy-5-quinolinesulfonic acid hydrate	207386-92-3	Sigma-Aldrich	H58757
8-Quinolinol N-oxide	1127-45-3	Sigma-Aldrich	122335
8-Ethoxy-5-nitroquinoline	4008-48-4	Sigma-Aldrich	140325
5-Nitroquinoline	607-34-1	Sigma-Aldrich	N23807
5-Chloroquinoline	635-27-8	Sigma-Aldrich	24098
7-chloroquinoline	612-61-3	Sigma-Aldrich	CDS014905
5-Quinolinol	578-67-6	Sigma-Aldrich	128791
6-Hydroxyquinoline	580-16-5	Sigma-Aldrich	304484
7-hydroxyquinoline	580-20-1	Sigma-Aldrich	CDS008204
