# Supplementary material for: Broad susceptibility of Candida auris strains to 8-hydroxyquinolines and mechanisms of resistance
Source: mBio. 2023 Jul 26;14(4):e01376-23. doi: 10.1128/mbio.01376-23 (PMC10470496; doi:10.1128/mbio.01376-23)
Supplement: File S3 — Plate guide, plate maps, and raw data for the 1,990 compound primary screen, associated with Figure 1B. [file mbio.01376-23-s0003.xlsx]

## Sheet: Legend
File S3: Plate guide, plate maps, and raw data for the 1,990 compound primary screen, associated with Figure 1B.

## Sheet: Plate Key
Plate #	Strain	Media	Drug plate #	Drug Plate name	Drug Conc	Notes
1	AR-384 / 1540	RPMI	1	FDA_1-4_1µM	1µM
2	AR-384 / 1540	RPMI	2	FDA_5-8_1µM	1µM
3	AR-384 / 1540	RPMI	3	FDA_9-12_1µM	1µM
4	AR-384 / 1540	RPMI	4	FDA_13-16_1µM	1µM
5	AR-384 / 1540	RPMI	5	FDA_17-PR_E 1µM	1µM
6	AR-384 / 1540	RPMI	6	PR_A-D_1µM	1µM
7	AR-384 / 1540	RPMI	1	FDA_1-4_10µM	10µM
8	AR-384 / 1540	RPMI	2	FDA_5-8_10µM	10µM
9	AR-384 / 1540	RPMI	3	FDA_9-12_10µM	10µM
10	AR-384 / 1540	RPMI	4	FDA_13-16_10µM	10µM
11	AR-384 / 1540	RPMI	5	FDA_17-PR_E_10µM	10µM
12	AR-384 / 1540	RPMI	6	PR_A-D_10µM	10µM
13	AR-384 / 1540	RPMI	7	DMSO	DMSO	Blank CTRL
21	AR-386 / 1542	RPMI	1	FDA_1-4_1µM	1µM
22	AR-386 / 1542	RPMI	2	FDA_5-8_1µM	1µM
23	AR-386 / 1542	RPMI	3	FDA_9-12_1µM	1µM
24	AR-386 / 1542	RPMI	4	FDA_13-16_1µM	1µM
25	AR-386 / 1542	RPMI	5	FDA_17-PR_E 1µM	1µM
26	AR-386 / 1542	RPMI	6	PR_A-D_1µM	1µM
27	AR-386 / 1542	RPMI	1	FDA_1-4_10µM	10µM
28	AR-386 / 1542	RPMI	2	FDA_5-8_10µM	10µM
29	AR-386 / 1542	RPMI	3	FDA_9-12_10µM	10µM
30	AR-386 / 1542	RPMI	4	FDA_13-16_10µM	10µM
31	AR-386 / 1542	RPMI	5	FDA_17-PR_E_10µM	10µM
32	AR-386 / 1542	RPMI	6	PR_A-D_10µM	10µM
33	AR-386 / 1542	RPMI	7	DMSO	DMSO	Blank CTRL
41	AR-387 / 1543	RPMI	1	FDA_1-4_1µM	1µM
42	AR-387 / 1543	RPMI	2	FDA_5-8_1µM	1µM
43	AR-387 / 1543	RPMI	3	FDA_9-12_1µM	1µM
44	AR-387 / 1543	RPMI	4	FDA_13-16_1µM	1µM
45	AR-387 / 1543	RPMI	5	FDA_17-PR_E 1µM	1µM
46	AR-387 / 1543	RPMI	6	PR_A-D_1µM	1µM
47	AR-387 / 1543	RPMI	1	FDA_1-4_10µM	10µM
48	AR-387 / 1543	RPMI	2	FDA_5-8_10µM	10µM
49	AR-387 / 1543	RPMI	3	FDA_9-12_10µM	10µM
50	AR-387 / 1543	RPMI	4	FDA_13-16_10µM	10µM
51	AR-387 / 1543	RPMI	5	FDA_17-PR_E_10µM	10µM
52	AR-387 / 1543	RPMI	6	PR_A-D_10µM	10µM
53	AR-387 / 1543	RPMI	7	DMSO	DMSO	Blank CTRL

## Sheet: Plate Layout
Drug Plate 1
	Plate layout: FDA_L1300_1-4
		1	2	3	4	5	6	7	8	9	10	11	12	13	14	15	16	17	18	19	20	21	22	23	24
	a	B23	B24	S1014	S1251	S1039	S1262	S1060	S1283	S1091	S1299	S1130	S1326	S1156	S1334	S1188	S1358	S1196	S1376	S1207	S1386	S1218	S1398	A23	A24
		Vehicle	Vehicle	Bosutinib (SKI-606)	Dienogest	Rapamycin (Sirolimus)	Avagacestat (BMS-708163)	Olaparib (AZD2281, Ku-0059436)	Asenapine maleate	Linsitinib (OSI-906)	Floxuridine	YM155 (Sepantronium Bromide)	Edaravone	Capecitabine	Flupirtine maleate	Anastrozole	Loratadine	Exemestane	Gestodene	Tivozanib (AV-951)	Nafamostat Mesylate	Clofarabine	Stavudine (d4T)	Vehicle	Vehicle
	b	S1409	S1629	S1437	S1642	S1452	S1652	S1469	S1666	S1488	S1679	S1509	S1692	S1538	S1705	S1569	S1716	S1603	S1729	S1611	S1739	S1621	S1750	S1001	S1231
		Alfuzosin HCl	Orlistat	Tizanidine HCl	Methyldopa	Ispinesib (SB-715992)	Monobenzone	Calcifediol	Flucytosine	Naratriptan HCl	Flurbiprofen	Norfloxacin	Busulfan	Telaprevir (VX-950)	Progesterone	Tazarotene	Glyburide (Glibenclamide)	Furosemide	Gemfibrozil	Cefoperazone	Thiabendazole	Theophylline	Octocrylene	Navitoclax (ABT-263)	Topotecan HCl
	c	S1003	S1235	S1017	D23	D24	S1267	S1064	S1284	S1096	S1300	S1133	S1327	S1157	S1336	S1189	S1359	S1197	S1377	S1208	E23	E24	S1400	S1436	S1641
		Linifanib (ABT-869)	Letrozole	Cediranib (AZD2171)	Vehicle	Vehicle	Vemurafenib (PLX4032, RG7204)	Masitinib (AB1010)	Benazepril HCl	Quisinostat (JNJ-26481585) 2HCl	Tegafur (FT-207, NSC 148958)	Alisertib (MLN8237)	Ellagic acid	Delanzomib (CEP-18770)	Fluvoxamine maleate	Aprepitant	Losartan Potassium (DuP 753)	Finasteride	Drospirenone	Doxorubicin (Adriamycin) HCl	Vehicle	Vehicle	Tenofovir Disoproxil Fumarate	Tianeptine sodium	Chlorothiazide
	d	S1415	S1631	S1438	S1643	22	S1653	S1470	S1667	S1490	S1680	S1511	S1693	S1541	S1706	S1573	S1717	S1604	S1730	S1613	S1740	S1622	S1756	S1252	S1040
		Clopidogrel	Allopurinol Sodium	Topiramate	Ursodiol	Cilomilast	Tretinoin	Orantinib (TSU-68, SU6668)	Trichlormethiazide	Ponatinib (AP24534)	Disulfiram	Lactulose	Carbamazepine	Selisistat (EX 527)	Lamivudine	Fasudil (HA-1077) HCl	Fomepizole	Olmesartan Medoxomil	Indapamide	Silodosin	Guaifenesin	Prednisone	Enoxacin	Entecavir Hydrate	Sorafenib Tosylate
	e	S1004	S1237	S1021	S1255	S1044	S1271	H23	H24	S1098	S1302	S1137	S1328	S1159	S1340	S1190	S1362	I23	I24	S1209	S1389	S1222	S1401	S1387	S1221
	f	Veliparib (ABT-888)	Temozolomide	Dasatinib	Nepafenac	Temsirolimus (CCI-779, NSC 683864)	Acarbose	Vehicle	Vehicle	Rucaparib (AG-014699,PF-01367338) phosphate	Ifosfamide	Malotilate	Etodolac	Ganetespib (STA-9090)	Gatifloxacin	Bicalutamide	Rigosertib (ON-01910)	Vehicle	Vehicle	Fluorouracil (5-Fluoracil, 5-FU)	Omeprazole	Dexrazoxane HCl (ICRF-187, ADR-529)	Tenofovir	Naftopidil DiHCl	Dacarbazine
	f	S1424	S1633	S1439	S1644	S1456	S1654	S1472	S1669	S1497	S1681	S1512	S1696	S1547	S1707	S1574	S1718	S1605	S1732	S1614	S1741	S1623	S1759	S1649	S1467
		Prazosin HCl	Zafirlukast	Tranilast	Nitrofural	Zibotentan (ZD4054)	Phenylbutazone	Safinamide Mesylate	Loteprednol etabonate	Pralatrexate	Mesalamine	Tadalafil	Hydrocortisone	Febuxostat	Eplerenone	Doramapimod (BIRB 796)	Adefovir Dipivoxil	Cefdinir	Mitotane	Riluzole	Rifabutin	Acetylcysteine	Pitavastatin Calcium	Zolmitriptan	Doxercalciferol
	g	S1005	S1241	S1025	S1256	S1046	S1276	S1068	S1287	S1101	L23	L24	S1329	S1163	M23	M24	S1364	S1200	S1379	S1210	S1391	S1223	S1403	S1747	S1627
	h	Axitinib	Vincristine sulfate	Gefitinib (ZD1839)	Rufinamide	Vandetanib (ZD6474)	Adapalene	Crizotinib (PF-02341066)	Bumetanide	Vatalanib (PTK787) 2HCl	Vehicle	Vehicle	Etomidate	Onalespib (AT13387)	Vehicle	Vehicle	Patupilone (EPO906, Epothilone B)	Decitabine	Isotretinoin	Methotrexate	Oxcarbazepine	Epirubicin HCl	Tigecycline	Nimodipine	Nitazoxanide
	h	S1425	S1636	S1441	S1645	S1463	S1655	S1475	S1671	S1501	S1683	S1514	S1698	S1548	S1708	S1576	S1719	S1606	S1733	S1615	S1742	S1624	S1760	S1065	S1286
		Ranolazine 2HCl	Amphotericin B	Venlafaxine HCl	Ketoprofen	Ofloxacin	Ezetimibe	Pimasertib (AS-703026)	（6-）ε-​Aminocaproic acid	Mycophenolate Mofetil	Ipratropium Bromide	Cyclosporine	Torsemide	Dapagliflozin	Hydrochlorothiazide	Sulfasalazine	Zalcitabine	Clotrimazole	Methylprednisolone	Risperidone	Nevirapine	Alendronate sodium trihydrate	Rifapentine	Pictilisib (GDC-0941)	Budesonide
	i	S1006	S1243	S1028	S1257	S1047	S1278	S1082	S1289	S1111	S1305	S1144	S1330	S1164	S1344	S1192	S1367	S1201	S1380	S1211	S1392	S1224	S1404	S1199	S1378
	b	Saracatinib (AZD0530)	Agomelatine	Lapatinib (GW-572016) Ditosylate	Posaconazole	Vorinostat (SAHA, MK0683)	Altretamine	Vismodegib (GDC-0449)	Carmofur	Foretinib (GSK1363089)	Mercaptopurine (6-MP)	Ivacaftor (VX-770)	Felbamate	Lenvatinib (E7080)	Glimepiride	Raltitrexed	Amonafide	Dimesna	Lopinavir	Imiquimod	Pelitinib (EKB-569)	Oxaliplatin	Trilostane	Cladribine	Ruxolitinib (INCB018424)
	j	S1426	S1638	S1442	S1646	S1464	S1657	S1480	S1672	S1504	N23	N24	S1701	S1549	O23	O24	S1721	S1607	S1734	S1617	S1743	S1625	S1761	S1481	S1673
		Repaglinide	Ibuprofen	Voriconazole	Ketorolac	Marbofloxacin	Enalaprilat Dihydrate	Lomibuvir (VX-222, VCH-222)	Aminoglutethimide	Dyphylline	Vehicle	Vehicle	Desonide	Nebivolol HCl	Vehicle	Vehicle	Azathioprine	Rizatriptan Benzoate	Meloxicam	Sulfapyridine	NEXIUM (esomeprazole magnesium)	Ethinyl Estradiol	Suprofen	Zosuquidar (LY335979) 3HCl	Aminophylline
	k	S1007	S1244	S1029	S1259	S1048	S1280	S1085	S1291	S1117	S1312	S1147	S1331	S1168	S1353	S1193	S1368	S1202	S1381	S1212	S1394	S1225	S1405	S1608	S1735
	d	Roxadustat (FG-4592)	Amuvatinib (MP-470)	Lenalidomide (CC-5013)	Ramelteon	Tozasertib (VX-680, MK-0457)	Amisulpride	Belinostat (PXD101)	Cetirizine DiHCl	Triciribine	Streptozotocin (STZ)	Barasertib (AZD1152-HQPA)	Fluconazole	Valproic acid sodium salt (Sodium valproate)	Ketoconazole	Thalidomide	Acitretin	Dutasteride	Meropenem	Bendamustine HCl	Pizotifen Malate	Etoposide	Vecuronium Bromide	Pyridostigmine Bromide	Mesna
	l	S1430	S1639	S1443	S1647	S1465	S1658	J23	J24	S1505	S1689	S1517	S1702	S1550	S1712	S1593	S1723	K23	K24	S1618	S1744	S1626	S1762	S1304	S1141
		Rolipram	Amprenavir	Zileuton	Adenosine	Moxifloxacin HCl	Dofetilide	Vehicle	Vehicle	Aztreonam	Meprednisone	Natamycin	Didanosine	Pimobendan	Deferasirox	Apixaban	Indomethacin	Vehicle	Vehicle	Sulfameter	Nicotinic Acid	Naproxen Sodium	Pyrazinamide	Megestrol Acetate	Tanespimycin (17-AAG)
	m	S1008	S1247	S1033	S1260	S1053	S1281	S1087	S1293	S1120	S1322	S1150	S1332	S1178	S1354	S1194	S1369	S1204	S1382	S1213	S1396	S1227	S1407	S1342	S1191
	f	Selumetinib (AZD6244)	Leflunomide	Nilotinib (AMN-107)	Cinacalcet HCl	Entinostat (MS-275)	Aniracetam	Iniparib (BSI-201)	Cilnidipine	Everolimus (RAD001)	Dexamethasone (DHAP)	Paclitaxel	Flumazenil	Regorafenib (BAY 73-4506)	Lansoprazole	CUDC-101	Bafetinib (INNO-406)	Melatonin	Mianserin HCl	Nelarabine	Resveratrol	Raloxifene HCl	Bimatoprost	Genistein	Fulvestrant
	n	S1432	S1640	S1444	F23	F24	S1662	S1482	S1676	S1507	S1690	S1523	S1703	S1565	S1713	S1594	S1724	S1609	S1736	S1619	G23	G24	S1763	S1685	S1515
		Sumatriptan Succinate	Albendazole	Ziprasidone HCl	Vehicle	Vehicle	Isradipine	Daclatasvir (BMS-790052)	Amorolfine HCl	Irbesartan	Betamethasone Valerate	Voxtalisib (SAR245409, XL765) Analogue	Divalproex Sodium	VX-809 (Lumacaftor)	Piroxicam	Semagacestat (LY450139)	Paliperidone	Methimazole	Methocarbamol	Prilocaine	Vehicle	Vehicle	Quetiapine Fumarate	Sulfanilamide	Pracinostat (SB939)
	o	S1010	S1250	S1035	S1261	S1055	S1282	S1090	S1294	S1122	S1324	S1153	S1333	S1185	S1356	S1195	S1374	S1206	S1385	S1214	S1397	S1229	S1408	S1709	S1578
	h	Nintedanib (BIBF 1120)	Enzalutamide (MDV3100)	Pazopanib HCl (GW786034 HCl)	Celecoxib	Enzastaurin (LY317615)	Artemisinin	Abexinostat (PCI-24781)	Cilostazol	Mocetinostat (MGCD0103)	Doxazosin Mesylate	Roscovitine (Seliciclib,CYC202)	Fluoxetine HCl	Ritonavir	Levetiracetam	TAK-700 (Orteronel)	Doripenem Hydrate	Bisoprolol fumarate	Mosapride Citrate	Bleomycin Sulfate	Rocuronium Bromide	Fludarabine Phosphate	Linezolid	Estradiol	Candesartan
	p	C23	C24	S1445	S1651	S1468	S1665	S1483	S1677	S1508	S1691	S1526	S1704	S1567	S1715	S1601	S1727	S1610	S1738	S1620	S1748	S1628	S1764	P23	P24
		Vehicle	Vehicle	Zonisamide	Telbivudine	Alfacalcidol	Estrone	Iloperidone	Chloramphenicol	Alprostadil	Praziquantel	Quizartinib (AC220)	Emtricitabine	Pomalidomide	Glipizide	Reserpine	Levonorgestrel	Metolazone	Telmisartan	Darunavir Ethanolate	Nisoldipine	Triamcinolone Acetonide	Rifampin	Vehicle	Vehicle
Drug Plate 2
	Plate layout: FDA_L1300_5-8
		1	2	3	4	5	6	7	8	9	10	11	12	13	14	15	16	17	18	19	20	21	22	23	24
	a	B23	B24	S1778	S1977	S1793	S1994	S1825	S2017	S1837	S2031	S1856	S2042	S1881	S2055	S1895	S2066	S1907	S2082	S1917	S2098	S1941	S2109	A23	A24
		Vehicle	Vehicle	Trifluridine	Sarafloxacin HCl	Ramipril	Lacidipine	Erdosteine	Benidipine HCl	Flubendazole	Fenticonazole Nitrate	Metoprolol Tartrate	Cyproterone Acetate	Protionamide	Gimeracil	Dipyridamole	Moxonidine	Metronidazole	Adiphenine HCl	Crystal Violet	Bexarotene	Enalapril Maleate	Imidapril HCl	Vehicle	Vehicle
	b	S2121	S2504	S2151	S2516	S2179	S2534	S2226	S2549	S2265	S2564	S2350	S2577	S2393	S2589	S2454	S2603	S2467	S2615	S2481	S2693	S2493	S2760	S1768	S1962
		Licofelone	Ribavirin	Sonidegib (Erismodegib, NVP-LDE225)	Xylazine HCl	Gandotinib (LY2784544)	Isoconazole nitrate	Idelalisib (CAL-101, GS-1101)	Trospium chloride	Artesunate	Cloxacillin Sodium	Rutin	Phenacetin	Sorbitol	Miglitol	Bupivacaine HCl	Tioxolone	Famciclovir	Noradrenaline bitartrate monohydrate	Manidipine	Resminostat	Olanzapine	Canagliflozin	Cefditoren Pivoxil	Sulphadimethoxine
	c	S1770	S1964	S1782	D23	D24	S2001	S1828	S2020	S1839	S2032	S1859	S2043	S1883	S2057	S1896	S2069	S1908	S2084	S1920	E23	E24	S2110	S2150	S2515
		Sulfadiazine	Rimantadine	Azacitidine	Vehicle	Vehicle	Elvitegravir (GS-9137, JTK-303)	Proparacaine HCl	Formoterol Hemifumarate	Chloroxine	Rebamipide	Diethylstilbestrol	Memantine HCl	Idoxuridine	Cyclophosphamide Monohydrate	Hydroxyurea	Argatroban	Flutamide	Duloxetine HCl	Haloperidol	Vehicle	Vehicle	Vinpocetine	Neratinib (HKI-272)	Vardenafil HCl Trihydrate
	d	S2123	S2506	S2152	S2517	S2181	S2535	S2229	S2550	S2286	S2565	S2357	S2579	S2422	S2593	S2455	S2605	S2470	S2625	S2484	S2721	S2494	S2768	S1978	S1794
		Dextrose	Roxithromycin	Sitafloxacin Hydrate	Maprotiline HCl	Ixazomib Citrate (MLN9708)	Econazole nitrate	Eltrombopag Olamine	Tolterodine tartrate	Cyclosporin A	Amoxicillin Sodium	Silibinin	Zidovudine	Ipriflavone (Osteofix)	Tolvaptan	Bethanechol chloride	Idebenone	Fluocinolone Acetonide	Fostamatinib (R788)	Milrinone	Nilvadipine	Olopatadine HCl	Dinaciclib (SCH727965)	Methscopolamine	Fenofibrate
	e	S1771	S1965	S1784	S1979	S1801	S2003	H23	H24	S1840	S2035	S1865	S2045	S1884	S2058	S1897	S2074	I23	I24	S1921	S2101	S1952	S2111	S2099	S1949
	f	Chlorprothixene	Primidone	Vidarabine	Amiodarone HCl	Ranitidine Hydrochloride	Maraviroc	Vehicle	Vehicle	Lomustine	Epalrestat	Diltiazem HCl	Doxifluridine	Sparfloxacin	Tolnaftate	Potassium Iodide	Mecarbinate	Vehicle	Vehicle	Phenindione	Gabexate Mesylate	Methoxsalen	Lapatinib	Temocapril HCl	Menadione
	f	S2124	S2508	S2154	S2519	S2199	S2537	S2230	S2552	S2290	S2566	S2369	S2581	S2442	S2594	S2456	S2606	S2471	S2658	S2485	S2727	S2496	S2787	S2529	S2217
		Xylose	Scopolamine HBr	Dabigatran Etexilate	Naphazoline HCl	Aliskiren Hemifumarate	Secnidazole	Galunisertib (LY2157299)	Azelastine HCl	Dihydroartemisinin (DHA)	Isoprenaline HCl	Troxerutin	Quinapril HCl	Inosine	Pramiracetam	Chlorpromazine HCl	Mifepristone	Gallamine Triethiodide	Omipalisib (GSK2126458, GSK458)	Mitoxantrone 2HCl	Dacomitinib (PF299804, PF299)	Ozagrel	Laquinimod	Dopamine HCl	Irinotecan HCl Trihydrate
	g	S1773	S1969	S1786	S1983	S1802	S2005	S1830	S2024	S1843	L23	L24	S2046	S1885	M23	M24	S2075	S1910	S2086	S1928	S2102	S1956	S2113	S2755	S2502
	h	Oxytetracycline (Terramycin)	Nefiracetam	Verteporfin	Adenine HCl	AICAR (Acadesine)	Raltegravir (MK-0518)	Oxfendazole	Ketotifen Fumarate	Chenodeoxycholic Acid	Vehicle	Vehicle	Pioglitazone HCl	Felodipine	Vehicle	Vehicle	Rosiglitazone HCl	Tioconazole	Ivabradine HCl	Alibendol	Rasagiline Mesylate	Miconazole Nitrate	Cisatracurium Besylate	Varlitinib	Quinine HCl Dihydrate
	h	S2125	S2509	S2157	S2521	S2206	S2538	S2233	S2553	S2293	S2569	S2373	S2582	S2443	S2596	S2457	S2607	S2473	S2664	S2486	S2730	S2497	S2789	S1829	S2021
		Mestranol	Sotalol HCl	Taladegib (LY2940680)	Epinephrine bitartrate	R788 (Fostamatinib) Disodium	Acetanilide	Esomeprazole sodium	5-Aminolevulinic acid HCl	DL-Carnitine HCl	Phenylephrine HCl	Yohimbine HCl	Trazodone HCl	Tolbutamide	Clindamycin palmitate HCl	Clindamycin HCl	Buflomedil HCl	Hexestrol	Clinofibrate	Moroxydine HCl	Crenolanib (CP-868596)	Pancuronium dibromide	Tofacitinib (CP-690550,Tasocitinib)	Pranlukast	Chlormezanone
	i	S1774	S1971	S1787	S1986	S1806	S2006	S1831	S2025	S1845	S2037	S1869	S2047	S1888	S2061	S1899	S2077	S1913	S2091	S1929	S2103	S1957	S2114	S1909	S2085
	b	Thioguanine	Nicorandil	Teniposide	Meclizine 2HCl	Acipimox	Pyrimethamine	Carvedilol	Urapidil HCl	Cimetidine	Candesartan Cilexetil	Dapoxetine HCl	Lornoxicam	Deflazacort	Lovastatin	Nicotinamide (Vitamin B3)	Atorvastatin Calcium	Tropicamide	Betaxolol	Irsogladine	Naltrexone HCl	Sulfamethizole	Dronedarone HCl	Fluvastatin Sodium	Trimebutine
	j	S2127	S2510	S2159	S2522	S2208	S2541	S2235	S2555	S2296	N23	N24	S2583	S2446	O23	O24	S2608	S2475	S2665	S2487	S2736	S2499	S2790	S2240	S2557
		S- (+)-Rolipram	Spectinomycin 2HCl	Tebipenem Pivoxil	L-Adrenaline	Formestane	Clomipramine HCl	Volasertib (BI 6727)	Clarithromycin	Enoxolone	Vehicle	Vehicle	Thiamphenicol	Levosimendan	Vehicle	Vehicle	Fluocinonide	Imatinib (STI571)	Ciprofibrate	Mycophenolic acid	Fedratinib (SAR302503, TG101348)	Phenoxybenzamine HCl	Istradefylline	Fesoterodine Fumarate	Terbinafine HCl
	k	S1775	S1972	S1789	S1987	S1807	S2007	S1832	S2028	S1847	S2038	S1876	S2051	S1890	S2062	S1902	S2078	S1914	S2092	S1933	S2104	S1958	S2116	S2476	S2667
	d	Thiotepa	Tamoxifen Citrate	Tetrabenazine (Xenazine)	Mometasone furoate	Aciclovir	Sulindac	Atracurium Besylate	Diclazuril	Clemastine Fumarate	Phentolamine Mesylate	Valaciclovir HCl	Captopril	Nizatidine	Tiopronin	Vitamin B12	Famotidine	Pregnenolone	Detomidine HCl	Triamcinolone	Levosulpiride	Sulbactam	Conivaptan HCl	Itraconazole	Dolutegravir (GSK1349572)
	l	S2130	S2511	S2167	S2524	S2216	S2542	J23	J24	S2328	S2573	S2376	S2584	S2451	S2599	S2459	S2610	K23	K24	S2489	S2753	S2500	S2791	S2036	S1866
		Atropine sulfate monohydrate	Sulfadoxine	Bazedoxifene Acetate	Phenytoin Sodium	Mubritinib (TAK 165)	Phenformin HCl	Vehicle	Vehicle	Nalidixic acid	Tetracaine HCl	Ammonium Glycyrrhizinate	Clobetasol propionate	Amantadine HCl	L-Thyroxine	Clozapine	Lonidamine	Vehicle	Vehicle	Nateglinide	Tivantinib (ARQ 197)	Propafenone HCl	Sotrastaurin	Aspartame	Diphenhydramine HCl
	m	S1776	S1974	S1790	S1988	S1808	S2011	S1833	S2029	S1848	S2040	S1878	S2052	S1891	S2064	S1904	S2079	S1915	S2096	S1934	S2105	S1959	S2118	S2060	S1898
	f	Toremifene Citrate	Meglumine	Rifaximin	Propylthiouracil	Nifedipine	Pramipexole 2HCl Monohydrate	Butoconazole nitrate	Uridine	Curcumin	Nimesulide	Ganciclovir	Oxytetracycline Dihydrate	Carbidopa	Balofloxacin	Avobenzone	Moexipril HCl	Sulfamethoxazole	Almotriptan Malate	Nystatin (Fungicidin)	Pantoprazole	Tolfenamic Acid	Ibutilide Fumarate	Bromhexine HCl	Tropisetron HCl
	n	S2131	S2512	S2169	F23	F24	S2543	S2248	S2559	S2336	S2574	S2381	S2585	S2452	S2601	S2461	S2613	S2479	S2673	S2491	G23	G24	S2792	S2570	S2374
		Roflumilast	Tenoxicam	Rosuvastatin Calcium	Vehicle	Vehicle	Ceftiofur HCl	Silmitasertib (CX-4945)	Cortisone acetate	Orotic acid (6-Carboxyuracil)	Tetracycline HCl	D-Mannitol	Brompheniramine hydrogen maleate	Amfebutamone (Bupropion) HCl	Gliclazide	Domperidone	Clorsulon	Lincomycin HCl	Trametinib (GSK1120212)	Nitrendipine	Vehicle	Vehicle	Torcetrapib	Prednisolone Acetate	5-hydroxytryptophan (5-HTP)
	o	S1777	S1975	S1792	S1992	S1816	S2016	S1836	S2030	S1854	S2041	S1880	S2054	S1894	S2065	S1905	S2080	S1916	S2097	S1937	S2108	S1960	S2119	S2597	S2458
	h	Ethionamide	Aripiprazole	Simvastatin	Fluticasone propionate	Chlorpheniramine Maleate	Mirtazapine	Albendazole Oxide	Flunarizine 2HCl	Bifonazole	Dyclonine HCl	Roxatidine Acetate HCl	Orphenadrine Citrate	Valsartan	Lafutidine	Amlodipine	Clevidipine Butyrate	Sulfisoxazole	Ambrisentan	Isoniazid	Flunixin Meglumin	Pranoprofen	Probucol	Oseltamivir Phosphate	Clonidine HCl
	p	C23	C24	S2173	S2533	S2221	S2547	S2264	S2561	S2344	S2576	S2388	S2586	S2453	S2602	S2466	S2614	S2480	S2680	S2492	S2757	S2503	S2794	P23	P24
		Vehicle	Vehicle	Telotristat Etiprate (LX 1606 Hippurate)	Ritodrine HCl	Apatinib mesylate	Tiotropium Bromide hydrate	Artemether	Clomifene citrate	Piperine	Xylometazoline HCl	L-carnitine	Dimethyl Fumarate	Benserazide HCl	Acemetacin	Estriol	Arecoline HBr	Loperamide HCl	Ibrutinib (PCI-32765)	Novobiocin Sodium	TH-302	Racecadotril	Sofosbuvir (PSI-7977, GS-7977)	Vehicle	Vehicle
Drug Plate 3
	Plate layout: FDA_L1300_9-12
		1	2	3	4	5	6	7	8	9	10	11	12	13	14	15	16	17	18	19	20	21	22	23	24
	a	B23	B24	S2874	S3181	S3002	S3199	S3023	S3635	S3036	S3659	S3052	S3684	S3064	S3711	S3079	S3724	S3114	S3733	S3133	S3745	S3150	S4004	A23	A24
		Vehicle	Vehicle	Camostat Mesilate	Flumequine	Rivaroxaban	Reboxetine mesylate	Bufexamac	Medroxyprogesterone	Pravastatin sodium	Fludrocortisone acetate	Rupatadine Fumarate	Methacholine chloride	Ambroxol HCl	Carbasalate Calcium	Atovaquone	Velpatasvir	Vitamin C	Boceprevir	Sulfamethazine	Balsalazide disodium	Articaine HCl	Ethambutol 2HCl	Vehicle	Vehicle
	b	S4016	S4141	S4025	S4155	S4040	S4166	S4048	S4178	S4058	S4190	S4068	S4201	S4077	S4211	S4086	S4223	S4097	S4235	S4110	S4248	S4124	S4259	S2797	S3167
		Ouabain	Dinitolmide	Homatropine Bromide	Chlorzoxazone	Norethindrone	Chlorpropamide	Carbimazole	Climbazole	Ropivacaine HCl	Cinchophen	Tinidazole	Florfenicol	Mequinol	Montelukast Sodium	Loxapine Succinate	Mevastatin	Dydrogesterone	Phenazopyridine HCl	Estradiol Benzoate	Bromfenac Sodium	Tolazoline HCl	Vilazodone HCl	Lonafarnib	Altrenogest
	c	S2803	S3172	S2900	D23	D24	S3200	S3024	S3636	S3037	S3663	S3053	S3687	S3067	S3714	S3080	S3726	S3116	S3735	S3137	E23	E24	S4005	S4024	S4152
		Galeterone	Anagrelide HCl	Cobicistat (GS-9350)	Vehicle	Vehicle	Triflusal	Lamotrigine	Cefadroxil hydrate	Bepotastine Besilate	Afloqualone	Azelnidipine	Urea	Chlorhexidine 2HCl	Lifitegrast	Etravirine (TMC125)	Selexipag	Sulfathiazole	Umeclidinium bromide	Sodium salicylate	Vehicle	Vehicle	Doxycycline HCl	Homatropine Methylbromide	Ethamsylate
	d	S4017	S4142	S4026	S4156	S4041	S4167	S4049	S4179	S4059	S4191	S4070	S4202	S4078	S4213	S4088	S4225	S4098	S4237	S4111	S4249	S4125	S4260	S3183	S3005
		Allylthiourea	Clopidol	Hydroxyzine 2HCl	Chlortetracycline HCl	Olsalazine Sodium	Cyromazine	Valdecoxib	Mezlocillin Sodium	Sodium Nitroprusside Dihydrate	Betamipron	Guanidine HCl	Verapamil HCl	Mefenamic Acid	Dirithromycin	Flumethasone	Mexiletine HCl	Halcinonide	Primaquine Diphosphate	Dicloxacillin Sodium	Flopropione	Sodium Phenylbutyrate	Tamibarotene	Amitriptyline HCl	Paroxetine HCl
	e	S2807	S3173	S2902	S3185	S3008	S3201	H23	H24	S3038	S3664	S3054	S3690	S3070	S3716	S3081	S3727	I23	I24	S3138	S3747	S3154	S4007	S3746	S3151
	f	Dabrafenib (GSK2118436)	Antipyrine	S-Ruxolitinib (INCB018424)	Adrenalone HCl	Zaltoprofen	Trifluoperazine 2HCl	Vehicle	Vehicle	Fosaprepitant dimeglumine salt	Flupenthixol dihydrochloride	Alverine Citrate	Pargyline hydrochloride	Piracetam	Flibanserin	Ulipristal	Vilanterol Trifenate	Vehicle	Vehicle	Methylthiouracil	Levothyroxine sodium	Butenafine HCl	Pentamidine isethionate	Lumefantrine	Gliquidone
	f	S4019	S4146	S4031	S4159	S4042	S4169	S4050	S4181	S4060	S4192	S4071	S4203	S4079	S4216	S4089	S4227	S4099	S4240	S4112	S4250	S4128	S4262	S4164	S4046
		Avanafil	Bacitracin	Aclidinium Bromide	Bezafibrate	Nafcillin Sodium	Teriflunomide	Valganciclovir HCl	Nicardipine HCl	Erythromycin Ethylsuccinate	Chlorquinaldol	Griseofulvin	Furaltadone HCl	Ticagrelor	Valnemulin HCl	Halobetasol Propionate	Fidaxomicin	Dexlansoprazole	Doxylamine Succinate	Desvenlafaxine Succinate	Sulfamethoxypyridazine	Troxipide	Ebastine	Doxofylline	Estradiol Cypionate
	g	S2814	S3175	S2907	S3186	S3017	S3204	S3031	S3638	S3043	L23	L24	S3694	S3073	M23	M24	S3728	S3121	S3739	S3139	S3751	S3155	S4009	S4257	S4138
	h	Alpelisib (BYL719)	Atomoxetine HCl	Pirfenidone	Azatadine dimaleate	Aspirin	Meptazinol HCl	Linagliptin	Cefamandole nafate	Rofecoxib	Vehicle	Vehicle	Glucosamine hydrochloride	Caspofungin Acetate	Vehicle	Vehicle	Grazoprevir	Ornidazole	Calcipotriene	Methenamine	Quinidine sulfate	Mepivacaine HCl	Mirabegron	Alizapride HCl	Dropropizine
	h	S4020	S4147	S4034	S4160	S4043	S4170	S4051	S4182	S4061	S4195	S4072	S4204	S4080	S4217	S4090	S4228	S4100	S4242	S4114	S4252	S4131	S4264	S3027	S3637
		Sodium Picosulfate	Azithromycin Dihydrate	Diphemanil Methylsulfate	Penicillin G Sodium	Tetrahydrozoline HCl	Coumarin	Nabumetone	Nifuroxazide	Levobupivacaine HCl	Broxyquinoline	Decamethonium Bromide	Isosorbide	Triamterene	Liothyronine Sodium	Fenspiride HCl	Fluorometholone Acetate	Esmolol HCl	Cetrimonium Bromide (CTAB)	Triclabendazole	Mechlorethamine HCl	Levodropropizine	Etofibrate	Fenoprofen calcium hydrate	Cefpirome sulfate
	i	S2823	S3176	S2922	S3188	S3018	S3208	S3032	S3640	S3045	S3671	S3059	S3697	S3075	S3718	S3104	S3729	S3124	S3741	S3140	S4000	S3160	S4010	S3117	S3738
	b	Tideglusib	Betahistine 2HCl	Icotinib	(+,-)-Octopamine HCl	Niflumic acid	Fexofenadine HCl	Bindarit	Methoxyphenamine Hydrochloride	Cinepazide maleate	Quinestrol	Enrofloxacin	Mafenide hydrochloride	Dexmedetomidine	Leuprolide Acetate	Moguisteine	Iron sucrose	Dexamethasone Acetate	Benznidazole	Milnacipran HCl	Pergolide Mesylate	Ethynodiol diacetate	Acebutolol HCl	Oxybutynin chloride	Travoprost
	j	S4021	S4148	S4035	S4161	S4044	S4172	S4053	S4184	S4062	N23	N24	S4206	S4082	O23	O24	S4229	S4101	S4243	S4119	S4253	S4135	S4266	S4054	S4185
		Tolcapone	Ampicillin Trihydrate	Vitamin D2	Benzoic Acid	Toltrazuril	Cetylpyridinium Chloride	Sertraline HCl	Penciclovir	Ronidazole	Vehicle	Vehicle	Cysteamine HCl	Spiramycin	Vehicle	Vehicle	Oxybuprocaine HCl	Voglibose	Deoxycorticosterone acetate	Pefloxacin Mesylate Dihydrate	Epinastine HCl	Clorprenaline HCl	Brimonidine Tartrate	Spironolactone	Tiratricol
	k	S2851	S3178	S2925	S3189	S3019	S3209	S3033	S3646	S3046	S3672	S3060	S3698	S3076	S3719	S3105	S3730	S3129	S3742	S3144	S4001	S3161	S4011	S4102	S4244
	d	Baricitinib (LY3009104, INCB028050)	Brinzolamide	Evacetrapib (LY2484595)	Ropinirole HCl	Ciclopirox ethanolamine	Amidopyrine	Vildagliptin (LAF-237)	Thimerosal	Azilsartan	Cefonicid sodium	Medetomidine HCl	Nortriptyline hydrochloride	Foscarnet Sodium	Topiroxostat	Nadifloxacin	Metaxalone	Trimethoprim	Cholic acid	Darifenacin HBr	Cabozantinib malate (XL184)	Sertaconazole nitrate	Ampiroxicam	Eprosartan Mesylate	Serotonin HCl
	l	S4022	S4149	S4037	S4162	S4045	S4175	J23	J24	S4063	S4197	S4074	S4207	S4083	S4219	S4092	S4230	K23	K24	S4120	S4256	S4136	S4267	S3669	S3057
		Probenecid	Amfenac Sodium Monohydrate	Doxapram HCl	Benzethonium Chloride	Pheniramine Maleate	Sulfaguanidine	Vehicle	Vehicle	Vitamin D3	Bemegride	Sodium Nitrite	Clofibric Acid	Vitamin A Acetate	Azaperone	Pramoxine HCl	Oxaprozin	Vehicle	Vehicle	Sulconazole Nitrate	Buspirone HCl	Carprofen	Diacerein	Carmustine	Azilsartan Medoxomil
	m	S2853	S3179	S3000	S3195	S3021	S3212	S3034	S3648	S3047	S3673	S3062	S3701	S3077	S3722	S3106	S3731	S3130	S3743	S3147	S4002	S3162	S4012	S3717	S3083
	f	Carfilzomib (PR-171)	Carbenicillin disodium	Carbazochrome sodium sulfonate (AC-17)	Azlocillin sodium salt	Rimonabant	Moclobemide (Ro 111163)	Sitaxentan sodium	Amlexanox	Otilonium Bromide	Sulfaphenazole	Diclofenac Potassium	Benactyzine hydrochloride	Tazobactam	Isavuconazole	Pidotimod	Tipiracil hydrochloride	Biotin (Vitamin B7)	Oxiglutatione	Entacapone	Sitagliptin phosphate monohydrate	Tylosin tartrate	Desloratadine	Testosterone Enanthate	Indacaterol Maleate
	n	S4023	S4151	S4038	F23	F24	S4176	S4056	S4186	S4064	S4198	S4075	S4208	S4084	S4221	S4095	S4231	S4105	S4246	S4122	G23	G24	S4268	S4196	S4073
		Procaine HCl	Penfluridol	Dibucaine HCl	Vehicle	Vehicle	Trometamol	Retapamulin	Domiphen Bromide	Escitalopram Oxalate	Aminothiazole	Zinc Pyrithione	Chromocarb	Lomerizine 2HCl	Benzbromarone	Difluprednate	Pilocarpine HCl	Closantel Sodium	Tranylcypromine (2-PCPA) HCl	Tilmicosin	Vehicle	Vehicle	Flufenamic acid	Ethacridine lactate monohydrate	Sodium 4-Aminosalicylate
	o	S2868	S3180	S3001	S3196	S3022	S3621	S3035	S3655	S3051	S3681	S3063	S3706	S3078	S3723	S3113	S3732	S3132	S3744	S3149	S4003	S3163	S4014	S4218	S4091
	h	Alogliptin（SYK-322）benzoate	Eletriptan HBr	Clevudine	Azacyclonol	Cabazitaxel	Pazufloxacin mesylate	Daunorubicin HCl	Cefepime Dihydrochloride Monohydrate	Bosentan Hydrate	Vitamin E Acetate	Diclofenac Diethylamine	Sarpogrelate hydrochloride	Beclomethasone dipropionate	Ramosetron Hydrochloride	Pyridoxine HCl	Avibactam sodium	Sulfamerazine	Eszopiclone	Estradiol valerate	Lithocholic acid	Benztropine mesylate	Hyoscyamine	Amoxapine	Ifenprodil Tartrate
	p	C23	C24	S4039	S4165	S4047	S4177	S4057	S4189	S4065	S4200	S4076	S4209	S4085	S4222	S4096	S4233	S4107	S4247	S4123	S4258	S4139	S4269	P23	P24
		Vehicle	Vehicle	Methazolamide	Benzydamine HCl	Bisacodyl	Uracil	Methyclothiazide	Cyclandelate	Guanabenz Acetate	Tolperisone HCl	Propranolol HCl	Chlorocresol	Levobetaxolol HCl	Piperacillin Sodium	Droperidol	Zoxazolamine	Clofazimine	Prucalopride Succinate	Timolol Maleate	Luliconazole	Cyclizine 2HCl	Vinorelbine Tartrate	Vehicle	Vehicle
Drug Plate 4
	Plate layout: FDA_L1300_13-16
		1	2	3	4	5	6	7	8	9	10	11	12	13	14	15	16	17	18	19	20	21	22	23	24
	a	B23	B24	S4284	S4542	S4292	S4554	S4305	S4565	S4334	S4578	S4349	S4589	S4368	S4600	S4382	S4610	S4401	S4626	S4503	S4636	S4517	S4647	A23	A24
		Vehicle	Vehicle	Chloroprocaine HCl	Trihexyphenidyl hydrochloride	Diphenidol HCl	Bucetin	Anisotropine Methylbromide	Diiodohydroxyquinoline	Mesoridazine Besylate	Tyloxapol	Procyclidine HCl	Amodiaquine dihydrochloride dihydrate	Carbenoxolone Sodium	Benzyl alcohol	Pyrilamine Maleate	Mebendazole	Nifenazone	Ethosuximide	Calcium D-Panthotenate	Teneligliptin hydrobromide	Cefotaxime sodium	Cefmenoxime hydrochloride	Vehicle	Vehicle
	b	S4658	S7765	S4669	S7810	S4683	S7910	S4695	S8016	S4731	S8064	S5002	S8146	S7077	S8432	S7179		S7297		S7505		S7634		S4270	S4528
		Hydroquinidine	Dovitinib (TKI258) Lactate	Benzocaine hydrochloride	Afatinib (BIBW2992) Dimaleate	Sildenafil Mesylate	Epacadostat (INCB024360)	D panthenol	Vonoprazan Fumarate (TAK-438)	Perphenazine	Midostaurin (PKC412)	Fingolimod (FTY720) HCl	Mitomycin C	Cilengitide trifluoroacetate	Troglitazone (CS-045)	BAF312 (Siponimod)	Empty	Osimertinib (AZD9291)	Empty	(S)-crizotinib	Empty	Cerdulatinib (PRT062070, PRT2070)	Empty	Oxiracetam	Furazolidone
	c	S4274	S4529	S4285	D23	D24	S4555	S4308	S4566	S4335	S4579	S4351	S4591	S4370	S4601	S4384	S4612	S4402	S4628	S4504	E23	E24	S4648	S4667	S7799
		Rotigotine	Idramantone	Ospemifene	Vehicle	Vehicle	Carsalam	Benzthiazide	DL-Panthenol	Metaproterenol Sulfate	Resorcinol	Ractopamine HCl	Nitroxoline	Nicotine Ditartrate	Clioquinol	Difloxacin HCl	Dapson	Oxeladin Citrate	(+/-)-Sulfinpyrazone	6-Mercaptopurine (6-MP) Monohydrate	Vehicle	Vehicle	Dantrolene sodium hemiheptahydrate	Lidocaine hydrochloride	Pexmetinib (ARRY-614)
	d	S4660	S7772	S4673	S7818	S4685	S7952	S4696	S8021	S4733	S8067	S5003	S8183	S7083	S8558	S7205		S7303		S7513		S7635		S4543	S4293
		Glycopyrrolate	Elacridar (GF120918)	Etonogestrel	Pexidartinib (PLX3397)	Efavirenz	Ozanimod (RPC1063)	CarbinoxaMine Maleate	Vortioxetine (Lu AA21004) HBr	Retigabine	Vorapaxar	Tacrolimus (FK506)	Pimavanserin	Ceritinib (LDK378)	Tofogliflozin(CSG 452)	Idasanutlin (RG-7388)	Empty	Rilpivirine	Empty	Trelagliptin	Empty	Lomitapide	Empty	Trimetazidine dihydrochloride	Promethazine HCl
	e	S4276	S4530	S4286	S4544	S4294	S4556	H23	H24	S4336	S4580	S4353	S4593	S4373	S4602	S4385	S4617	I23	I24	S4505	S4638	S4519	S4649	S4637	S4518
	f	Etizolam	i-Inositol	Anidulafungin (LY303366)	Urethane	Procainamide HCl	Carzenide	Vehicle	Vehicle	Metaraminol Bitartrate	Hydroquinone	Terfenadine	Chlormadinone acetate	Dicyclomine HCl	Acetohydroxamic acid	Fosfomycin Tromethamine	Dextromethorphan hydrobromide hydrate	Vehicle	Vehicle	Vinblastine sulfate	Desogestrel	Citric acid trilithium salt tetrahydrate	Atipamezole hydrochloride	Prasugrel Hydrochloride	Chloroxylenol
	f	S4662	S7775	S4674	S7829	S4686	S7975	S4697	S8022	S4736	S8078	S5004	S8195	S7128	S8565	S7215		S7326		S7521		S7645		S7858	S4691
		Atazanavir	Emricasan	Hydroxyprogesterone caproate	CB1954	Vitamin E	Favipiravir (T-705)	Saxagliptin hydrate	Empagliflozin (BI 10773)	Trapidil	Bardoxolone Methyl	Pimecrolimus	Oclacitinib maleate	Tazemetostat (EPZ-6438)	Omarigliptin (MK-3102)	Losmapimod (GW856553X)	Empty	Tasisulam	Empty	Afuresertib (GSK2110183)	Empty	Pilaralisib (XL147)	Empty	Dibutyryl-cAMP (Bucladesine)	Oxybenzone
	g	S4278	S4532	S4287	S4546	S4295	S4558	S4321	S4570	S4339	L23	L24	S4594	S4374	M23	M24	S4618	S4408	S4630	S4506	S4639	S4521	S4651		S7678
	h	Carteolol HCl	Iopamidol	Micafungin Sodium	Xylitol	Meclofenamate Sodium	Citiolone	Diphenylpyraline HCl	Halothane	Meticrane	Vehicle	Vehicle	Cephalothin	Thioridazine HCl	Vehicle	Vehicle	Fenoldopam mesylate	Procodazole	Diazoxide	Acetazolamide	Brexpiprazole	DEET	Etoricoxib	Empty	Sacubitril/valsartan (LCZ696)
	h	S4663	S7781	S4676	S7852	S4687	S7977	S4699	S8034	S4748	S8103	S6003	S8205	S7155	S8594	S7218		S7358		S7523		S7646		S4312	S4569
		Fusidate Sodium	Sunitinib	Gluconolactone	Eliglustat	Rivastigmine	Napabucasin	Etretinate	Apremilast (CC-10004)	Ondansetron Hydrochloride Dihydrate	Sotagliflozin (LX4211)	Ataluren (PTC124)	Enasidenib (AG-221)	Batimastat (BB-94)	Tirofiban Hydrochloride	Alvelestat (AZD9668)	Empty	Poziotinib (HM781-36B)	Empty	Entospletinib (GS-9973)	Empty	Voxtalisib (XL765, SAR245409)	Empty	Carbadox	Fluphenazine dihydrochloride
	i	S4279	S4535	S4288	S4548	S4296	S4559	S4322	S4571	S4341	S4583	S4358	S4595	S4375	S4604	S4390	S4619	S4414	S4631	S4507	S4640	S4522	S4652	S4404	S4629
	b	Demeclocycline HCl	Methylene Blue	Chloroambucil	Aminoguanidine hydrochloride	Salmeterol Xinafoate	Cloxiquine	Disopyramide Phosphate	Hexylresorcinol	Nalmefene HCl	Butamben	Pimozide	Cefazolin Sodium	Mepenzolate Bromide	Levofloxacin hydrate	Brucine sulfate salt hydrate	Itopride hydrochloride	Sodium 4-aminohippurate Hydrate	Prochlorperazine dimaleate salt	17-Hydroxyprogesterone	Lesinurad	Dehydroacetic acid	Sulisobenzone	Pasiniazid	Chlorotrianisene
	j	S4664	S7784	S4678	S7854	S4689	S7995	S4714	S8041	S4749	N23	N24	S8219	S7156	O23	O24		S7393		S7550		S7654		S4718	S8048
		Molsidomine	Fumagillin	Povidone iodine	Ulixertinib (BVD-523, VRT752271)	Deoxycholic acid	Ripasudil (K-115) hydrochloride dihydrate	(-)-Menthol	Cobimetinib (GDC-0973, RG7420)	Citalopram HBr	Vehicle	Vehicle	Bitopertin	Marimastat (BB-2516)	Vehicle	Vehicle	Empty	Aloxistatin	Empty	Erythromycin Cyclocarbonate	Empty	Defactinib (VS-6063, PF-04554878)	Empty	Acetylcholine iodide	Venetoclax (ABT-199, GDC-0199)
	k	S4280	S4536	S4289	S4550	S4297	S4561	S4326	S4574	S4342	S4584	S4359	S4596	S4376	S4605	S4394	S4620	S4416	S4632	S4512	S4641	S4525	S4655	S7417
	d	Meclofenoxate (Centrophenoxine) HCl	Nitrofurantoin	Metoclopramide HCl	Azelaic acid	Mupirocin	Danthron	Ethoxzolamide	Piperazine	Nialamide	Butylparaben	Carbachol	Cefixime	Aceclidine HCl	Folic acid	Clofoctol	Cefuroxime sodium	Trimipramine Maleate	Hexachlorophene	Aceglutamide	Tedizolid Phosphate	Ethylparaben	Sulpiride	Puromycin 2HCl	Empty
	l	S4665	S7786	S4679	S7856	S4690	S7998	J23	J24	S4750	S8134	S7015	S8241	S7157		S7262		K23	K24	S7579		S7660		S4581	S4357
		Rebeprazole sodium	Erlotinib	Terazosin HCl	Tenofovir Alafenamide (GS-7340)	Escin	Entrectinib (RXDX-101)	Vehicle	Vehicle	Sulfacetamide sodium salt hydrate	Radotinib	Birinapant	Ponesimod	Ilomastat (GM6001, Galardin)	Empty	Vidofludimus	Empty	Vehicle	Vehicle	Ledipasvir (GS5885)	Empty	Obeticholic Acid	Empty	Triacetin	Tacrine HCl
	m	S4282	S4539	S4290	S4552	S4299	S4562	S4330	S4576	S4345	S4585	S4362	S4597	S4377	S4607	S4397	S4624	S4420	S4634	S4514	S4645	S4526	S4656	S4603	S4389
	f	Nelfinavir Mesylate	Salicylic acid	Digoxin	Bithionol	Dicoumarol	Dehydrocholic acid	Isoetharine Mesylate	Sulfabenzamide	Pentoxifylline	Succinylsulfathiazole	Glafenine HCl	Lercanidipine hydrochloride	Imipramine HCl	2,2′-Dihydroxy-4-methoxybenzophenone	Diperodon HCl	5,5-Dimethyloxazolidine-2,4-dione	Mefloquine HCl	Sodium sulfadiazine	Acetylleucine	Armodafinil	Fenbufen	Parecoxib	Gallic acid	Bephenium Hydroxynaphthoate
	n	S4666	S7787	S4680	F23	F24	S8001	S4727	S8051	S4751	S8135	S7028	S8266	S7158		S7280		S7440		S7605	G23	G24		S8116	S7007
		Sivelestat sodium tetrahydrate	Docetaxel Trihydrate	Protirelin	Vehicle	Vehicle	Ricolinostat (ACY-1215)	Cinnarizine	Macitentan	Cisapride hydrate	Riociguat (BAY 63-2521)	Duvelisib (IPI-145, INK1197)	Melphalan	abemaciclib (LY2835219)	Empty	Edoxaban	Empty	Ribociclib (LEE011)	Empty	Filgotinib (GLPG0634)	Vehicle	Vehicle	Empty	Acalabrutinib (ACP-196)	Binimetinib (MEK162, ARRY-162, ARRY-438162)
	o	S4283	S4541	S4291	S4553	S4301	S4564	S4333	S4577	S4348	S4588	S4365	S4599	S4381	S4609	S4398	S4625	S4501	S4635	S4516	S4646	S4527	S4657		S7252
	h	Cyclobenzaprine HCl	Triclosan	Labetalol HCl	Bronopol	(R)-(+)-Atenolol HCl	Diethylcarbamazine citrate	Mepiroxol	Terpin hydrate	Piromidic Acid	Docusate Sodium	Phthalylsulfacetamide	Benzyl benzoate	Proadifen HCl	Diflunisal	Isoxicam	Alcaftadine	Naloxone HCl Dihydrate	Cyproheptadine hydrochloride	(+)-Camphor	Ciclesonide	Fenofibric acid	Eslicarbazepine Acetate	Empty	Selinexor (KPT-330)
	p	C23	C24	S4682	S7864	S4693	S8012	S4729	S8057	S5001	S8138	S7067	S8294	S7161		S7284		S7492		S7625		S7684		P23	P24
		Vehicle	Vehicle	Loxoprofen	Oltipraz	Guanfacine Hydrochloride	Otenabant (CP-945598) HCl	Tamsulosin hydrochloride	Pacritinib (SB1518)	Tofacitinib (CP-690550) Citrate	Molidustat (BAY 85-3934)	Tepotinib (EMD 1214063)	Olmutinib (HM61713, BI 1482694)	Motolimod (VTX-2337)	Empty	Rociletinib (CO-1686, AVL-301)	Empty	Uprosertib (GSK2141795)	Empty	Niraparib (MK-4827) tosylate	Empty	Salirasib	Empty	Vehicle	Vehicle
Drug Plate 5
	Plate layout: FDA_L1300_17-19 + Pandemic plate E
		1	2	3	4	5	6	7	8	9	10	11	12	13	14	15	16	17	18	19	20	21	22	23	24
	a	B23	B24	S1238	P1061	S1540	S1345	S1799	S1440	S1903	S1751	S2128	S1950	S2551	S2095	S3061	S2507	S4118	S2572	S4668	S3056		S3174	A23	A24		Vehicle = water
		Vehicle	Vehicle	Tamoxifen	Nafarelin Acetate	Saxagliptin	Granisetron HCl	Ranolazine	Varenicline Tartrate	Diclofenac Sodium	Gadodiamide Hydrate	Bazedoxifene HCl	Metformin HCl	Sulbactam sodium	Fosinopril Sodium	Epinephrine HCl	Salbutamol Sulfate	Histamine 2HCl	Streptomycin sulfate	Procaine	Miltefosine	Empty	L-Arginine HCl (L-Arg)	Vehicle	Vehicle		From MMV pandemic box
	b	S3710		S4027		S4121		S4183		S4360		S4606		S1116							2mM			S1011	P1004
		Fosfomycin calcium	MMV617332	Flavoxate HCl	MMV1593519	Succinylcholine Chloride Dihydrate	MMV003297	Paromomycin Sulfate	MMV1634396	Tolmetin Sodium	MMV1580482	Glutathione	MMV1581035	Palbociclib (PD-0332991) HCl	MMV638198		MMV690706		MMV1782353		MMV1580843		Empty	Afatinib (BIBW2992)	Bivalirudin Trifluoroacetate
	c	S1018	P1011	S1258	D23	D24	S1346	S1805	S1494	S1940	S1826	S2180	S1984	S2556	S2129	S3066	S2514	S4171	S2575	S4675	E23	E24	S3207	S4008
		Dovitinib (TKI-258, CHIR-258)	Eptifibatide Acetate	Prasugrel	Vehicle	Vehicle	Heparin sodium	Acetylcholine Chloride	Ralimetinib (LY2228820)	Levofloxacin	Nedaplatin	Ixazomib (MLN2238)	Ticlopidine HCl	Rosiglitazone	Fudosteine	Naloxone HCl	Tobramycin	Choline Chloride	Vancomycin HCl	Tiagabine	Vehicle	Vehicle	Iopromide	Pemirolast potassium	MMV1633963
	d	S3734		S4029		S4127		S4226		S4430		S4653		S1135							2mM			P1063	S1630
		Albiglutide	MMV1580480	Colistin Sulfate	MMV002505	Terbutaline Sulfate	MMV1580487	Minocycline HCl	MMV1634385	Hydroxychloroquine Sulfate	MMV1580501	L-Ornithine	MMV1593544	Pemetrexed	MMV637413		MMV1782220		MMV1782349		MMV690555		Empty	Pramlintide Acetate	Allopurinol
	e	S1023	P1015	S1357	S1149	s1635	S1370	H23	H24	S2044	S1853	S2460	S1995	S2567	S2284	S3170	S2527	I23	I24	S4734	S3072		S3211	S3058
	f	Erlotinib HCl (OSI-744)	Lypressin Acetate	Lidocaine	Gemcitabine HCl	Erythromycin	Biapenem	Vehicle	Vehicle	Cyproheptadine HCl	Penicillamine	Pramipexole	Procarbazine HCl	Medroxyprogesterone acetate	Colchicine	Ampicillin sodium	Methacycline HCl	Vehicle	Vehicle	Retigabine 2HCl	(R)-baclofen		Thiamine HCl (Vitamin B1)	Danofloxacin Mesylate	Empty
	f	S3736		S4030		S4137		S4234		S4523	MMV1580496	S4671		S2133							2mM				S4174
		Fondaparinux Sodium	MMV1580494	Gentamicin Sulfate	MMV1581034	Eprazinone 2HCl	MMV1580485	Capreomycin Sulfate	MMV1633968	Dihydrostreptomycin sulfate		Cefradine	MMV1593521	Gabapentin	MMV658803		MMV1782213		MMV1782355		MMV1613559		Empty	MMV1580505	Sodium Gluconate
	g	S1026	P1017	S1390	S1215	S1688	S1373	S1813	S1506	S2059	L23	L24	S1998	S2741	M23	M24	S2539	S4502	S2908	S7397	S3120		S3619	2mM
	h	Imatinib Mesylate (STI571)	Octreotide Acetate	Ondansetron HCl	Carboplatin	Betamethasone Dipropionate	Daptomycin	Amlodipine Besylate	Perindopril Erbumine	Terazosin HCl Dihydrate	Vehicle	Vehicle	D-Cycloserine	Niraparib (MK-4827)	Vehicle	Vehicle	Lomefloxacin HCl	Eltrombopag	Hygromycin B	Sorafenib	Doxepin HCl		Citicoline sodium	MMV1782209	Empty
	h	S3737		S4052		S4144		S4236		S4540		S4684		S3065							2mM			S1811	S1502
		Cangrelor Tetrasodium	MMV275100	Netilmicin Sulfate	MMV1581033	Amprolium HCl	MMV098836	Proflavine Hemisulfate	MMV688991	Sisomicin sulfate	MMV1580490	Sildenafil	MMV1593514	Amikacin disulfate	MMV1580500		MMV1782214		MMV1782352		MMV1634361		Empty	Amiloride HCl	Cephalexin
	i	S1042	P1025	S1431	S1236	S1714	S1375	S1823	S1518	S2067	S1875	S2505	S1999	S2830	S2378	S3647	S2560	S4538	S3007	S7633	S3122		S3649	S4210	S2588
	b	Sunitinib Malate	Atosiban Acetate	Sildenafil Citrate	Leucovorin Calcium Pentahydrate	Gemcitabine	Dorzolamide HCl	Fenoprofen Calcium	Ibuprofen Lysine	Ozagrel HCl	Tranexamic Acid	Rosiglitazone maleate	Sodium butyrate	Clindamycin	Butylscopolamine Bromide	Mafenide Acetate	Amiloride HCl dihydrate	Pantoprazole sodium	Zanamivir	Lomitapide Mesylate	Amikacin hydrate		Ceftazidime	Benzocaine	Calcium Levofolinate
	j	S3740		S4069		S4157		S4245		S4549	N23	N24		S4314	O23	O24					2mM			S4271
		Selegiline HCl	MMV1782103	Hexamethonium Dibromide	MMV1557856	Chloroquine Phosphate	MMV218827	Sodium ascorbate	MMV1580502	Antimonyl potassium tartrate trihydrate	Vehicle	Vehicle	MMV1581036	Ceftazidime Pentahydrate	Vehicle	Vehicle	MMV1782211		MMV1782350		MMV002350		Empty	Isepamicin Sulphate	MMV637855
	k	S1119	P1029	S1457	S1311	S1725	S1384	S1827	S1579	S2087	S1893	S2525	S2008	S2875	S2416	S4081	S2562	S4633	S3013	S7782	S3146		S3650
	d	Cabozantinib (XL184, BMS-907351)	Oxytocin (Syntocinon)	Atazanavir Sulfate	Pamidronate Disodium	Terbinafine	Mizoribine	Betaxolol HCl	Palbociclib (PD0332991) Isethionate	Rivastigmine Tartrate	D-glutamine	Phenytoin	Taurine	Prucalopride	Chondroitin sulfate	Sulfacetamide Sodium	Hydralazine HCl	Isosorbide Mononitrate	Plerixafor 8HCl (AMD3100 8HCl)	Dasatinib Monohydrate	Tripelennamine HCl		Penicillin V potassium salt	Empty	MMV1782386
	l	S3748		S4093		S4158		J23	J24	S4567		S7204						K23	K24		2mM			S1857	S2482
		Acamprosate Calcium	MMV1782098	Bismuth Subcitrate Potassium	MMV1580796	Ceftriaxone Sodium Trihydrate	MMV1782111	Vehicle	Vehicle	Eprodisate disodium	MMV1634393	Fosbretabulin (Combretastatin A4 Phosphate (CA4P)) Disodium	MMV1581030		MMV1580488		MMV1782210	Vehicle	Vehicle		MMV1580483		Empty	Etidronate	Manidipine 2HCl
	m	S1148	P1030	S1491	S1338	S1737	S1395	s1835	S1648	S2090	S1911	S2528	S2048	S3012	S2462	S4106	S2563	S4650	S3048		S3148		S3662	S2315	S3639
	f	Docetaxel	Salmon Calcitonin Acetate	Fludarabine	Gabapentin HCl	Prednisolone	Polymyxin B sulphate	Azithromycin	Cytarabine	Dexmedetomidine HCl	Disodium Cromoglycate	Ciclopirox	Clindamycin Phosphate	Pazopanib	Donepezil HCl	Closantel	Oxacillin sodium monohydrate	Atipamezole	Solifenacin succinate		Ibandronate sodium		Pirenzepine dihydrochloride	Kanamycin sulfate	Tacrine hydrochloride hydrate
	n	S3750		S4094	F23	F24		S4298		S4575		S7377									G23	G24			S4700
		Sodium benzoate	MMV1634397	Tetramisole HCl	Vehicle	Vehicle	MMV1782097	Amifostine	MMV690467	Pralidoxime chloride	MMV1634392	Aprotinin	MMV247764		MMV1580486		MMV1782208		MMV1782412		Vehicle	Vehicle	Empty	MMV1782113	4-Aminobutyric acid
	o	S1230	P1049	S1500	S1339	S1754	S1399	S1855	S1749	S2126	S1939	S2536	S2076	S3015	S2490	S4113	S2568	S4661	S3050		S3165		S3667
	h	Flavopiridol (Alvocidib)	GHRP-2	Betamethasone	Galanthamine HBr	Oxybutynin	Teicoplanin	Pefloxacin Mesylate	L-Glutamine	Naftopidil	(-)-Tetramisole	Miconazole	Lisinopril	Amoxicillin	Neostigmine Bromide	Desvenlafaxine	Neomycin sulfate	Tiagabine hydrochloride	Palonosetron HCl	Empty	Abacavir sulfate	Empty	Imipenem	MMV1580498	Empty
	p	C23	C24	S4117		S4180		S4311		S4582		S7785							2mM		2mM			P23	P24
		Vehicle	Vehicle	Histamine Phosphate	MMV687798	Nefopam HCl	MMV1634398	Calcium Gluceptate	MMV1580493	Eflornithine hydrochloride hydrate	MMV1634389	Pemetrexed Disodium Hydrate	MMV019724	Empty	MMV1782222	Empty	MMV1006203	Empty	MMV1613563	Empty	MMV003069	Empty		Vehicle	Vehicle
Drug Plate 6
	Plate layout pandemic resposne box: Plate ABCD
		1	2	3	4	5	6	7	8	9	10	11	12	13	14	15	16	17	18	19	20	21	22	23	24
	a
		Vehicle	Vehicle	MMV1634492	MMV1483032	MMV002731	MMV1613560	MMV003143	MMV1581547	MMV1578560	MMV1579776	MMV1782223	MMV687273	MMV1782351	MMV637945	MMV1593535	MMV020752	MMV1579783	MMV093250	MMV1633967	MMV1581554	MMV1581551	MMV1549626	Vehicle	Vehicle
	b
		Vehicle	Vehicle	MMV1578558	MMV1782411	MMV1593532	MMV1593515	MMV1579780	MMV394033	MMV1578576	MMV690547	MMV831201	MMV1580794	MMV1579782	MMV1580491	MMV1578577	MMV1782101	MMV1582490	MMV056052	MMV1580849	MMV1782115	MMV1578884	MMV1593513	Vehicle	Vehicle
	c
		Vehicle	Vehicle	MMV1782108	MMV508427	MMV000059	MMV1230557	MMV002337	MMV687800	MMV640014	MMV1579775	MMV1782218	MMV1634387	MMV1782387	MMV1580854	MMV1593533	MMV1229204	MMV1578925	MMV1593541	MMV1593534	MMV1581550	MMV1580853	MMV1578559	Vehicle	Vehicle
	d
		Vehicle	Vehicle	MMV1782140	MMV214956	MMV002224	MMV1581032	MMV688756	MMV1634404	MMV1578562	MMV1165877	MMV687801	MMV001793	MMV1579777	MMV1580492	MMV233495	MMV1633969	MMV1582489	MMV1580504	MMV1580839	MMV1782114	MMV108465	MMV1593511	Vehicle	Vehicle
	e
	f	Vehicle	Vehicle	MMV1634494	MMV1578565	MMV637104	MMV1593540	MMV1634363	MMV1580848	MMV004508	MMV1579354	MMV1782217	MMV1633966	MMV1782389	MMV1580851	MMV422940	MMV1578575	MMV1578889	MMV1593537	MMV1582498	MMV1581546	MMV1580841	MMV1578579	Vehicle	Vehicle
	f
		Vehicle	Vehicle	MMV1634391	MMV1634395	MMV637659	MMV1580799	MMV1578897	MMV1634388	MMV1578555	MMV1580497	MMV1593531	MMV251679	MMV292173	MMV690621	MMV002676	MMV596723	MMV1582488	MMV001961	MMV1579779	MMV018362	MMV1480967	MMV637306	Vehicle	Vehicle
	g
	h	Vehicle	Vehicle	MMV1634386	MMV1578561	MMV637533	MMV1593539	MMV1634359	MMV1580842	MMV1782212	MMV1578899	MMV1782216	MMV1505642	MMV1782388	MMV1579849	MMV1582497	MMV1578556	MMV1578572	MMV1582492	MMV1582494	MMV1580844	MMV1579878	MMV1578578	Vehicle	Vehicle
	h
		Vehicle	Vehicle	MMV1633674	MMV1634071	MMV1580846	MMV001726	MMV001014	MMV180402	MMV1578554	MMV1580495	MMV1581558	MMV003291	MMV102270	MMV1782112	MMV1633675	MMV1581378	MMV002665	MMV003738	MMV1579778	MMV1634556	MMV1578570	MMV1581377	Vehicle	Vehicle
	i
	b	Vehicle	Vehicle	MMV637528	MMV1578557	MMV1634362	MMV1582495	MMV1782110	MMV1580840	MMV1782227	MMV1578890	MMV1009286	MMV1593542	MMV1634557	MMV1579844	MMV1581553	MMV1663457	MMV1578568	MMV1582491	MMV1582493	MMV1579788	MMV1579845	MMV1578574	Vehicle	Vehicle
	j
		Vehicle	Vehicle	MMV002169	MMV1633962	MMV1580845	MMV690653	MMV1578885	MMV642550	MMV1634402	MMV1645152	MMV1581556	MMV009948	MMV000008	MMV1782107	MMV303733	MMV1581031	MMV1581559	MMV690540	MMV099714	MMV1634401	MMV1578564	MMV002780	Vehicle	Vehicle
	k
	d	Vehicle	Vehicle	MMV1782109	MMV000725	MMV1634360	MMV1582487	MMV1634493	MMV046261	MMV1782226	MMV1578886	MMV1782225	MMV1593538	MMV030787	MMV141011	MMV1581548	MMV1341773	MMV1580173	MMV1582382	MMV000043	MMV1579785	MMV1579787	MMV1578569	Vehicle	Vehicle
	l
		Vehicle	Vehicle	MMV002612	MMV1633678	MMV1579850	MMV1580484	MMV687696	MMV1580798	MMV1634399	MMV1633677	MMV1581549	MMV1174026	MMV002260	MMV1782106	MMV003249	MMV1580797	MMV1581545	MMV614278	MMV1578891	MMV1634394	MMV1782215	MMV1580801	Vehicle	Vehicle
	m
	f	Vehicle	Vehicle	MMV1645051	MMV1634384	MMV002565	MMV021759	MMV344625	MMV1579846	MMV1782221	MMV1578573	MMV1782354	MMV002560	MMV000028	MMV002516	MMV1580850	MMV1633970	MMV1634403	MMV002354	MMV003137	MMV811071	MMV1579786	MMV1578566	Vehicle	Vehicle
	n
		Vehicle	Vehicle	MMV1613562	MMV690480	MMV374187	MMV1580478	MMV011565	MMV1580800	MMV000051	MMV1593520	MMV1580847	MMV003820	MMV102833	MMV1782105	MMV001438	MMV001761	MMV1580855	MMV1580489	MMV124656	MMV1633964	MMV1782403	MMV010036	Vehicle	Vehicle
	o
	h	Vehicle	Vehicle	MMV1634491	MMV1634383	MMV396785	MMV1581555	MMV1634358	MMV1578842	MMV1782224	MMV1578571	MMV689401	MMV002459	MMV002722	MMV688755	MMV002740	MMV1633965	MMV1634390	MMV1581557	MMV1581552	MMV1578898	MMV1579784	MMV1578563	Vehicle	Vehicle
	p
		Vehicle	Vehicle	MMV689758	MMV1593517	MMV1579781	MMV1782102	MMV452821	MMV1580503	MMV002287	MMV1581029	MMV1579847	MMV639951	MMV565773	MMV1782104	MMV1582496	MMV002015	MMV1580852	MMV1580499	MMV975972	MMV1593516	MMV1782402	MMV637879	Vehicle	Vehicle

## Sheet: P1
<>	1	2	3	4	5	6	7	8	9	10	11	12	13	14	15	16	17	18	19	20	21	22	23	24
A	0.2238	0.2091	0.1883	0.1883	0.1151	0.2167	0.1903	0.2009	0.1943	0.201	0.236	0.2154	0.2569	0.2132	0.2416	0.2373	0.2234	0.2115	0.2512	0.2376	0.2317	0.2668	0.2206	0.2687
B	0.197	0.1984	0.1927	0.1928	0.1912	0.1934	0.2103	0.1675	0.2362	0.1961	0.2194	0.2043	0.2175	0.1954	0.2384	0.2149	0.2132	0.2278	0.2044	0.2206	0.2131	0.2452	0.2307	0.2236
C	0.2028	0.1783	0.1783	0.1906	0.2128	0.1985	0.2082	0.1901	0.1864	0.2099	0.2031	0.1801	0.1989	0.1979	0.2079	0.2006	0.2185	0.2144	0.1829	0.2002	0.2195	0.2071	0.2081	0.2376
D	0.2042	0.1806	0.1935	0.1811	0.1787	0.1849	0.1897	0.2022	0.1727	0.1925	0.1863	0.1817	0.1992	0.1983	0.2163	0.204	0.206	0.203	0.2092	0.2052	0.2326	0.1899	0.2098	0.2406
E	0.1851	0.197	0.1786	0.1739	0.1141	0.199	0.1746	0.1943	0.1843	0.2083	0.2041	0.1805	0.2038	0.1839	0.1904	0.2181	0.209	0.2011	0.1964	0.1933	0.2189	0.1853	0.2534	0.226
F	0.1908	0.1804	0.1722	0.1644	0.1651	0.179	0.1791	0.2031	0.2041	0.1907	0.19	0.201	0.1933	0.1991	0.199	0.2133	0.1987	0.1929	0.1998	0.2061	0.1984	0.1892	0.197	0.2154
G	0.1795	0.1913	0.1681	0.1624	0.1716	0.1636	0.1699	0.1996	0.1926	0.1957	0.2069	0.1919	0.2291	0.2011	0.1917	0.2044	0.2025	0.1841	0.1887	0.1822	0.1683	0.19	0.1942	0.2066
H	0.1857	0.2285	0.1757	0.1867	0.1768	0.1968	0.1896	0.1799	0.1958	0.1808	0.2771	0.2053	0.1983	0.1866	0.1855	0.1918	0.1476	0.1969	0.1848	0.1844	0.1742	0.182	0.1921	0.2106
I	0.1767	0.1781	0.1793	0.1315	0.1705	0.1831	0.1885	0.1924	0.2084	0.1982	0.2069	0.2129	0.2135	0.2277	0.2166	0.1995	0.2073	0.1981	0.1817	0.1806	0.168	0.1805	0.1748	0.212
J	0.1942	0.1666	0.1352	0.1682	0.1717	0.1739	0.2226	0.1963	0.2056	0.1883	0.2059	0.1936	0.2317	0.2093	0.2119	0.1955	0.1974	0.1996	0.18	0.1604	0.1764	0.1667	0.1823	0.1994
K	0.2014	0.1789	0.1762	0.1706	0.1844	0.1822	0.1843	0.1819	0.1757	0.1925	0.2076	0.206	0.2473	0.1413	0.2001	0.2097	0.2482	0.1956	0.1679	0.1784	0.1685	0.1619	0.2095	0.2044
L	0.207	0.175	0.1729	0.1712	0.1693	0.1761	0.1765	0.2004	0.1767	0.2026	0.2066	0.2178	0.2239	0.1964	0.2078	0.2167	0.2071	0.182	0.1744	0.1644	0.1869	0.1781	0.1968	0.2047
M	0.2182	0.1726	0.1804	0.191	0.176	0.1937	0.1928	0.2045	0.1028	0.1802	0.1871	0.2051	0.2038	0.2232	0.2269	0.2092	0.209	0.1875	0.1781	0.1781	0.1767	0.1789	0.185	0.212
N	0.1994	0.1691	0.1725	0.1909	0.1952	0.1933	0.1863	0.1712	0.1854	0.2009	0.2258	0.2094	0.234	0.2354	0.2374	0.2237	0.214	0.2021	0.1774	0.1667	0.1683	0.1912	0.1806	0.2122
O	0.225	0.1977	0.1876	0.1973	0.2131	0.1622	0.1858	0.2022	0.1848	0.2182	0.2053	0.2025	0.2172	0.2323	0.2613	0.2198	0.1868	0.1933	0.1911	0.1883	0.2153	0.1888	0.1915	0.2185
P	0.2335	0.1972	0.2126	0.2132	0.2313	0.1979	0.2071	0.1886	0.1984	0.1952	0.2014	0.1997	0.2124	0.2606	0.2631	0.2459	0.2224	0.2381	0.222	0.2049	0.1945	0.2192	0.1911	0.2354

## Sheet: P2
<>	1	2	3	4	5	6	7	8	9	10	11	12	13	14	15	16	17	18	19	20	21	22	23	24
A	0.2492	0.2232	0.1995	0.2086	0.1978	0.2173	0.1815	0.2007	0.1893	0.1962	0.2033	0.2177	0.2776	0.2341	0.2213	0.2214	0.244	0.2108	0.2416	0.2018	0.2321	0.2367	0.2346	0.2486
B	0.2039	0.1924	0.1877	0.1981	0.2063	0.1899	0.1829	0.2274	0.2167	0.219	0.1943	0.2071	0.2109	0.2087	0.1982	0.2558	0.2457	0.2499	0.2037	0.2098	0.209	0.2615	0.2435	0.2066
C	0.2035	0.1966	0.2074	0.1864	0.1967	0.1964	0.2082	0.2161	0.1184	0.2158	0.1948	0.1947	0.2095	0.1948	0.217	0.2197	0.2355	0.2554	0.2111	0.2222	0.213	0.2265	0.203	0.2862
D	0.2108	0.2137	0.2032	0.2024	0.1857	0.154	0.1851	0.2052	0.2357	0.2183	0.201	0.2013	0.2076	0.206	0.1908	0.2066	0.2085	0.218	0.219	0.2039	0.1927	0.2157	0.22	0.2178
E	0.2056	0.195	0.2106	0.1875	0.2027	0.2103	0.2236	0.2096	0.1966	0.216	0.1957	0.1971	0.2083	0.1832	0.186	0.2117	0.2362	0.2135	0.1992	0.1938	0.1968	0.2039	0.2007	0.2096
F	0.2078	0.1895	0.1936	0.1838	0.1866	0.2096	0.2086	0.2121	0.1838	0.1905	0.2112	0.1962	0.2073	0.2071	0.1943	0.1989	0.2199	0.2089	0.2121	0.1811	0.1793	0.2166	0.2055	0.2033
G	0.1865	0.1912	0.1974	0.2032	0.2141	0.2045	0.2072	0.212	0.2186	0.2233	0.1945	0.1941	0.2045	0.1991	0.2464	0.2015	0.1453	0.1999	0.1879	0.1775	0.1701	0.1876	0.2038	0.205
H	0.2	0.1852	0.1976	0.1844	0.1918	0.199	0.1845	0.2015	0.1879	0.2164	0.2043	0.2043	0.2187	0.2233	0.2145	0.2084	0.204	0.1897	0.1969	0.1752	0.1866	0.1891	0.1753	0.2294
I	0.2106	0.1845	0.1877	0.1833	0.1805	0.1814	0.1851	0.1874	0.1802	0.2283	0.2188	0.2345	0.228	0.2291	0.227	0.2068	0.2029	0.202	0.2054	0.1756	0.183	0.1784	0.1857	0.2062
J	0.1883	0.1849	0.1984	0.1757	0.1767	0.1819	0.1875	0.1981	0.1905	0.2231	0.2111	0.225	0.2356	0.2189	0.2163	0.2289	0.2006	0.188	0.1804	0.1823	0.1777	0.1845	0.2055	0.1622
K	0.1785	0.1965	0.1821	0.1915	0.1807	0.186	0.1757	0.188	0.2022	0.2026	0.2178	0.2465	0.2084	0.225	0.2181	0.2041	0.176	0.1736	0.1803	0.1799	0.1768	0.178	0.1494	0.2081
L	0.1997	0.183	0.1937	0.1661	0.1701	0.1873	0.187	0.1863	0.1979	0.199	0.2053	0.2173	0.2405	0.2256	0.2049	0.2111	0.1922	0.1833	0.1727	0.1763	0.2043	0.1928	0.1855	0.2065
M	0.1934	0.1932	0.1837	0.1825	0.1721	0.1762	0.1419	0.2081	0.1655	0.1958	0.1929	0.2141	0.2171	0.2076	0.2163	0.2072	0.217	0.1886	0.2055	0.1876	0.1759	0.1856	0.1866	0.2053
N	0.2222	0.1973	0.1831	0.188	0.2065	0.1863	0.1807	0.1923	0.1945	0.1739	0.1975	0.1918	0.2085	0.2125	0.2098	0.2263	0.2005	0.2004	0.2027	0.1855	0.1885	0.1741	0.1994	0.2488
O	0.2472	0.2007	0.1907	0.2092	0.1803	0.1969	0.1853	0.2064	0.1681	0.197	0.2034	0.2019	0.2242	0.2187	0.245	0.2509	0.2153	0.1926	0.2198	0.1935	0.1972	0.201	0.2035	0.2112
P	0.2208	0.2194	0.2335	0.1926	0.2155	0.1965	0.1792	0.2096	0.2128	0.2059	0.2048	0.1984	0.223	0.2107	0.2082	0.2365	0.2523	0.2092	0.1949	0.1909	0.2189	0.2065	0.2286	0.231

## Sheet: P3
<>	1	2	3	4	5	6	7	8	9	10	11	12	13	14	15	16	17	18	19	20	21	22	23	24
A	0.2479	0.2349	0.2285	0.2403	0.2159	0.2383	0.2065	0.1927	0.2167	0.2189	0.2322	0.2237	0.2516	0.2109	0.2261	0.2126	0.2073	0.2042	0.209	0.2218	0.2419	0.2221	0.2407	0.2068
B	0.2287	0.2124	0.1994	0.2183	0.2066	0.2069	0.213	0.204	0.2124	0.1914	0.1996	0.2238	0.2303	0.2508	0.2175	0.2321	0.2007	0.2581	0.2419	0.2284	0.2373	0.2315	0.2317	0.2042
C	0.2071	0.2165	0.2059	0.2071	0.1967	0.2031	0.2081	0.2148	0.1942	0.1839	0.193	0.2019	0.2176	0.2299	0.2316	0.265	0.2274	0.2471	0.2175	0.2098	0.239	0.2054	0.2515	0.2109
D	0.2235	0.2275	0.2127	0.223	0.2145	0.2159	0.2052	0.2109	0.221	0.2193	0.1936	0.2108	0.2326	0.2182	0.2151	0.2298	0.2148	0.2296	0.2107	0.216	0.209	0.2016	0.2119	0.2254
E	0.2319	0.2331	0.2238	0.2328	0.2032	0.2045	0.1962	0.2049	0.2024	0.2121	0.2128	0.2011	0.2187	0.2021	0.2074	0.2302	0.215	0.208	0.226	0.2115	0.2115	0.198	0.2132	0.2093
F	0.2156	0.2051	0.2078	0.2091	0.2101	0.2144	0.2073	0.2008	0.2035	0.1865	0.2029	0.2075	0.2315	0.2245	0.2089	0.2059	0.2087	0.1944	0.214	0.198	0.2003	0.2037	0.2089	0.2229
G	0.2168	0.222	0.2077	0.2182	0.2126	0.2047	0.2205	0.1938	0.2264	0.213	0.2397	0.2315	0.1929	0.2339	0.2246	0.2236	0.2113	0.2102	0.214	0.1977	0.1851	0.1902	0.1888	0.2102
H	0.2154	0.2115	0.2174	0.2032	0.2223	0.2057	0.2153	0.2139	0.2187	0.1211	0.237	0.2528	0.2309	0.2422	0.2243	0.226	0.214	0.2168	0.1921	0.1897	0.1897	0.211	0.1906	0.1944
I	0.2084	0.2069	0.2147	0.2063	0.2082	0.2071	0.214	0.218	0.2102	0.2416	0.2652	0.2479	0.2474	0.2527	0.2308	0.2375	0.2217	0.204	0.2019	0.1777	0.1889	0.193	0.1966	0.2
J	0.2186	0.1782	0.2067	0.1927	0.2056	0.2022	0.2029	0.2168	0.2317	0.238	0.2448	0.2446	0.2584	0.2523	0.236	0.2432	0.2103	0.2121	0.192	0.1967	0.1894	0.1983	0.2006	0.1956
K	0.2124	0.1987	0.1965	0.1956	0.1348	0.2042	0.2195	0.1236	0.2239	0.2467	0.246	0.2411	0.263	0.2542	0.2262	0.2286	0.2147	0.197	0.1993	0.1892	0.1574	0.1952	0.1956	0.1974
L	0.2024	0.1922	0.2076	0.2162	0.1872	0.1999	0.2034	0.2211	0.2517	0.2151	0.2094	0.2344	0.254	0.2311	0.2313	0.2311	0.2208	0.2097	0.1629	0.1938	0.1886	0.1894	0.1817	0.2074
M	0.2216	0.2049	0.2157	0.1857	0.2226	0.2128	0.1963	0.2122	0.2146	0.2096	0.2163	0.2308	0.2245	0.1479	0.2211	0.2209	0.2152	0.1995	0.1948	0.1912	0.1819	0.1914	0.1885	0.2203
N	0.2146	0.1997	0.2017	0.2152	0.2079	0.1852	0.2039	0.2333	0.1996	0.2397	0.2045	0.2003	0.2195	0.2117	0.2192	0.223	0.2245	0.2132	0.1975	0.1822	0.1883	0.1925	0.212	0.2161
O	0.2249	0.2163	0.2053	0.1956	0.2123	0.1953	0.2157	0.2084	0.2207	0.2144	0.1996	0.2381	0.2232	0.2153	0.2239	0.2251	0.1869	0.2171	0.2074	0.1981	0.2077	0.2115	0.2108	0.2062
P	0.2211	0.2131	0.1998	0.1961	0.2227	0.2121	0.2115	0.2002	0.1968	0.1908	0.1961	0.1816	0.2211	0.2032	0.1979	0.2562	0.221	0.2212	0.2064	0.2013	0.2142	0.2187	0.2179	0.2333

## Sheet: P4
<>	1	2	3	4	5	6	7	8	9	10	11	12	13	14	15	16	17	18	19	20	21	22	23	24
A	0.2439	0.2422	0.2518	0.2196	0.2293	0.2158	0.2136	0.2366	0.2282	0.2227	0.2011	0.2442	0.2301	0.2589	0.2394	0.2402	0.2308	0.2217	0.2411	0.2619	0.2486	0.2438	0.2554	0.2295
B	0.2395	0.2366	0.2023	0.2238	0.2203	0.243	0.2198	0.2119	0.2062	0.2289	0.2544	0.2389	0.2257	0.2454	0.2254	0.2251	0.2373	0.2526	0.2537	0.2369	0.2189	0.2489	0.2248	0.24
C	0.2261	0.2262	0.2013	0.2141	0.2312	0.2227	0.2286	0.2368	0.2433	0.2347	0.2382	0.2067	0.244	0.1137	0.2117	0.2211	0.2299	0.2223	0.2236	0.2518	0.2075	0.2076	0.2076	0.2524
D	0.2464	0.2158	0.1967	0.2167	0.2366	0.2413	0.2408	0.2587	0.2683	0.2351	0.2467	0.26	0.2711	0.2513	0.2303	0.2699	0.2539	0.2052	0.2245	0.2106	0.2387	0.2213	0.206	0.2414
E	0.2167	0.2032	0.1678	0.2533	0.2474	0.2588	0.2634	0.2571	0.2636	0.2526	0.293	0.2483	0.2508	0.2496	0.2483	0.2623	0.2466	0.2388	0.2667	0.2124	0.2198	0.21	0.209	0.2134
F	0.209	0.2323	0.2321	0.2309	0.2674	0.2591	0.2646	0.2726	0.2556	0.274	0.2615	0.2612	0.2571	0.2511	0.2392	0.2438	0.2414	0.2081	0.2459	0.221	0.2139	0.2294	0.2099	0.189
G	0.2051	0.2235	0.1591	0.2431	0.2496	0.2611	0.2597	0.2503	0.2595	0.2619	0.262	0.2597	0.2546	0.2433	0.244	0.2394	0.248	0.2231	0.2279	0.2235	0.2232	0.204	0.2137	0.2135
H	0.2139	0.2087	0.2226	0.2291	0.2552	0.2568	0.2657	0.2588	0.2624	0.2588	0.2685	0.2857	0.2513	0.2642	0.2781	0.2536	0.237	0.2387	0.2188	0.1986	0.2041	0.2131	0.2421	0.2318
I	0.222	0.2199	0.2051	0.2276	0.2443	0.2432	0.2614	0.2602	0.2659	0.2395	0.2765	0.2622	0.2779	0.2521	0.2699	0.2629	0.2424	0.2205	0.2172	0.2174	0.2131	0.1933	0.2126	0.2122
J	0.1935	0.2104	0.2087	0.2268	0.2438	0.2348	0.2546	0.2856	0.2826	0.2503	0.2681	0.2847	0.2603	0.2628	0.2493	0.2374	0.2349	0.2014	0.2254	0.2133	0.196	0.1934	0.1973	0.2787
K	0.2046	0.1827	0.203	0.2079	0.2268	0.2348	0.2547	0.2718	0.2619	0.2465	0.2637	0.2529	0.2746	0.2542	0.2926	0.2303	0.213	0.1855	0.1976	0.202	0.2091	0.1917	0.1978	0.2019
L	0.2177	0.1974	0.192	0.2026	0.2157	0.2263	0.2191	0.2544	0.2418	0.218	0.241	0.2487	0.2393	0.2315	0.2573	0.2544	0.2237	0.2047	0.226	0.1954	0.2056	0.1833	0.2102	0.2126
M	0.2027	0.1973	0.2003	0.1858	0.2033	0.2135	0.214	0.2053	0.1984	0.2054	0.2261	0.2304	0.2129	0.2105	0.2157	0.2201	0.2227	0.2688	0.2039	0.2035	0.2135	0.2059	0.1999	0.2188
N	0.208	0.1919	0.206	0.2007	0.1954	0.203	0.2327	0.2153	0.2094	0.1969	0.1938	0.1996	0.2227	0.2346	0.2157	0.2331	0.1985	0.2097	0.1923	0.192	0.2031	0.2068	0.1983	0.2349
O	0.2141	0.2207	0.228	0.2087	0.2094	0.2201	0.2152	0.1994	0.222	0.2511	0.2044	0.2018	0.2219	0.2238	0.259	0.2199	0.2234	0.1999	0.2073	0.2023	0.1904	0.1998	0.2079	0.2232
P	0.1992	0.2167	0.2281	0.2133	0.207	0.2191	0.2046	0.2087	0.2064	0.2021	0.2009	0.2271	0.1981	0.1921	0.2035	0.2211	0.2064	0.2555	0.2234	0.2043	0.27	0.2047	0.2231	0.2066

## Sheet: P5
<>	1	2	3	4	5	6	7	8	9	10	11	12	13	14	15	16	17	18	19	20	21	22	23	24
A	0.245	0.2112	0.2173	0.2226	0.205	0.1955	0.2076	0.2303	0.2343	0.226	0.2119	0.235	0.2428	0.2443	0.2347	0.2359	0.207	0.2383	0.2417	0.2199	0.2453	0.2523	0.2481	0.2874
B	0.211	0.1958	0.1964	0.1955	0.2129	0.1974	0.185	0.2078	0.2229	0.2137	0.2034	0.2131	0.2126	0.2233		0.2052		0.2154		0.213		0.2656	0.2223	0.2578
C	0.217	0.1933	0.2104	0.206	0.2116	0.2097	0.2195	0.2217	0.1842	0.2189	0.2594	0.2262	0.2325	0.2147	0.2452	0.233	0.2536	0.2249	0.2339	0.2523	0.2584	0.241	0.2173	0.2415
D	0.1913	0.1787	0.1817	0.2073	0.2111	0.2251	0.2236	0.2179	0.2324	0.2537	0.2496	0.2534	0.2833	0.3114		0.2789		0.284		0.2236		0.2277	0.2218	0.2374
E	0.2244	0.2222	0.206	0.2005	0.2016	0.2462	0.2766	0.2995	0.2697	0.2771	0.2931	0.2861	0.3	0.3075	0.3034	0.2941	0.2874	0.3077	0.2913	0.2519		0.2147	0.2396	0.2602
F	0.2046	0.1912	0.2566	0.1967	0.2339	0.2817	0.2716	0.284	0.3316	0.3042	0.328	0.3315	0.3319	0.3209		0.3068		0.3049		0.2564		0.2434	0.2164	0.2624
G	0.2379	0.2455	0.2147	0.2197	0.2555	0.2959	0.31	0.302	0.3636	0.3035	0.297	0.3244	0.3264	0.3045	0.3515	0.3219	0.3303	0.3037	0.3234	0.3155		0.2637	0.2308	0.2256
H	0.2088	0.1904	0.1976	0.2036	0.2584	0.3114	0.309	0.3153	0.3089	0.3582	0.3265	0.3766	0.3405	0.3679		0.3202		0.3317		0.303		0.2545	0.2448	0.2633
I	0.2049	0.1871	0.2006	0.2052	0.2768	0.3277	0.2993	0.303	0.3156	0.3386	0.3043	0.3221	0.3285	0.3358	0.3147	0.3681	0.3012	0.3185	0.3052	0.3022		0.24	0.2322	0.2403
J	0.2087	0.1839	0.1979	0.1938	0.2777	0.3074	0.2729	0.3093	0.3377	0.3365	0.3556	0.4533	0.3528	0.3725	0.3473	0.3334		0.3542		0.277		0.2759	0.2511	0.2422
K	0.2071	0.1942	0.1931	0.2035	0.1615	0.2743	0.2998	0.3018	0.3161	0.277	0.3602	0.3703	0.3439	0.3324	0.3375	0.3104	0.3728	0.3275	0.2745	0.2669		0.2574	0.2937	0.2529
L	0.2256	0.178	0.2202	0.1941	0.2097	0.2221	0.274	0.295	0.3085	0.3108	0.3206	0.3237		0.314		0.3309	0.2788	0.3053		0.2657		0.2767	0.2417	0.2603
M	0.2149	0.2436	0.1881	0.2052	0.182	0.217	0.2166	0.2315	0.273	0.303	0.3033	0.2536	0.3209	0.3304	0.2808	0.3266	0.2915	0.2472		0.2672		0.2476	0.2491	0.2336
N	0.2159	0.2146	0.1972	0.1939	0.1999	0.1988	0.1991	0.2171	0.2144	0.2328	0.2907	0.2448		0.2499		0.2636		0.265		0.2329	0.2248	0.2329	0.2426	0.2462
O	0.2314	0.1984	0.2032	0.1892	0.195	0.2435	0.1998	0.2319	0.2072	0.2297	0.1801	0.2174	0.3165	0.2421	0.2593	0.2615	0.2284	0.2323	0.2347	0.2179	0.2463	0.2339	0.2277	0.2578
P	0.2123	0.1885	0.2012	0.2588	0.1876	0.1919	0.2154	0.2049	0.2057	0.2258	0.21	0.229	0.251	0.2512	0.269	0.2395	0.231	0.2473	0.2238	0.2399	0.2449	0.2164	0.2336	0.2432

## Sheet: P6
<>	1	2	3	4	5	6	7	8	9	10	11	12	13	14	15	16	17	18	19	20	21	22	23	24
A	0.2515	0.2097	0.1588	0.2268	0.1667	0.2365	0.1834	0.1917	0.1873	0.186	0.1874	0.2114	0.2175	0.1976	0.1994	0.2012	0.2365	0.2027	0.2355	0.2088	0.2387	0.2433	0.2234	0.2644
B	0.2292	0.1917	0.1999	0.1892	0.1811	0.1964	0.2005	0.2057	0.1954	0.23	0.1829	0.1688	0.2362	0.2244	0.223	0.2091	0.1991	0.2027	0.1969	0.1949	0.2056	0.2344	0.2148	0.2154
C	0.2015	0.1816	0.1645	0.1937	0.1744	0.1828	0.2097	0.22	0.1851	0.1987	0.1717	0.1785	0.1941	0.2179	0.2255	0.2023	0.1976	0.2	0.1932	0.192	0.1956	0.2099	0.1989	0.2259
D	0.1792	0.189	0.1887	0.1931	0.1595	0.1788	0.1673	0.174	0.1911	0.1747	0.1847	0.2056	0.2133	0.216	0.211	0.1844	0.2027	0.2118	0.1818	0.1882	0.1982	0.1997	0.1915	0.2385
E	0.1871	0.2139	0.1476	0.1861	0.1483	0.2031	0.1802	0.2015	0.2098	0.2018	0.202	0.216	0.1842	0.1926	0.1937	0.2046	0.1992	0.1751	0.1823	0.2066	0.1865	0.1916	0.1978	0.2454
F	0.1967	0.1835	0.1765	0.1739	0.1838	0.1901	0.1887	0.1957	0.198	0.1995	0.2161	0.2088	0.2209	0.1952	0.2357	0.2137	0.1932	0.1899	0.1962	0.1856	0.2011	0.1809	0.2051	0.2107
G	0.2063	0.1817	0.1636	0.1826	0.1824	0.1846	0.2007	0.2186	0.2059	0.2138	0.1925	0.2053	0.2295	0.2107	0.2085	0.1841	0.1998	0.1784	0.1927	0.1889	0.1801	0.1922	0.2089	0.2265
H	0.2045	0.1694	0.1656	0.1809	0.1955	0.192	0.1644	0.1917	0.2067	0.2232	0.2113	0.192	0.1698	0.196	0.2057	0.1919	0.2015	0.1923	0.1823	0.1803	0.1846	0.184	0.1919	0.1997
I	0.1899	0.179	0.1858	0.1557	0.1775	0.1612	0.1803	0.1936	0.1995	0.2108	0.2571	0.2424	0.2169	0.2095	0.2315	0.2222	0.2117	0.1915	0.1791	0.1703	0.1797	0.1765	0.2076	0.2171
J	0.2015	0.1666	0.1787	0.1952	0.1721	0.1758	0.1791	0.1931	0.1991	0.1958	0.2078	0.2049	0.2094	0.2291	0.2204	0.2469	0.2061	0.2014	0.1881	0.187	0.1787	0.1841	0.1923	0.2202
K	0.1689	0.1593	0.1716	0.1649	0.1648	0.18	0.202	0.1734	0.1822	0.2025	0.2122	0.2299	0.221	0.2215	0.2191	0.2206	0.2075	0.2044	0.1756	0.1895	0.1843	0.1762	0.1945	0.219
L	0.1872	0.1584	0.162	0.164	0.1596	0.1718	0.1888	0.1958	0.1954	0.1894	0.1997	0.2003	0.1985	0.2233	0.2275	0.1885	0.1852	0.1759	0.1807	0.1969	0.1799	0.1841	0.2029	0.2464
M	0.2157	0.1713	0.172	0.1746	0.1797	0.1646	0.1659	0.1841	0.214	0.175	0.204	0.1884	0.2158	0.2085	0.2049	0.2049	0.207	0.1893	0.1703	0.1748	0.188	0.2155	0.1958	0.2308
N	0.2137	0.1904	0.1704	0.1737	0.1667	0.2005	0.1626	0.1735	0.1817	0.1707	0.1713	0.1846	0.1898	0.1741	0.1939	0.1998	0.185	0.1884	0.2024	0.1937	0.197	0.2032	0.2244	0.2111
O	0.1882	0.1851	0.2015	0.2138	0.1857	0.1782	0.1804	0.1753	0.2007	0.1891	0.2076	0.1921	0.22	0.1929	0.2073	0.2143	0.181	0.2259	0.2467	0.1976	0.2049	0.2053	0.2187	0.2388
P	0.2149	0.2069	0.1885	0.1956	0.1728	0.1901	0.209	0.2047	0.2037	0.1911	0.1889	0.1283	0.2239	0.2025	0.2437	0.2126	0.2326	0.2209	0.2168	0.211	0.2013	0.236	0.2293	0.212

## Sheet: P7
<>	1	2	3	4	5	6	7	8	9	10	11	12	13	14	15	16	17	18	19	20	21	22	23	24
A	0.2253	0.2117	0.2103	0.2014	0.114	0.1981	0.2225	0.1989	0.2263	0.1976	0.2515	0.219	0.2476	0.224	0.2529	0.2411	0.2387	0.2344	0.2185	0.2345	0.2211	0.2469	0.2592	0.2981
B	0.2253	0.191	0.197	0.2032	0.2232	0.1897	0.2074	0.1189	0.2302	0.2122	0.197	0.2097	0.2293	0.2015	0.2936	0.233	0.2386	0.2529	0.2258	0.2371	0.2246	0.2403	0.2692	0.248
C	0.2138	0.1807	0.1922	0.1906	0.1895	0.2157	0.2569	0.2149	0.2092	0.2129	0.2309	0.2372	0.2292	0.2929	0.3004	0.2416	0.2502	0.2381	0.2347	0.2209	0.2558	0.2208	0.2311	0.2376
D	0.1952	0.1844	0.1867	0.1906	0.2195	0.186	0.2152	0.1978	0.2083	0.238	0.2385	0.2649	0.2551	0.2756	0.306	0.3007	0.2824	0.2875	0.2663	0.2419	0.224	0.2135	0.2392	0.2378
E	0.2014	0.1913	0.1801	0.2045	0.1207	0.2404	0.2215	0.2319	0.2365	0.2779	0.2434	0.2658	0.2999	0.291	0.3239	0.2816	0.3146	0.3138	0.2773	0.2674	0.2429	0.2669	0.2212	0.0962
F	0.2067	0.1846	0.1891	0.1788	0.2216	0.2475	0.2497	0.291	0.2767	0.313	0.2734	0.3292	0.3607	0.3042	0.3025	0.3065	0.2874	0.2846	0.2784	0.287	0.2728	0.2176	0.2347	0.2906
G	0.2176	0.1906	0.1856	0.2029	0.2316	0.2931	0.2809	0.2806	0.3211	0.2963	0.3075	0.2818	0.2503	0.3207	0.3376	0.2854	0.273	0.3516	0.3182	0.2929	0.2915	0.2426	0.241	0.2362
H	0.2055	0.117	0.1873	0.1978	0.2389	0.2789	0.2689	0.2879	0.3238	0.325	0.3461	0.279	0.3429	0.3088	0.3261	0.3306	0.2179	0.3287	0.3113	0.3039	0.3162	0.2521	0.2664	0.2452
I	0.1967	0.1834	0.1854	0.1574	0.2416	0.2724	0.3109	0.3464	0.318	0.3328	0.2914	0.3363	0.2456	0.3381	0.3175	0.3376	0.3222	0.3286	0.3176	0.2848	0.2547	0.2735	0.2256	0.2481
J	0.2094	0.1949	0.1472	0.2119	0.2345	0.2962	0.3031	0.2848	0.3445	0.2907	0.3291	0.3119	0.3007	0.3135	0.3707	0.3202	0.3316	0.3358	0.3337	0.2781	0.2802	0.2381	0.2566	0.2404
K	0.2077	0.1847	0.1889	0.1891	0.2475	0.2477	0.3075	0.3218	0.3329	0.3445	0.2751	0.3037	0.2746	0.2443	0.3026	0.3337	0.2925	0.3205	0.2932	0.2876	0.2521	0.2697	0.2637	0.2393
L	0.2797	0.1876	0.2076	0.207	0.2244	0.2666	0.2654	0.3231	0.3149	0.3433	0.3012	0.3301	0.3172	0.2977	0.319	0.3648	0.3343	0.3142	0.3454	0.2762	0.2901	0.2591	0.228	0.258
M	0.192	0.2688	0.2064	0.1853	0.2054	0.2685	0.2767	0.2853	0.1774	0.3092	0.3066	0.3184	0.3335	0.3285	0.3169	0.3406	0.3431	0.3144	0.297	0.296	0.2437	0.2516	0.22	0.2564
N	0.1819	0.2025	0.1765	0.1978	0.1958	0.2488	0.2709	0.2361	0.2662	0.2567	0.3009	0.2994	0.362	0.2558	0.2961	0.2791	0.2937	0.3093	0.3172	0.2832	0.2436	0.2479	0.2472	0.2504
O	0.228	0.1727	0.2113	0.189	0.1884	0.1716	0.2529	0.2382	0.2513	0.2542	0.2656	0.2777	0.337	0.3471	0.3024	0.3178	0.2931	0.3354	0.219	0.2576	0.2536	0.2362	0.2721	0.2731
P	0.2233	0.1921	0.2177	0.2094	0.2358	0.198	0.2252	0.2547	0.2384	0.2125	0.2234	0.2214	0.2828	0.2382	0.2436	0.2965	0.2882	0.2899	0.2426	0.2775	0.2377	0.2537	0.2539	0.277

[truncated: 32 more sheets: P8, P9, P10, P11, P12, P13, P21, P22, P23, P24, P25, P26, P27, P28, P29, P30, P31, P32, P33, P41 …]
