# Supplementary material for: Broad susceptibility of Candida auris strains to 8-hydroxyquinolines and mechanisms of resistance
Source: mBio. 2023 Jul 26;14(4):e01376-23. doi: 10.1128/mbio.01376-23 (PMC10470496; doi:10.1128/mbio.01376-23)
Supplement: File S4 — Plate guide, plate maps, and raw data for the 86 compound secondary screen, associated with Figure 2A. [file mbio.01376-23-s0004.xlsx]

## Sheet: Legend
File S4: Plate guide, plate maps, and raw data for the 86 compound secondary screen, associated with Figure 2A.

## Sheet: Plate Key
Biological Replicate #	Plate	Strain	Compound plate #	Technical Replicate #
1	1	AR-384 / 1540	1 (A1-B20)	1
1	2	AR-384 / 1540	1 (A1-B20)	2
1	3	AR-384 / 1540	2 (B21-D17)	1
1	4	AR-384 / 1540	2 (B21-D17)	2
1	5	AR-386 / 1542	1 (A1-B20)	1
1	6	AR-386 / 1542	1 (A1-B20)	2
1	7	AR-386 / 1542	2 (B21-D17)	1
1	8	AR-386 / 1542	2 (B21-D17)	2
1	9	AR-387 / 1543	1 (A1-B20)	1
1	10	AR-387 / 1543	1 (A1-B20)	2
1	11	AR-387 / 1543	2 (B21-D17)	1
1	12	AR-387 / 1543	2 (B21-D17)	2
1	13	No Cell Control	1 (A1-B20)	1
1	14	No Cell Control	2 (B21-D17)	1
2	4	AR-384 / 1540	1/A	1
2	5	AR-384 / 1540	1/A	2
2	6	AR-384 / 1540	2/B	1
2	7	AR-384 / 1540	2/B	2
2	11	AR-386 / 1542	1/A	1
2	12	AR-386 / 1542	1/A	2
2	13	AR-386 / 1542	2/B	1
2	14	AR-386 / 1542	2/B	2
2	18	AR-387 / 1543	1/A	1
2	19	AR-387 / 1543	1/A	2
2	20	AR-387 / 1543	2/B	1
2	21	AR-387 / 1543	2/B	2
2	A Blank	No Cell Control	1/A	1
2	B Blank	No Cell Control	2/B	1

## Sheet: Compound Plate Maps
Plate	1 (A1-B20) or 1/A
<>	1	2	3	4	5	6	7	8	9	10	11	12	13	14	15	16	17	18	19	20	21	22	23	24	Conc. (µM)
A	DMSO	Domiphen Bromide	Miltefosine	Artemisinin	Bronopol	Clioquinol	Climbazole	Cetrimonium Bromide (CTAB)	Hexachlorophene	Chlorquinaldol	Fingolimod (FTY720) HCl	Triclosan	Amoxapine	Atosiban Acetate	Bleomycin Sulfate	DMSO	Rapamycin (Sirolimus)	Butenafine HCl	Benzethonium Chloride	Cetylpyridinium Chloride	Clomifene citrate	Bifonazole	Clopidogrel	Dyclonine HCl	100
B	DMSO	Domiphen Bromide	Miltefosine	Artemisinin	Bronopol	Clioquinol	Climbazole	Cetrimonium Bromide (CTAB)	Hexachlorophene	Chlorquinaldol	Fingolimod (FTY720) HCl	Triclosan	Amoxapine	Atosiban Acetate	Bleomycin Sulfate	DMSO	Rapamycin (Sirolimus)	Butenafine HCl	Benzethonium Chloride	Cetylpyridinium Chloride	Clomifene citrate	Bifonazole	Clopidogrel	Dyclonine HCl	30
C	DMSO	Domiphen Bromide	Miltefosine	Artemisinin	Bronopol	Clioquinol	Climbazole	Cetrimonium Bromide (CTAB)	Hexachlorophene	Chlorquinaldol	Fingolimod (FTY720) HCl	Triclosan	Amoxapine	Atosiban Acetate	Bleomycin Sulfate	DMSO	Rapamycin (Sirolimus)	Butenafine HCl	Benzethonium Chloride	Cetylpyridinium Chloride	Clomifene citrate	Bifonazole	Clopidogrel	Dyclonine HCl	10
D	DMSO	Domiphen Bromide	Miltefosine	Artemisinin	Bronopol	Clioquinol	Climbazole	Cetrimonium Bromide (CTAB)	Hexachlorophene	Chlorquinaldol	Fingolimod (FTY720) HCl	Triclosan	Amoxapine	Atosiban Acetate	Bleomycin Sulfate	DMSO	Rapamycin (Sirolimus)	Butenafine HCl	Benzethonium Chloride	Cetylpyridinium Chloride	Clomifene citrate	Bifonazole	Clopidogrel	Dyclonine HCl	6.67
E	DMSO	Domiphen Bromide	Miltefosine	Artemisinin	Bronopol	Clioquinol	Climbazole	Cetrimonium Bromide (CTAB)	Hexachlorophene	Chlorquinaldol	Fingolimod (FTY720) HCl	Triclosan	Amoxapine	Atosiban Acetate	Bleomycin Sulfate	DMSO	Rapamycin (Sirolimus)	Butenafine HCl	Benzethonium Chloride	Cetylpyridinium Chloride	Clomifene citrate	Bifonazole	Clopidogrel	Dyclonine HCl	3.33
F	DMSO	Domiphen Bromide	Miltefosine	Artemisinin	Bronopol	Clioquinol	Climbazole	Cetrimonium Bromide (CTAB)	Hexachlorophene	Chlorquinaldol	Fingolimod (FTY720) HCl	Triclosan	Amoxapine	Atosiban Acetate	Bleomycin Sulfate	DMSO	Rapamycin (Sirolimus)	Butenafine HCl	Benzethonium Chloride	Cetylpyridinium Chloride	Clomifene citrate	Bifonazole	Clopidogrel	Dyclonine HCl	1
G	DMSO	Domiphen Bromide	Miltefosine	Artemisinin	Bronopol	Clioquinol	Climbazole	Cetrimonium Bromide (CTAB)	Hexachlorophene	Chlorquinaldol	Fingolimod (FTY720) HCl	Triclosan	Amoxapine	Atosiban Acetate	Bleomycin Sulfate	DMSO	Rapamycin (Sirolimus)	Butenafine HCl	Benzethonium Chloride	Cetylpyridinium Chloride	Clomifene citrate	Bifonazole	Clopidogrel	Dyclonine HCl	0.67
H	DMSO	Domiphen Bromide	Miltefosine	Artemisinin	Bronopol	Clioquinol	Climbazole	Cetrimonium Bromide (CTAB)	Hexachlorophene	Chlorquinaldol	Fingolimod (FTY720) HCl	Triclosan	Amoxapine	Atosiban Acetate	Bleomycin Sulfate	DMSO	Rapamycin (Sirolimus)	Butenafine HCl	Benzethonium Chloride	Cetylpyridinium Chloride	Clomifene citrate	Bifonazole	Clopidogrel	Dyclonine HCl	0.3
I	Temsirolimus (CCI-779, NSC 683864)	Brinzolamide	Caspofungin Acetate	Sertaconazole nitrate	Aripiprazole	Bithionol	Luliconazole	Micafungin Sodium	Everolimus (RAD001)	Posaconazole	DMSO	Anidulafungin (LY303366)	Isavuconazole	Fenticonazole Nitrate	Triclabendazole	MMV1579784	MMV1579846	MMV1593539	MMV1782222	DMSO	MMV1580846	MMV1579779	MMV1593541	MMV1633962	100
J	Temsirolimus (CCI-779, NSC 683864)	Brinzolamide	Caspofungin Acetate	Sertaconazole nitrate	Aripiprazole	Bithionol	Luliconazole	Micafungin Sodium	Everolimus (RAD001)	Posaconazole	DMSO	Anidulafungin (LY303366)	Isavuconazole	Fenticonazole Nitrate	Triclabendazole	MMV1579784	MMV1579846	MMV1593539	MMV1782222	DMSO	MMV1580846	MMV1579779	MMV1593541	MMV1633962	30
K	Temsirolimus (CCI-779, NSC 683864)	Brinzolamide	Caspofungin Acetate	Sertaconazole nitrate	Aripiprazole	Bithionol	Luliconazole	Micafungin Sodium	Everolimus (RAD001)	Posaconazole	DMSO	Anidulafungin (LY303366)	Isavuconazole	Fenticonazole Nitrate	Triclabendazole	MMV1579784	MMV1579846	MMV1593539	MMV1782222	DMSO	MMV1580846	MMV1579779	MMV1593541	MMV1633962	10
L	Temsirolimus (CCI-779, NSC 683864)	Brinzolamide	Caspofungin Acetate	Sertaconazole nitrate	Aripiprazole	Bithionol	Luliconazole	Micafungin Sodium	Everolimus (RAD001)	Posaconazole	DMSO	Anidulafungin (LY303366)	Isavuconazole	Fenticonazole Nitrate	Triclabendazole	MMV1579784	MMV1579846	MMV1593539	MMV1782222	DMSO	MMV1580846	MMV1579779	MMV1593541	MMV1633962	6.67
M	Temsirolimus (CCI-779, NSC 683864)	Brinzolamide	Caspofungin Acetate	Sertaconazole nitrate	Aripiprazole	Bithionol	Luliconazole	Micafungin Sodium	Everolimus (RAD001)	Posaconazole	DMSO	Anidulafungin (LY303366)	Isavuconazole	Fenticonazole Nitrate	Triclabendazole	MMV1579784	MMV1579846	MMV1593539	MMV1782222	DMSO	MMV1580846	MMV1579779	MMV1593541	MMV1633962	3.33
N	Temsirolimus (CCI-779, NSC 683864)	Brinzolamide	Caspofungin Acetate	Sertaconazole nitrate	Aripiprazole	Bithionol	Luliconazole	Micafungin Sodium	Everolimus (RAD001)	Posaconazole	DMSO	Anidulafungin (LY303366)	Isavuconazole	Fenticonazole Nitrate	Triclabendazole	MMV1579784	MMV1579846	MMV1593539	MMV1782222	DMSO	MMV1580846	MMV1579779	MMV1593541	MMV1633962	1
O	Temsirolimus (CCI-779, NSC 683864)	Brinzolamide	Caspofungin Acetate	Sertaconazole nitrate	Aripiprazole	Bithionol	Luliconazole	Micafungin Sodium	Everolimus (RAD001)	Posaconazole	DMSO	Anidulafungin (LY303366)	Isavuconazole	Fenticonazole Nitrate	Triclabendazole	MMV1579784	MMV1579846	MMV1593539	MMV1782222	DMSO	MMV1580846	MMV1579779	MMV1593541	MMV1633962	0.67
P	Temsirolimus (CCI-779, NSC 683864)	Brinzolamide	Caspofungin Acetate	Sertaconazole nitrate	Aripiprazole	Bithionol	Luliconazole	Micafungin Sodium	Everolimus (RAD001)	Posaconazole	DMSO	Anidulafungin (LY303366)	Isavuconazole	Fenticonazole Nitrate	Triclabendazole	MMV1579784	MMV1579846	MMV1593539	MMV1782222	DMSO	MMV1580846	MMV1579779	MMV1593541	MMV1633962	0.3
Plate	2 (B21-D17) or 2/B
<>	1	2	3	4	5	6	7	8	9	10	11	12	13	14	15	16	17	18	19	20	21	22	23	24	Conc. (µM)
A	MMV1782108	MMV1580854	Betamipron	Deferasirox	Diphyllin	Fludarabine	Idasanutlin (RG-7388)	Mepenzolate	NSC 727447	OSU-03012	Retapamulin	DMSO	Sutezolid	Cyproheptadine HCl	Eprazinone 2HCl	Eltrombopag	Sulfacetamide Sodium	Voriconazole	Artemether	Ciclopirox ethanolamine	Butoconazole	Miconazole nitrate	Disulfiram	DMSO	100
B	MMV1782108	MMV1580854	Betamipron	Deferasirox	Diphyllin	Fludarabine	Idasanutlin (RG-7388)	Mepenzolate	NSC 727447	OSU-03012	Retapamulin	DMSO	Sutezolid	Cyproheptadine HCl	Eprazinone 2HCl	Eltrombopag	Sulfacetamide Sodium	Voriconazole	Artemether	Ciclopirox ethanolamine	Butoconazole	Miconazole nitrate	Disulfiram	DMSO	30
C	MMV1782108	MMV1580854	Betamipron	Deferasirox	Diphyllin	Fludarabine	Idasanutlin (RG-7388)	Mepenzolate	NSC 727447	OSU-03012	Retapamulin	DMSO	Sutezolid	Cyproheptadine HCl	Eprazinone 2HCl	Eltrombopag	Sulfacetamide Sodium	Voriconazole	Artemether	Ciclopirox ethanolamine	Butoconazole	Miconazole nitrate	Disulfiram	DMSO	10
D	MMV1782108	MMV1580854	Betamipron	Deferasirox	Diphyllin	Fludarabine	Idasanutlin (RG-7388)	Mepenzolate	NSC 727447	OSU-03012	Retapamulin	DMSO	Sutezolid	Cyproheptadine HCl	Eprazinone 2HCl	Eltrombopag	Sulfacetamide Sodium	Voriconazole	Artemether	Ciclopirox ethanolamine	Butoconazole	Miconazole nitrate	Disulfiram	DMSO	6.67
E	MMV1782108	MMV1580854	Betamipron	Deferasirox	Diphyllin	Fludarabine	Idasanutlin (RG-7388)	Mepenzolate	NSC 727447	OSU-03012	Retapamulin	DMSO	Sutezolid	Cyproheptadine HCl	Eprazinone 2HCl	Eltrombopag	Sulfacetamide Sodium	Voriconazole	Artemether	Ciclopirox ethanolamine	Butoconazole	Miconazole nitrate	Disulfiram	DMSO	3.33
F	MMV1782108	MMV1580854	Betamipron	Deferasirox	Diphyllin	Fludarabine	Idasanutlin (RG-7388)	Mepenzolate	NSC 727447	OSU-03012	Retapamulin	DMSO	Sutezolid	Cyproheptadine HCl	Eprazinone 2HCl	Eltrombopag	Sulfacetamide Sodium	Voriconazole	Artemether	Ciclopirox ethanolamine	Butoconazole	Miconazole nitrate	Disulfiram	DMSO	1
G	MMV1782108	MMV1580854	Betamipron	Deferasirox	Diphyllin	Fludarabine	Idasanutlin (RG-7388)	Mepenzolate	NSC 727447	OSU-03012	Retapamulin	DMSO	Sutezolid	Cyproheptadine HCl	Eprazinone 2HCl	Eltrombopag	Sulfacetamide Sodium	Voriconazole	Artemether	Ciclopirox ethanolamine	Butoconazole	Miconazole nitrate	Disulfiram	DMSO	0.67
H	MMV1782108	MMV1580854	Betamipron	Deferasirox	Diphyllin	Fludarabine	Idasanutlin (RG-7388)	Mepenzolate	NSC 727447	OSU-03012	Retapamulin	DMSO	Sutezolid	Cyproheptadine HCl	Eprazinone 2HCl	Eltrombopag	Sulfacetamide Sodium	Voriconazole	Artemether	Ciclopirox ethanolamine	Butoconazole	Miconazole nitrate	Disulfiram	DMSO	0.3
I	Ketoconazole	Clotrimazole	Amorolfine HCl	Tioconazole	Itraconazole	DMSO	Econazole nitrate	Terbinafine HCl	Nystatin (Fungicidin)	Sulconazole Nitrate	Baricitinib_LY3009104INCB028050_	Ceritinib (LDK378)	Osimertinib (AZD9291)	Amphotericin B	Flucytosine	Albendazole	Pentamidine isethionate	Nitroxoline	Cloxiquine	Chloroxine	Terbutaline Sulfate	DMSO	DMSO	DMSO	100
J	Ketoconazole	Clotrimazole	Amorolfine HCl	Tioconazole	Itraconazole	DMSO	Econazole nitrate	Terbinafine HCl	Nystatin (Fungicidin)	Sulconazole Nitrate	Baricitinib_LY3009104INCB028050_	Ceritinib (LDK378)	Osimertinib (AZD9291)	Amphotericin B	Flucytosine	Albendazole	Pentamidine isethionate	Nitroxoline	Cloxiquine	Chloroxine	Terbutaline Sulfate	DMSO	DMSO	DMSO	30
K	Ketoconazole	Clotrimazole	Amorolfine HCl	Tioconazole	Itraconazole	DMSO	Econazole nitrate	Terbinafine HCl	Nystatin (Fungicidin)	Sulconazole Nitrate	Baricitinib_LY3009104INCB028050_	Ceritinib (LDK378)	Osimertinib (AZD9291)	Amphotericin B	Flucytosine	Albendazole	Pentamidine isethionate	Nitroxoline	Cloxiquine	Chloroxine	Terbutaline Sulfate	DMSO	DMSO	DMSO	10
L	Ketoconazole	Clotrimazole	Amorolfine HCl	Tioconazole	Itraconazole	DMSO	Econazole nitrate	Terbinafine HCl	Nystatin (Fungicidin)	Sulconazole Nitrate	Baricitinib_LY3009104INCB028050_	Ceritinib (LDK378)	Osimertinib (AZD9291)	Amphotericin B	Flucytosine	Albendazole	Pentamidine isethionate	Nitroxoline	Cloxiquine	Chloroxine	Terbutaline Sulfate	DMSO	DMSO	DMSO	6.67
M	Ketoconazole	Clotrimazole	Amorolfine HCl	Tioconazole	Itraconazole	DMSO	Econazole nitrate	Terbinafine HCl	Nystatin (Fungicidin)	Sulconazole Nitrate	Baricitinib_LY3009104INCB028050_	Ceritinib (LDK378)	Osimertinib (AZD9291)	Amphotericin B	Flucytosine	Albendazole	Pentamidine isethionate	Nitroxoline	Cloxiquine	Chloroxine	Terbutaline Sulfate	DMSO	DMSO	DMSO	3.33
N	Ketoconazole	Clotrimazole	Amorolfine HCl	Tioconazole	Itraconazole	DMSO	Econazole nitrate	Terbinafine HCl	Nystatin (Fungicidin)	Sulconazole Nitrate	Baricitinib_LY3009104INCB028050_	Ceritinib (LDK378)	Osimertinib (AZD9291)	Amphotericin B	Flucytosine	Albendazole	Pentamidine isethionate	Nitroxoline	Cloxiquine	Chloroxine	Terbutaline Sulfate	DMSO	DMSO	DMSO	1
O	Ketoconazole	Clotrimazole	Amorolfine HCl	Tioconazole	Itraconazole	DMSO	Econazole nitrate	Terbinafine HCl	Nystatin (Fungicidin)	Sulconazole Nitrate	Baricitinib_LY3009104INCB028050_	Ceritinib (LDK378)	Osimertinib (AZD9291)	Amphotericin B	Flucytosine	Albendazole	Pentamidine isethionate	Nitroxoline	Cloxiquine	Chloroxine	Terbutaline Sulfate	DMSO	DMSO	DMSO	0.67
P	Ketoconazole	Clotrimazole	Amorolfine HCl	Tioconazole	Itraconazole	DMSO	Econazole nitrate	Terbinafine HCl	Nystatin (Fungicidin)	Sulconazole Nitrate	Baricitinib_LY3009104INCB028050_	Ceritinib (LDK378)	Osimertinib (AZD9291)	Amphotericin B	Flucytosine	Albendazole	Pentamidine isethionate	Nitroxoline	Cloxiquine	Chloroxine	Terbutaline Sulfate	DMSO	DMSO	DMSO	0.3

## Sheet: B1 Plate 1
<>	1	2	3	4	5	6	7	8	9	10	11	12	13	14	15	16	17	18	19	20	21	22	23	24
A	0.2469	0.1388	0.1395	0.2061	0.1337	0.1949	0.1542	0.1372	0.1345	0.1345	0.1807	0.1533	0.2423	0.2352	0.1339	0.2825	0.2566	0.1748	0.1289	0.137	0.1313	0.1655	0.198	0.1319
B	0.2497	0.1339	0.13	0.1852	0.1924	0.1497	0.1676	0.1394	0.1404	0.1341	0.1398	0.1312	0.2172	0.2382	0.1334	0.2242	0.1443	0.1654	0.1661	0.1371	0.1261	0.1416	0.2116	0.1941
C	0.2343	0.3201	0.1332	0.1724	0.199	0.129	0.2058	0.1478	0.1762	0.1336	0.131	0.1845	0.2228	0.2207	0.1806	0.2353	0.1397	0.1621	0.2093	0.1289	0.1923	0.2505	0.2057	0.1965
D	0.1808	0.1879	0.1314	0.1861	0.2099	0.128	0.2237	0.1388	0.19	0.1384	0.1936	0.2094	0.2313	0.2237	0.1921	0.2256	0.1404	0.1758	0.2535	0.1255	0.2453	0.1622	0.2	0.1968
E	0.2114	0.2138	0.1226	0.1787	0.2017	0.1226	0.1994	0.1445	0.1906	0.1882	0.2237	0.224	0.2111	0.2318	0.2131	0.2278	0.1367	0.1811	0.26	0.2536	0.265	0.166	0.1871	0.1929
F	0.2011	0.2336	0.2206	0.1958	0.2245	0.1214	0.2251	0.2257	0.2099	0.2144	0.2643	0.2459	0.2529	0.266	0.2358	0.2216	0.141	0.1712	0.2676	0.2597	0.2243	0.1836	0.1946	0.1704
G	0.2078	0.2389	0.2061	0.1825	0.2078	0.1284	0.2184	0.2455	0.2472	0.2776	0.2547	0.2494	0.2931	0.2618	0.254	0.2614	0.1419	0.2171	0.2911	0.2478	0.2125	0.1837	0.2053	0.1699
H	0.187	0.1848	0.2153	0.1706	0.2102	0.1867	0.2465	0.3071	0.2545	0.2535	0.2702	0.3031	0.3642	0.3147	0.3117	0.3018	0.1768	0.1882	0.2701	0.2296	0.2148	0.1907	0.2089	0.181
I	0.1955	0.2512	0.1253	0.1594	0.1274	0.2374	0.1601	0.1476	0.1784	0.2766	0.2538	0.2613	0.1636	0.1643	0.2832	0.222	0.2873	0.143	0.2946	0.2505	0.2601	0.2259	0.1816	0.197
J	0.1069	0.1868	0.1453	0.1709	0.1197	0.282	0.1725	0.1473	0.1305	0.1898	0.2657	0.1633	0.1509	0.1796	0.1239	0.2666	0.2632	0.1939	0.2505	0.2297	0.214	0.206	0.1206	0.1855
K	0.1057	0.1686	0.1538	0.1484	0.2253	0.318	0.1759	0.1517	0.1273	0.1405	0.2167	0.1245	0.1458	0.1493	0.1577	0.2279	0.2315	0.2011	0.2351	0.2163	0.1867	0.1758	0.0975	0.1751
L	0.0991	0.1862	0.1452	0.1415	0.1873	0.2159	0.1856	0.135	0.1369	0.1536	0.2375	0.1302	0.1389	0.1548	0.1467	0.2075	0.2245	0.2645	0.2657	0.2606	0.2062	0.1904	0.1139	0.18
M	0.1013	0.202	0.1577	0.1503	0.1859	0.1989	0.1876	0.1368	0.1286	0.1467	0.2083	0.1326	0.1391	0.1569	0.1814	0.2204	0.2057	0.2315	0.2049	0.2335	0.1952	0.186	0.1839	0.17
N	0.1076	0.1758	0.1453	0.1431	0.1957	0.1995	0.1835	0.1369	0.1219	0.1313	0.1807	0.1326	0.1264	0.157	0.1919	0.2144	0.1741	0.1899	0.1856	0.2035	0.1853	0.1682	0.2121	0.1762
O	0.1136	0.1721	0.1432	0.1539	0.1738	0.1852	0.1704	0.1438	0.1284	0.1234	0.1786	0.1398	0.1208	0.1622	0.1948	0.1873	0.1922	0.1715	0.171	0.1603	0.1804	0.1938	0.1909	0.1738
P	0.1781	0.2049	0.1468	0.1519	0.206	0.1607	0.1792	0.1408	0.1691	0.117	0.152	0.1518	0.1212	0.1746	0.1712	0.1622	0.1861	0.162	0.1617	0.1738	0.1509	0.1673	0.1764	0.1704

## Sheet: B1 Plate 2
<>	1	2	3	4	5	6	7	8	9	10	11	12	13	14	15	16	17	18	19	20	21	22	23	24
A	0.2001	0.1137	0.1112	0.1483	0.1103	0.1855	0.1319	0.1236	0.1094	0.1076	0.1858	0.1274	0.2088	0.2223	0.1102	0.1925	0.1867	0.1604	0.1131	0.1181	0.1136	0.1406	0.2261	0.1148
B	0.18	0.1102	0.1111	0.1508	0.1559	0.1222	0.1346	0.1236	0.1127	0.1087	0.1193	0.1158	0.1984	0.1995	0.1155	0.212	0.1345	0.1515	0.1154	0.1149	0.1131	0.1398	0.1911	0.1543
C	0.1704	0.1203	0.1114	0.1523	0.1763	0.1116	0.1655	0.1209	0.1432	0.1106	0.1101	0.1764	0.2136	0.2065	0.163	0.2189	0.148	0.1455	0.2003	0.1105	0.223	0.1469	0.1867	0.1694
D	0.1601	0.1773	0.1067	0.1668	0.178	0.1077	0.1721	0.1149	0.1525	0.1177	0.1713	0.1822	0.2228	0.2095	0.1702	0.2161	0.125	0.1632	0.2282	0.1116	0.2032	0.2162	0.1925	0.1834
E	0.161	0.1806	0.1058	0.1807	0.2134	0.1186	0.1802	0.1326	0.1724	0.1608	0.2108	0.2043	0.2201	0.2047	0.1833	0.2101	0.1139	0.1352	0.2074	0.1735	0.1886	0.1385	0.183	0.1616
F	0.1653	0.1528	0.1882	0.1656	0.1709	0.1069	0.1969	0.2083	0.1746	0.1878	0.1936	0.2128	0.2146	0.2097	0.2134	0.1999	0.1171	0.1869	0.2411	0.1913	0.1948	0.1676	0.1844	0.1606
G	0.176	0.1648	0.1858	0.174	0.174	0.1116	0.1816	0.2098	0.1926	0.204	0.2141	0.2031	0.2195	0.2307	0.2047	0.2106	0.1081	0.1948	0.1722	0.1796	0.1856	0.2439	0.1665	0.1745
H	0.1761	0.1692	0.185	0.1627	0.1847	0.1726	0.196	0.2249	0.1975	0.2012	0.233	0.2385	0.2618	0.2549	0.2235	0.2008	0.1408	0.1532	0.194	0.1831	0.1816	0.1757	0.1755	0.1621
I	0.3229	0.1868	0.0992	0.1234	0.1229	0.2625	0.1421	0.122	0.1883	0.2471	0.2158	0.2589	0.1448	0.1334	0.244	0.2061	0.2643	0.128	0.2302	0.1796	0.1841	0.2558	0.1537	0.1837
J	0.1066	0.1723	0.1283	0.1356	0.096	0.1723	0.1344	0.1281	0.0988	0.1527	0.2067	0.1483	0.1408	0.1421	0.1352	0.2064	0.1807	0.1438	0.182	0.2056	0.1867	0.1721	0.2613	0.1891
K	0.105	0.1543	0.1378	0.123	0.1867	0.2001	0.1484	0.1192	0.0947	0.1312	0.1949	0.1059	0.1254	0.1335	0.1154	0.1988	0.1742	0.1698	0.1856	0.1837	0.1653	0.1678	0.1088	0.1695
L	0.1297	0.1676	0.1426	0.1275	0.1534	0.1726	0.1554	0.122	0.0945	0.1238	0.1748	0.1061	0.1202	0.1291	0.1143	0.215	0.1802	0.181	0.1978	0.1763	0.1884	0.1725	0.1025	0.1712
M	0.1113	0.1649	0.1287	0.1302	0.1675	0.2115	0.161	0.125	0.0944	0.1175	0.1781	0.1111	0.1272	0.1481	0.1367	0.1653	0.1936	0.1709	0.1647	0.1798	0.1689	0.1966	0.1739	0.1561
N	0.1139	0.1536	0.1373	0.1487	0.166	0.1772	0.1728	0.1443	0.1025	0.1222	0.1673	0.14	0.13	0.1938	0.1784	0.1871	0.1698	0.1616	0.1695	0.1541	0.1888	0.1771	0.1927	0.1597
O	0.1141	0.1759	0.1276	0.1416	0.1602	0.1891	0.1661	0.1309	0.1091	0.1211	0.1708	0.1285	0.1243	0.1682	0.177	0.1871	0.1598	0.1618	0.1848	0.1531	0.1767	0.1664	0.1689	0.1818
P	0.1865	0.1737	0.1219	0.1519	0.1779	0.1546	0.1557	0.1314	0.1443	0.1202	0.1633	0.1505	0.1191	0.1682	0.1483	0.182	0.1647	0.1614	0.178	0.1613	0.1749	0.172	0.1622	0.169

## Sheet: B1 Plate 3
<>	1	2	3	4	5	6	7	8	9	10	11	12	13	14	15	16	17	18	19	20	21	22	23	24
A	0.1944	0.1924	0.2075	0.1871	0.2356	0.1529	0.2193	0.2153	0.2176	0.2486	0.2122	0.2107	0.2147	0.2034	0.1715	0.199	0.2018	0.1424	0.1625	0.1203	0.1323	0.1269	0.1104	0.221
B	0.1945	0.2022	0.2102	0.1861	0.201	0.203	0.2195	0.2087	0.2157	0.138	0.2051	0.2341	0.2078	0.2276	0.1951	0.2069	0.2129	0.1463	0.1645	0.1194	0.1204	0.1196	0.1137	0.2144
C	0.202	0.1776	0.1982	0.1837	0.2154	0.1947	0.1786	0.2155	0.2224	0.1274	0.2008	0.1985	0.2107	0.227	0.2009	0.2318	0.2601	0.1397	0.1624	0.1171	0.1238	0.1313	0.1714	0.1878
D	0.1896	0.1888	0.1961	0.187	0.1882	0.2076	0.2071	0.204	0.2009	0.1271	0.2065	0.1984	0.2073	0.2015	0.1855	0.2196	0.2194	0.1459	0.1628	0.1216	0.1271	0.135	0.1698	0.1914
E	0.1822	0.19	0.1909	0.1954	0.2006	0.194	0.2058	0.2065	0.2006	0.185	0.2018	0.217	0.2069	0.2118	0.2275	0.1907	0.2138	0.1469	0.1531	0.1235	0.1345	0.1382	0.2323	0.2471
F	0.1876	0.1674	0.1847	0.1955	0.1889	0.1946	0.2009	0.2063	0.2081	0.213	0.2106	0.2228	0.2318	0.2356	0.2066	0.2001	0.2183	0.1655	0.2195	0.1472	0.1517	0.1856	0.183	0.1908
G	0.1836	0.1819	0.1863	0.1868	0.1921	0.2157	0.2168	0.2088	0.2149	0.2197	0.2137	0.23	0.2331	0.2417	0.2559	0.1921	0.1905	0.1688	0.1942	0.1542	0.1544	0.1682	0.2022	0.1651
H	0.1703	0.1817	0.2063	0.1984	0.1966	0.1963	0.1892	0.2036	0.2066	0.2254	0.249	0.295	0.2982	0.2563	0.2755	0.1905	0.2159	0.1934	0.2064	0.1957	0.1724	0.1701	0.1887	0.1789
I	0.1166	0.1281	0.165	0.1276	0.2474	0.2106	0.1224	0.1731	0.1212	0.1246	0.2333	0.1289	0.1191	0.1378	0.1252	0.3043	0.1172	0.1176	0.1177	0.1599	0.2061	0.1979	0.2912	0.1974
J	0.1141	0.1178	0.1429	0.1201	0.1654	0.183	0.1165	0.1504	0.1214	0.1182	0.2109	0.1145	0.1175	0.2192	0.1165	0.2103	0.1212	0.1148	0.114	0.1196	0.1918	0.1915	0.2672	0.1975
K	0.1267	0.1256	0.1555	0.1266	0.1421	0.2004	0.1311	0.1437	0.1174	0.1387	0.2023	0.1408	0.1712	0.2104	0.1146	0.206	0.1201	0.1154	0.1795	0.1149	0.2163	0.1922	0.204	0.1655
L	0.1179	0.1192	0.1558	0.1318	0.1438	0.1946	0.1351	0.1493	0.1207	0.138	0.1968	0.2182	0.1823	0.1863	0.1198	0.2028	0.1218	0.12	0.1832	0.1145	0.205	0.1938	0.2813	0.1745
M	0.1187	0.1509	0.1682	0.1505	0.159	0.1939	0.1671	0.1773	0.2087	0.1843	0.2077	0.2488	0.2026	0.1923	0.1907	0.1836	0.1846	0.1997	0.2055	0.2033	0.1873	0.1821	0.2537	0.1936
N	0.1287	0.1265	0.147	0.1329	0.1419	0.187	0.1498	0.1546	0.1941	0.1598	0.1854	0.2262	0.1833	0.1958	0.1652	0.2064	0.1662	0.1757	0.1771	0.1288	0.1982	0.1946	0.195	0.1801
O	0.118	0.1305	0.1428	0.1334	0.1379	0.182	0.1473	0.1512	0.1671	0.1445	0.1859	0.1775	0.1751	0.1686	0.1562	0.1746	0.1839	0.1706	0.1826	0.1424	0.1715	0.1762	0.1763	0.1803
P	0.1235	0.1233	0.1443	0.1279	0.1344	0.1488	0.1264	0.1374	0.1901	0.1567	0.1526	0.1558	0.1563	0.1573	0.168	0.1566	0.1564	0.1524	0.1585	0.1564	0.172	0.169	0.1647	0.1633

## Sheet: B1 Plate 4
<>	1	2	3	4	5	6	7	8	9	10	11	12	13	14	15	16	17	18	19	20	21	22	23	24
A	0.2227	0.2082	0.2209	0.2355	0.2287	0.2128	0.207	0.2204	0.2104	0.2503	0.2157	0.2249	0.2219	0.2146	0.1905	0.1888	0.1993	0.1446	0.191	0.118	0.1323	0.1305	0.1174	0.2139
B	0.2043	0.2075	0.2097	0.2001	0.228	0.2185	0.2137	0.2257	0.2184	0.1668	0.2214	0.1936	0.2184	0.2097	0.1917	0.2044	0.2448	0.1512	0.164	0.1156	0.1246	0.1168	0.1189	0.2063
C	0.1852	0.1852	0.196	0.1962	0.2155	0.2288	0.2175	0.2114	0.206	0.1282	0.197	0.2157	0.2292	0.2146	0.2103	0.2247	0.2646	0.1507	0.1587	0.1137	0.1254	0.1409	0.1592	0.2267
D	0.1987	0.1826	0.1928	0.1958	0.2143	0.2127	0.2105	0.2082	0.2126	0.1279	0.1862	0.1953	0.2028	0.212	0.2141	0.2238	0.2345	0.1483	0.157	0.1178	0.1212	0.1328	0.2078	0.2
E	0.2049	0.1983	0.2146	0.2079	0.1925	0.1928	0.2122	0.2139	0.2101	0.2171	0.2025	0.2033	0.218	0.2123	0.2035	0.2034	0.2207	0.1554	0.1778	0.1228	0.1335	0.1404	0.2042	0.1976
F	0.1951	0.197	0.215	0.2168	0.2008	0.2173	0.2068	0.2141	0.2277	0.2273	0.2143	0.2123	0.2171	0.2251	0.2153	0.219	0.2222	0.1735	0.1618	0.1385	0.1464	0.16	0.219	0.212
G	0.1975	0.1911	0.1973	0.2116	0.2228	0.1883	0.1904	0.2035	0.212	0.2378	0.2097	0.2091	0.2269	0.228	0.2232	0.1947	0.1962	0.1718	0.1621	0.1467	0.1591	0.1692	0.209	0.2036
H	0.1991	0.2139	0.2271	0.2209	0.2208	0.2105	0.2247	0.2142	0.2111	0.2283	0.2421	0.2484	0.2705	0.2383	0.2252	0.1595	0.2245	0.1836	0.1593	0.1574	0.1536	0.1645	0.1969	0.2219
I	0.129	0.128	0.1585	0.1294	0.2132	0.1979	0.1246	0.1677	0.1198	0.1259	0.2361	0.1151	0.1339	0.1288	0.118	0.2953	0.1164	0.116	0.117	0.1519	0.1826	0.2127	0.2154	0.2055
J	0.1594	0.1248	0.152	0.1275	0.1581	0.2061	0.119	0.1685	0.1181	0.119	0.2271	0.1208	0.1317	0.2289	0.1177	0.2321	0.1195	0.1091	0.1193	0.1152	0.1686	0.1949	0.2732	0.1971
K	0.1346	0.1273	0.1555	0.1319	0.1612	0.2124	0.1387	0.1633	0.1149	0.1362	0.2079	0.1802	0.204	0.2134	0.117	0.1978	0.1239	0.1139	0.1712	0.1119	0.181	0.1959	0.1759	0.1823
L	0.1209	0.1283	0.1622	0.1328	0.1497	0.2102	0.1356	0.1636	0.1151	0.1441	0.2067	0.3097	0.2036	0.2187	0.1196	0.2154	0.1245	0.1176	0.1718	0.1156	0.1546	0.1971	0.2202	0.1779
M	0.1369	0.1488	0.1868	0.1576	0.1584	0.1803	0.1775	0.178	0.2028	0.1772	0.2167	0.2179	0.2082	0.2069	0.1883	0.2123	0.1895	0.1905	0.1823	0.1957	0.2063	0.1991	0.2235	0.1773
N	0.1255	0.1304	0.1881	0.1397	0.1341	0.1964	0.151	0.1779	0.1794	0.1704	0.1877	0.193	0.2026	0.1961	0.1623	0.2123	0.1302	0.1933	0.2044	0.1282	0.195	0.1879	0.2055	0.19
O	0.1137	0.1364	0.1602	0.1402	0.1395	0.1939	0.1578	0.1727	0.1766	0.1543	0.1771	0.2175	0.2052	0.1819	0.1634	0.1941	0.1848	0.1856	0.1792	0.153	0.1947	0.1868	0.186	0.1764
P	0.1249	0.1314	0.1534	0.1383	0.1479	0.1463	0.14	0.1425	0.1527	0.1532	0.1648	0.1598	0.1537	0.1641	0.1508	0.1852	0.1661	0.1722	0.1906	0.166	0.1734	0.1664	0.1728	0.1904

## Sheet: B1 Plate 5
<>	1	2	3	4	5	6	7	8	9	10	11	12	13	14	15	16	17	18	19	20	21	22	23	24
A	0.2601	0.1171	0.1146	0.1833	0.1232	0.1674	0.2192	0.1216	0.1194	0.1197	0.1652	0.1265	0.2144	0.2633	0.108	0.2764	0.1558	0.1453	0.1111	0.1178	0.1175	0.174	0.2314	0.1114
B	0.2169	0.1185	0.1135	0.179	0.2165	0.1341	0.2359	0.1253	0.142	0.1188	0.1257	0.1176	0.2578	0.2531	0.1117	0.3015	0.1356	0.2112	0.1151	0.1099	0.1165	0.1715	0.2416	0.1708
C	0.1973	0.1237	0.1175	0.207	0.2305	0.1198	0.252	0.1347	0.2049	0.1207	0.1258	0.2322	0.2823	0.2639	0.1177	0.3123	0.1277	0.1519	0.1129	0.1153	0.2552	0.2035	0.2902	0.2422
D	0.2114	0.1765	0.1233	0.226	0.2681	0.1161	0.2513	0.1332	0.2068	0.1233	0.268	0.2515	0.2979	0.2895	0.1748	0.2744	0.1478	0.202	0.2173	0.117	0.2567	0.2401	0.2812	0.229
E	0.2161	0.2027	0.1229	0.2391	0.2736	0.1127	0.2699	0.1812	0.2445	0.1295	0.2325	0.2727	0.2694	0.2898	0.2732	0.3165	0.1209	0.218	0.2603	0.2167	0.2718	0.2911	0.2946	0.2456
F	0.2051	0.2518	0.234	0.2536	0.2672	0.114	0.2684	0.315	0.2755	0.2392	0.2896	0.329	0.2516	0.2983	0.3007	0.3269	0.1257	0.2478	0.2809	0.246	0.2297	0.2358	0.2893	0.2331
G	0.1928	0.1882	0.2666	0.2658	0.2828	0.1159	0.2976	0.2885	0.2958	0.386	0.3537	0.337	0.2975	0.3013	0.3129	0.3317	0.1305	0.212	0.2899	0.3028	0.2718	0.2682	0.302	0.2822
H	0.1934	0.2051	0.2683	0.2537	0.2489	0.1664	0.2797	0.2851	0.291	0.3106	0.3605	0.4406	0.435	0.3852	0.3796	0.3225	0.2018	0.1961	0.2351	0.2555	0.2761	0.2605	0.2494	0.2461
I	0.1544	0.2284	0.113	0.2483	0.1093	0.2644	0.217	0.1194	0.1553	0.2851	0.3347	0.2708	0.1249	0.2159	0.2522	0.2713	0.3248	0.2571	0.2687	0.2629	0.2459	0.2317	0.1595	0.2278
J	0.1517	0.1986	0.1464	0.2748	0.199	0.2587	0.2461	0.1168	0.1228	0.1119	0.3163	0.141	0.1086	0.2302	0.1669	0.3	0.3252	0.2699	0.2673	0.2727	0.2473	0.2557	0.105	0.2184
K	0.0959	0.233	0.171	0.2591	0.2115	0.3283	0.2674	0.1106	0.1182	0.1074	0.3264	0.1079	0.1064	0.2325	0.239	0.2991	0.2873	0.2422	0.2444	0.2908	0.2825	0.2857	0.0943	0.2198
L	0.0978	0.1916	0.1693	0.2815	0.2361	0.2714	0.2205	0.108	0.1131	0.1038	0.2561	0.1001	0.1087	0.2688	0.2587	0.2897	0.2533	0.2308	0.234	0.2882	0.269	0.2385	0.097	0.2864
M	0.0968	0.1827	0.19	0.2402	0.2307	0.239	0.2472	0.1003	0.1082	0.0955	0.2826	0.0981	0.1077	0.2354	0.283	0.296	0.2959	0.2799	0.2434	0.2692	0.2297	0.1856	0.2177	0.2052
N	0.1047	0.2267	0.1416	0.1862	0.2364	0.1964	0.2255	0.0981	0.1152	0.0962	0.2219	0.1033	0.1462	0.2575	0.2691	0.2673	0.2674	0.2819	0.2734	0.2354	0.2195	0.229	0.2459	0.2646
O	0.1147	0.1768	0.1356	0.2137	0.1943	0.2155	0.2077	0.1024	0.126	0.0963	0.2138	0.1238	0.1533	0.2218	0.2345	0.2222	0.2216	0.2553	0.2616	0.1924	0.2599	0.2396	0.2371	0.2537
P	0.1651	0.26	0.1249	0.1954	0.2162	0.1617	0.2014	0.1319	0.2	0.1245	0.1894	0.2029	0.2279	0.2163	0.204	0.2233	0.2503	0.2147	0.2219	0.207	0.1805	0.223	0.1955	0.2287

## Sheet: B1 Plate 6
<>	1	2	3	4	5	6	7	8	9	10	11	12	13	14	15	16	17	18	19	20	21	22	23	24
A	0.2957	0.1253	0.1809	0.2063	0.1309	0.1581	0.2405	0.1251	0.1203	0.1153	0.1676	0.1271	0.2763	0.2814	0.1202	0.2679	0.1408	0.1736	0.1184	0.1245	0.1291	0.2034	0.2593	0.1088
B	0.2222	0.1204	0.1219	0.1804	0.2365	0.1351	0.255	0.1296	0.1323	0.1156	0.1203	0.1138	0.2796	0.3309	0.1181	0.3388	0.1274	0.1635	0.1231	0.118	0.1168	0.188	0.2234	0.1848
C	0.2646	0.127	0.12	0.2121	0.232	0.1175	0.2827	0.1289	0.2221	0.1149	0.1252	0.2313	0.2595	0.2682	0.1291	0.3282	0.1243	0.1539	0.1263	0.126	0.2559	0.2139	0.274	0.2559
D	0.2402	0.2194	0.123	0.1822	0.2529	0.1161	0.2651	0.1286	0.2153	0.1202	0.2374	0.2511	0.3159	0.3059	0.2038	0.2903	0.1276	0.2423	0.2715	0.1179	0.2591	0.2171	0.213	0.2398
E	0.2424	0.2541	0.1263	0.2204	0.2971	0.1153	0.2887	0.2029	0.2454	0.1624	0.2656	0.284	0.3019	0.3058	0.2898	0.2996	0.1199	0.2297	0.3069	0.2296	0.2502	0.2407	0.1923	0.1919
F	0.2543	0.2531	0.2394	0.2719	0.2462	0.1159	0.302	0.336	0.3037	0.267	0.3271	0.3267	0.3339	0.3038	0.3649	0.3501	0.1196	0.2019	0.2743	0.2885	0.2636	0.2556	0.298	0.2405
G	0.257	0.2864	0.2604	0.2841	0.2929	0.1219	0.2879	0.3131	0.283	0.3233	0.3836	0.354	0.3874	0.3614	0.3613	0.3161	0.1217	0.201	0.2818	0.2892	0.2483	0.2681	0.2908	0.2611
H	0.2298	0.2331	0.2315	0.2118	0.264	0.14	0.2592	0.2726	0.2638	0.3983	0.3846	0.4311	0.402	0.3531	0.3702	0.3161	0.1479	0.2226	0.32	0.2764	0.2842	0.2087	0.225	0.2264
I	0.2149	0.2512	0.1088	0.2476	0.1081	0.2994	0.2029	0.1201	0.1449	0.2372	0.364	0.2255	0.1301	0.248	0.266	0.2935	0.3038	0.2263	0.2962	0.2642	0.2433	0.2458	0.16	0.2033
J	0.1161	0.2117	0.1553	0.3264	0.1537	0.2985	0.2678	0.1186	0.1059	0.1298	0.255	0.126	0.1181	0.2331	0.1226	0.2609	0.2651	0.3085	0.2432	0.2439	0.2692	0.2577	0.1098	0.2016
K	0.1047	0.2667	0.1871	0.2469	0.1859	0.2336	0.2284	0.118	0.1055	0.1047	0.2638	0.1078	0.1143	0.2231	0.1557	0.2469	0.2368	0.2246	0.2124	0.281	0.2901	0.2589	0.095	0.2828
L	0.1046	0.2091	0.1713	0.2456	0.2525	0.2484	0.2459	0.1113	0.1002	0.0989	0.2536	0.1048	0.1075	0.2119	0.2134	0.2211	0.2709	0.2359	0.2251	0.2982	0.2693	0.2348	0.0968	0.2571
M	0.1058	0.2018	0.179	0.1844	0.2037	0.248	0.2224	0.1039	0.0972	0.0986	0.2344	0.095	0.1051	0.2359	0.2343	0.2444	0.2745	0.2165	0.2248	0.2303	0.2263	0.2464	0.1977	0.219
N	0.1131	0.2501	0.1407	0.2343	0.2172	0.2402	0.2213	0.108	0.1017	0.0951	0.2382	0.1146	0.1421	0.2119	0.2262	0.2291	0.2088	0.2174	0.2225	0.2264	0.3207	0.1976	0.2284	0.2516
O	0.1284	0.2067	0.1181	0.2043	0.2329	0.1973	0.2154	0.1079	0.19	0.0972	0.193	0.1192	0.1693	0.2205	0.1983	0.2114	0.2133	0.2124	0.2146	0.222	0.177	0.2047	0.2217	0.2533
P	0.1992	0.2317	0.12	0.1874	0.185	0.1833	0.2089	0.1183	0.1975	0.1255	0.2237	0.1723	0.2207	0.2076	0.1776	0.2097	0.1949	0.1926	0.2092	0.1981	0.1786	0.1991	0.263	0.2267

## Sheet: B1 Plate 7
<>	1	2	3	4	5	6	7	8	9	10	11	12	13	14	15	16	17	18	19	20	21	22	23	24
A	0.3486	0.2549	0.3007	0.2946	0.2983	0.285	0.3345	0.3172	0.2237	0.1786	0.3268	0.3324	0.309	0.3133	0.2469	0.2337	0.2835	0.1187	0.1907	0.1209	0.1304	0.1537	0.1152	0.2647
B	0.2695	0.2863	0.2789	0.3246	0.2969	0.2969	0.3405	0.3151	0.3302	0.1563	0.2925	0.294	0.2853	0.2848	0.2827	0.2258	0.3181	0.1421	0.2002	0.1207	0.1609	0.1725	0.121	0.2858
C	0.2318	0.2699	0.2517	0.2629	0.285	0.2662	0.3027	0.2888	0.3124	0.1244	0.3357	0.33	0.3503	0.2996	0.2996	0.3172	0.3292	0.2347	0.2473	0.1105	0.1168	0.1915	0.1257	0.2824
D	0.2346	0.2688	0.2771	0.26	0.3099	0.2664	0.3221	0.3611	0.3275	0.1372	0.2892	0.321	0.3402	0.3179	0.3268	0.3122	0.3412	0.3013	0.2192	0.1129	0.1102	0.2643	0.2155	0.2813
E	0.2647	0.2594	0.3019	0.3081	0.328	0.3191	0.2798	0.3391	0.3373	0.3661	0.3585	0.3919	0.3605	0.3271	0.3822	0.3338	0.3376	0.3165	0.23	0.1134	0.1235	0.2757	0.252	0.2964
F	0.2524	0.2501	0.2777	0.3068	0.3232	0.3746	0.348	0.3944	0.426	0.3754	0.376	0.4201	0.3784	0.3975	0.382	0.397	0.3925	0.3036	0.2827	0.2356	0.2454	0.2534	0.304	0.2579
G	0.224	0.2589	0.3026	0.3102	0.3702	0.3565	0.399	0.4346	0.4387	0.3782	0.4357	0.4601	0.3721	0.3891	0.4307	0.3947	0.3831	0.3879	0.342	0.3109	0.2424	0.2541	0.2883	0.2542
H	0.242	0.2256	0.2604	0.2712	0.3155	0.3585	0.3983	0.3985	0.4628	0.4512	0.4261	0.4456	0.4194	0.4313	0.4762	0.373	0.438	0.3594	0.3063	0.3578	0.3048	0.2712	0.2411	0.276
I	0.1036	0.1536	0.2002	0.1261	0.287	0.3025	0.1224	0.231	0.1264	0.1444	0.33	0.1143	0.1164	0.2796	0.1142	0.3509	0.1411	0.1177	0.1135	0.152	0.3165	0.2899	0.3549	0.2929
J	0.1002	0.2719	0.1795	0.1219	0.1482	0.3405	0.1651	0.2579	0.1257	0.124	0.4177	0.1176	0.115	0.4634	0.1144	0.4149	0.1307	0.1136	0.1129	0.1117	0.3588	0.2707	0.3177	0.2268
K	0.1016	0.1811	0.2221	0.1694	0.1212	0.2985	0.2535	0.2829	0.1268	0.2287	0.3758	0.1251	0.3318	0.3431	0.115	0.3685	0.1464	0.116	0.1424	0.1116	0.3205	0.3026	0.2244	0.2434
L	0.0974	0.1782	0.1876	0.2016	0.1154	0.2781	0.2739	0.174	0.1261	0.2108	0.3183	0.2641	0.4227	0.2939	0.118	0.3935	0.1593	0.1171	0.2426	0.1116	0.3234	0.2779	0.3089	0.2365
M	0.1975	0.1837	0.2216	0.2476	0.2066	0.265	0.2409	0.2655	0.3005	0.2564	0.2697	0.3688	0.275	0.2725	0.2708	0.2946	0.308	0.2774	0.2495	0.1971	0.2883	0.2467	0.3119	0.2884
N	0.1417	0.2051	0.2201	0.2458	0.1644	0.2418	0.2258	0.1963	0.2383	0.224	0.2547	0.2618	0.2428	0.2327	0.1889	0.2535	0.2135	0.2172	0.2735	0.1116	0.2483	0.2267	0.2438	0.2221
O	0.1635	0.204	0.1993	0.1948	0.1853	0.2172	0.2224	0.2061	0.2324	0.2143	0.2093	0.2153	0.2378	0.2443	0.1856	0.2644	0.1883	0.2619	0.2719	0.1017	0.2517	0.2303	0.2014	0.2461
P	0.1986	0.2157	0.1823	0.186	0.1843	0.1905	0.2334	0.1763	0.1987	0.22	0.1905	0.2417	0.219	0.2358	0.1894	0.189	0.1979	0.2599	0.2215	0.1988	0.2252	0.231	0.2377	0.2616

[truncated: 21 more sheets: B1 Plate 8, B1 Plate 9, B1 Plate 10, B1 Plate 11, B1 Plate 12, B1 Plate 13, B1 Plate 14, B2 Plate 4, B2 Plate 5, B2 Plate 6, B2 Plate 7, B2 Plate 11, B2 Plate 12, B2 Plate 13, B2 Plate 14, B2 Plate 18, B2 Plate 19, B2 Plate 20, B2 Plate 21, B2 A Blank …]
