# Supplementary material for: Broad susceptibility of Candida auris strains to 8-hydroxyquinolines and mechanisms of resistance
Source: mBio. 2023 Jul 26;14(4):e01376-23. doi: 10.1128/mbio.01376-23 (PMC10470496; doi:10.1128/mbio.01376-23)
Supplement: File S5 — Plate guide, plate maps, and raw data for the structure-activity relationship (SAR) screen, associated with Figure 4A. [file mbio.01376-23-s0005.xlsx]

## Sheet: Legend
File S5: Plate guide, plate maps, and raw data for the structure-activity relationship (SAR) screen, associated with Figure 4A.

## Sheet: Plate Key
Tab Name	Assay #	Plate #	Strain	Compound Plate Name	Biological Replicate	Technical Replicate
A1P1	1	1	AR-384 / 1540	SAR1	1	1
A1P2	1	2	AR-384 / 1540	SAR1	1	2
A1P3	1	3	AR-386 / 1542	SAR1	1	1
A1P4	1	4	AR-386 / 1542	SAR1	1	2
A1P5	1	5	AR-387 / 1543	SAR1	1	1
A1P6	1	6	AR-387 / 1543	SAR1	1	2
A2P1	2	1	AR-384 / 1540	SAR1	2	1
A2P2	2	2	AR-384 / 1540	SAR1	2	2
A2P3	2	3	AR-384 / 1540	SAR2	1	1 and 2
A2P4	2	4	AR-384 / 1540	SAR2	2	1 and 2
A2P5	2	5	AR-386 / 1542	SAR1	2	1
A2P6	2	6	AR-386 / 1542	SAR1	2	2
A2P7	2	7	AR-386 / 1542	SAR2	1	1 and 2
A2P8	2	8	AR-386 / 1542	SAR2	2	1 and 2
A2P9	2	9	AR-387 / 1543	SAR1	2	1
A2P10	2	10	AR-387 / 1543	SAR1	2	2
A2P11	2	11	AR-387 / 1543	SAR2	1	1 and 2
A2P12	2	12	AR-387 / 1543	SAR2	2	1 and 2
A3P1	3	1	AR-384 / 1540	SAR1	3	1
A3P2	3	2	AR-384 / 1540	SAR1	3	2
A3P3	3	3	AR-384 / 1540	SAR2	3	1 and 2
A3P8	3	8	AR-386 / 1542	SAR1	3	1
A3P9	3	9	AR-386 / 1542	SAR1	3	2
A3P10	3	10	AR-386 / 1542	SAR2	3	1 and 2
A3P15	3	15	AR-387 / 1543	SAR1	3	1
A3P16	3	16	AR-387 / 1543	SAR1	3	2
A3P17	3	17	AR-387 / 1543	SAR2	3	1 and 2

## Sheet: Plate Maps
SAR1 Plate Layout
Compound		3-Nitro-4-quinolinol	2-Quinolinecarboxylic acid	5-fluoroquinolin-8-ol	5-Amino-8-hydroxyquinoline dihydrochloride	1,10-Phenanthroline monohydrate	8-hydroxy-6-nitroquinoline	5-nitroso-8-hydroxyquinoline	5-chloro-8-quinolinol	5-bromo-8hydroxy quinoline	5,7-dichloro-8-quinolinol	Quinoline	8-Hydroxyquinoline	6-Nitroquinolone	5,7-dinitro-8-quinolinol	8-Hydroxy-5-quinolinesulfonic acid hydrate	5-methylquinolin-8-ol	8-Quinolinol N-oxide	8-Ethoxy-5-nitroquinoline	5-Nitroquinoline		Nitroxoline
Shorthand Name		3NQ	2QA	FQ	5AH	PM	8HN	NHQ	5CQ	BQ	DCQ	QL	8HQ	6NQ	DNQ	8HQS	MQ	8QO	8EN	5NQ	DMSO	NX	Clioquinol	Broxyquinolone	Chlorquinaldol
[Drug] (µM)		1	2	3	4	5	6	7	8	9	10	11	12	13	14	15	16	17	18	19	20	21	22	23	24
150	A
100	B
80	C
60	D
30	E
20	F
10	G
100	H
7.5	I
5	J
2	K
1	L
0.5	M
0.1	N
0.05	O
0.01	P
SAR2 Plate Layout
Compound		5,7-Diiodo-8-hydroxyquinoline	7-Bromo-8-hydroxyquinoline	7-Chloro-8-quinolinol	7-Bromo-5-chloro-8-hydroxyquinoline	5-Chloroquinoline	7-chloroquinoline	5-Quinolinol	6-Hydroxyquinoline	7-hydroxyquinoline		5,7-Diiodo-8-hydroxyquinoline	7-Bromo-8-hydroxyquinoline	7-Chloro-8-quinolinol	7-Bromo-5-chloro-8-hydroxyquinoline	5-Chloroquinoline	7-chloroquinoline	5-Quinolinol	6-Hydroxyquinoline	7-hydroxyquinoline
Shorthand Name		5I 7I 8OH	7Br 8OH	7Cl 8OH	5Cl 7Br 8OH	5Cl	7Cl	5OH	6OH	7OH	DMSO	5I 7I 8OH	7Br 8OH	7Cl 8OH	5Cl 7Br 8OH	5Cl	7Cl	5OH	6OH	7OH	DMSO	DMSO	Clioquinol	DMSO	DMSO
[Drug] (µM)		1	2	3	4	5	6	7	8	9	10	11	12	13	14	15	16	17	18	19	20	21	22	23	24
150	A
100	B
80	C
60	D
30	E
20	F
10	G
100	H
7.5	I
5	J
2	K
1	L
0.5	M
0.1	N
0.05	O
0.01	P

## Sheet: A1P1
<>	1	2	3	4	5	6	7	8	9	10	11	12	13	14	15	16	17	18	19	20	21	22	23	24
A	0.2801	0.2892	0.1305	0.1436	0.1203	0.1167	0.2216	0.112	0.1195	0.1473	0.2624	0.1212	0.2353	0.2995	0.2349	0.1169	0.2327	0.2096	0.2158	0.2148	0.118	0.2661	0.1793	0.1278
B	0.2267	0.2277	0.1518	0.1356	0.1178	0.1174	0.2149	0.1236	0.1232	0.1396	0.2487	0.1345	0.1966	0.2634	0.2207	0.1247	0.2136	0.2044	0.1986	0.2069	0.1205	0.215	0.1469	0.124
C	0.2272	0.1983	0.1626	0.1347	0.1168	0.1194	0.2489	0.1234	0.1242	0.1346	0.2611	0.1368	0.2568	0.2671	0.2546	0.125	0.2559	0.2407	0.2055	0.2138	0.1185	0.1508	0.17	0.1203
D	0.203	0.1933	0.1697	0.1317	0.1168	0.1154	0.2578	0.1203	0.1214	0.1191	0.2532	0.1592	0.254	0.2855	0.2792	0.1616	0.2755	0.2534	0.2242	0.229	0.1198	0.1528	0.1498	0.117
E	0.2026	0.2172	0.2389	0.14	0.1186	0.1168	0.2117	0.1217	0.1206	0.112	0.2256	0.2071	0.1902	0.2129	0.2437	0.2323	0.2351	0.215	0.2124	0.2358	0.1134	0.1304	0.1164	0.1115
F	0.2047	0.1904	0.2467	0.1881	0.1185	0.1167	0.2478	0.1279	0.1196	0.1076	0.2449	0.2477	0.2388	0.2756	0.2239	0.2436	0.2758	0.2375	0.2092	0.2955	0.1119	0.1198	0.1104	0.1211
G	0.1921	0.1774	0.2021	0.1988	0.1481	0.1399	0.2903	0.2426	0.2241	0.1064	0.2809	0.3309	0.2929	0.3422	0.3256	0.317	0.32	0.2422	0.2121	0.2424	0.1088	0.107	0.1068	0.1118
H	0.2305	0.2118	0.2144	0.2314	0.1908	0.1757	0.2765	0.2692	0.28	0.1107	0.265	0.3044	0.2468	0.2458	0.2515	0.2608	0.2485	0.2428	0.3044	0.2744	0.1223	0.1074	0.1086	0.1483
I	0.2041	0.2159	0.2191	0.2142	0.1972	0.2094	0.2431	0.247	0.2996	0.1113	0.2467	0.2517	0.2606	0.257	0.2868	0.2819	0.2804	0.2524	0.3014	0.312	0.1464	0.1064	0.1024	0.1491
J	0.1821	0.1947	0.2059	0.2209	0.2037	0.2117	0.2192	0.2414	0.2179	0.111	0.2461	0.2382	0.242	0.2373	0.257	0.2889	0.244	0.223	0.244	0.2196	0.1963	0.1092	0.1069	0.2358
K	0.1828	0.199	0.1971	0.2139	0.2126	0.201	0.2147	0.2324	0.2372	0.1415	0.218	0.2259	0.2134	0.2037	0.2104	0.2248	0.215	0.2161	0.1966	0.2631	0.2576	0.1058	0.0971	0.2003
L	0.1868	0.1988	0.2133	0.2263	0.1877	0.2033	0.2083	0.2295	0.2177	0.202	0.2299	0.2235	0.2063	0.199	0.2027	0.2058	0.1826	0.2159	0.2076	0.223	0.2298	0.1799	0.1669	0.1767
M	0.2056	0.1982	0.1973	0.211	0.2082	0.2038	0.2198	0.2265	0.2103	0.198	0.2141	0.2114	0.2186	0.1967	0.2009	0.211	0.2044	0.1889	0.2049	0.1827	0.1906	0.1876	0.1924	0.2025
N	0.1847	0.1939	0.1845	0.1956	0.2122	0.2117	0.2083	0.2004	0.2142	0.1935	0.2011	0.1854	0.1988	0.2008	0.1851	0.1916	0.1899	0.2034	0.1917	0.1791	0.1768	0.1851	0.1964	0.1885
O	0.2006	0.1847	0.2053	0.1987	0.1914	0.1963	0.2052	0.223	0.2117	0.2076	0.206	0.1856	0.1914	0.1895	0.1905	0.1748	0.1808	0.1896	0.1781	0.1875	0.1798	0.2012	0.1936	0.1743
P	0.1786	0.1901	0.1845	0.186	0.2048	0.1849	0.2211	0.1939	0.2101	0.1944	0.181	0.1776	0.1724	0.18	0.1856	0.176	0.1943	0.1963	0.1777	0.1997	0.1751	0.1728	0.1715	0.1717

## Sheet: A1P2
<>	1	2	3	4	5	6	7	8	9	10	11	12	13	14	15	16	17	18	19	20	21	22	23	24
A	0.2517	0.2173	0.1255	0.1469	0.1225	0.1222	0.2061	0.1211	0.122	0.1396	0.24	0.124	0.2235	0.28	0.2313	0.124	0.2678	0.2199	0.2322	0.2918	0.1601	0.2196	0.2169	0.1507
B	0.2097	0.2204	0.1624	0.145	0.1287	0.1285	0.2333	0.1313	0.1347	0.1523	0.2421	0.1457	0.2402	0.2679	0.2214	0.1371	0.2358	0.2772	0.2438	0.2671	0.1576	0.2082	0.1908	0.1481
C	0.2121	0.22	0.1706	0.1431	0.1292	0.1273	0.2641	0.1336	0.1332	0.1488	0.2444	0.1365	0.2572	0.2675	0.2566	0.1305	0.2753	0.2595	0.2755	0.2664	0.1462	0.1915	0.1746	0.1399
D	0.2047	0.1959	0.2005	0.1322	0.1243	0.1252	0.2143	0.1292	0.1346	0.1202	0.2445	0.1469	0.2318	0.2936	0.2676	0.1549	0.2647	0.2448	0.2475	0.2461	0.1342	0.1672	0.1562	0.138
E	0.1913	0.2087	0.2171	0.1465	0.1178	0.1219	0.2252	0.1264	0.1352	0.1108	0.2653	0.2053	0.2173	0.222	0.2112	0.2172	0.2273	0.1906	0.1896	0.2205	0.1212	0.1429	0.1374	0.1322
F	0.197	0.2049	0.1901	0.1813	0.1246	0.1236	0.2397	0.1415	0.1255	0.1132	0.2295	0.2207	0.2038	0.213	0.2251	0.2317	0.2257	0.203	0.2674	0.2416	0.1199	0.13	0.1324	0.132
G	0.1835	0.2195	0.1971	0.2061	0.1717	0.1315	0.2392	0.202	0.2029	0.109	0.2408	0.2326	0.2378	0.2274	0.2444	0.2271	0.2293	0.2169	0.2484	0.2213	0.1159	0.1155	0.1228	0.1315
H	0.1955	0.2205	0.1979	0.2196	0.1906	0.1696	0.2902	0.2243	0.2664	0.1121	0.2567	0.3209	0.2655	0.244	0.263	0.2391	0.2647	0.2362	0.2841	0.282	0.1313	0.1164	0.1215	0.1472
I	0.1911	0.1948	0.2045	0.2103	0.1925	0.2066	0.2275	0.2676	0.236	0.113	0.2639	0.2626	0.2477	0.3122	0.2992	0.2627	0.2703	0.2999	0.2708	0.2267	0.1389	0.1101	0.1093	0.1463
J	0.1831	0.1991	0.2145	0.2215	0.2062	0.2193	0.2314	0.2505	0.2326	0.114	0.2463	0.296	0.2502	0.2817	0.2142	0.2797	0.2959	0.2954	0.2761	0.2659	0.1997	0.1093	0.1074	0.2428
K	0.1768	0.2151	0.1883	0.2323	0.23	0.2292	0.2282	0.2221	0.2153	0.1456	0.2255	0.2262	0.2101	0.2893	0.2267	0.2815	0.2005	0.2605	0.2211	0.214	0.2532	0.1075	0.093	0.1895
L	0.1953	0.2053	0.2147	0.2228	0.2227	0.2267	0.238	0.2091	0.2157	0.1919	0.2134	0.2114	0.2677	0.2267	0.2255	0.2577	0.2897	0.2877	0.2789	0.2713	0.2539	0.1535	0.1362	0.2115
M	0.2045	0.2089	0.1986	0.228	0.2144	0.2159	0.2262	0.2169	0.2294	0.2354	0.2473	0.2132	0.2434	0.203	0.2034	0.2179	0.2324	0.2151	0.2273	0.1996	0.1975	0.1938	0.1703	0.2027
N	0.1921	0.2038	0.2056	0.2211	0.2064	0.22	0.232	0.2338	0.229	0.2161	0.2052	0.2245	0.2193	0.2776	0.2673	0.2356	0.2691	0.2207	0.2043	0.1905	0.1979	0.2646	0.1876	0.189
O	0.1817	0.2208	0.2207	0.2094	0.2113	0.2234	0.2344	0.2112	0.2223	0.213	0.207	0.213	0.2092	0.2016	0.1953	0.2088	0.1755	0.2676	0.1909	0.2121	0.1957	0.2136	0.1853	0.1878
P	0.1851	0.1687	0.1676	0.179	0.203	0.1994	0.2254	0.238	0.2317	0.199	0.1833	0.189	0.26	0.2616	0.2014	0.1953	0.2027	0.2215	0.246	0.1855	0.2266	0.231	0.2571	0.1885

## Sheet: A1P3
<>	1	2	3	4	5	6	7	8	9	10	11	12	13	14	15	16	17	18	19	20	21	22	23	24
A	0.3209	0.2915	0.129	0.1546	0.1273	0.1283	0.2833	0.1261	0.1318	0.1587	0.3044	0.1348	0.242	0.3243	0.2931	0.1277	0.2456	0.2814	0.2599	0.3226	0.1297	0.2076	0.1912	0.1427
B	0.2513	0.2949	0.1287	0.147	0.1208	0.1215	0.2778	0.1321	0.1282	0.1536	0.2964	0.1294	0.2946	0.2956	0.2665	0.1296	0.2697	0.261	0.27	0.3348	0.1251	0.1928	0.1804	0.1316
C	0.2219	0.2608	0.1438	0.1425	0.1211	0.1227	0.2728	0.131	0.1218	0.1337	0.2872	0.1281	0.273	0.3172	0.3084	0.1246	0.2988	0.2931	0.2433	0.3243	0.118	0.1538	0.1431	0.1182
D	0.2312	0.2343	0.1658	0.1361	0.1172	0.1176	0.3005	0.123	0.1164	0.1169	0.3033	0.1315	0.3117	0.3041	0.326	0.1305	0.3226	0.3011	0.3132	0.3386	0.1192	0.1631	0.1621	0.1249
E	0.2638	0.2546	0.2565	0.175	0.1211	0.1186	0.3241	0.117	0.1063	0.108	0.3386	0.2095	0.3572	0.3053	0.3272	0.2935	0.3416	0.3319	0.3269	0.3441	0.1139	0.1326	0.1242	0.1075
F	0.2582	0.2235	0.2877	0.2411	0.1148	0.1114	0.318	0.1111	0.1028	0.103	0.3356	0.2597	0.3172	0.3505	0.3241	0.3296	0.339	0.3413	0.3101	0.2931	0.1128	0.1282	0.1175	0.1119
G	0.2501	0.2765	0.3166	0.2392	0.1612	0.1095	0.3357	0.1879	0.1532	0.1014	0.3541	0.3406	0.3828	0.3315	0.3369	0.3191	0.2763	0.3101	0.3291	0.3034	0.1084	0.1053	0.1046	0.1048
H	0.2893	0.255	0.2757	0.2607	0.2425	0.112	0.3238	0.2458	0.3279	0.1036	0.4257	0.4135	0.4164	0.455	0.4087	0.3584	0.3655	0.2935	0.3414	0.3202	0.1125	0.1023	0.1062	0.1219
I	0.2505	0.2576	0.2642	0.2954	0.2803	0.1304	0.3392	0.3327	0.3727	0.1051	0.4196	0.3971	0.433	0.3926	0.3713	0.3423	0.3464	0.3506	0.3222	0.3214	0.1328	0.0973	0.0969	0.1321
J	0.2497	0.2603	0.2532	0.3111	0.3085	0.3341	0.3275	0.3624	0.3381	0.1061	0.3563	0.3278	0.3567	0.3482	0.3458	0.3396	0.2942	0.2962	0.3031	0.3015	0.2723	0.103	0.1002	0.2529
K	0.2488	0.2319	0.26	0.265	0.2872	0.3221	0.3015	0.3391	0.3106	0.1034	0.3069	0.312	0.3349	0.3217	0.3419	0.3143	0.3562	0.2999	0.2945	0.2611	0.288	0.0961	0.0885	0.2692
L	0.2101	0.2763	0.2735	0.2985	0.3118	0.3224	0.3429	0.3551	0.3089	0.1814	0.3278	0.2947	0.3137	0.2637	0.287	0.2963	0.2827	0.2701	0.2849	0.2767	0.2705	0.1145	0.1055	0.2784
M	0.2555	0.2376	0.2776	0.2718	0.2552	0.2987	0.2961	0.3093	0.302	0.2984	0.2954	0.281	0.3173	0.3124	0.3005	0.2977	0.2766	0.2597	0.3069	0.2962	0.3037	0.2969	0.2796	0.283
N	0.2614	0.2391	0.2506	0.2239	0.2781	0.2274	0.2958	0.3207	0.2845	0.284	0.2778	0.2937	0.3079	0.2575	0.2736	0.2999	0.2714	0.2644	0.2641	0.2375	0.266	0.2646	0.2621	0.3009
O	0.2148	0.2247	0.2615	0.2187	0.2613	0.196	0.2757	0.2646	0.2828	0.3069	0.2984	0.2767	0.2618	0.2385	0.2884	0.2878	0.2734	0.2789	0.2602	0.2525	0.2449	0.2417	0.2846	0.2855
P	0.2448	0.2027	0.2333	0.2261	0.2061	0.2196	0.2339	0.2595	0.282	0.2841	0.2712	0.2694	0.2615	0.2914	0.2879	0.2407	0.2856	0.2735	0.2057	0.2666	0.2705	0.2047	0.2274	0.2628

## Sheet: A1P4
<>	1	2	3	4	5	6	7	8	9	10	11	12	13	14	15	16	17	18	19	20	21	22	23	24
A	0.3187	0.3009	0.1491	0.1765	0.1448	0.1448	0.2875	0.1542	0.1461	0.1899	0.3338	0.1564	0.3025	0.3261	0.3388	0.1506	0.2839	0.3179	0.301	0.3489	0.1461	0.2086	0.2513	0.1542
B	0.3239	0.3434	0.1512	0.165	0.142	0.1439	0.3201	0.1586	0.1519	0.1658	0.3263	0.1545	0.3003	0.3235	0.3342	0.1528	0.3119	0.3275	0.3314	0.3625	0.1473	0.2011	0.1825	0.1504
C	0.2902	0.3066	0.166	0.1616	0.1394	0.1415	0.3098	0.1548	0.1406	0.1558	0.318	0.1543	0.3143	0.3666	0.3378	0.1464	0.3409	0.3446	0.324	0.3436	0.1423	0.1883	0.1937	0.1432
D	0.2927	0.2932	0.1921	0.1616	0.1382	0.1401	0.317	0.1428	0.1311	0.1344	0.3277	0.1486	0.3446	0.3436	0.3558	0.152	0.3589	0.3551	0.3219	0.3444	0.1408	0.1758	0.1704	0.1397
E	0.3005	0.3115	0.299	0.1926	0.1405	0.1365	0.3306	0.1383	0.1285	0.1294	0.3513	0.2022	0.3396	0.3575	0.3537	0.3417	0.3436	0.3134	0.3352	0.3337	0.1387	0.1555	0.1496	0.1369
F	0.2989	0.323	0.3114	0.2634	0.1423	0.1338	0.3285	0.1336	0.1297	0.1479	0.3938	0.3089	0.3364	0.3575	0.3695	0.354	0.3408	0.3517	0.3399	0.3314	0.1384	0.16	0.1465	0.1382
G	0.2833	0.282	0.3115	0.334	0.2192	0.1217	0.3524	0.1765	0.2122	0.1453	0.4408	0.387	0.425	0.4257	0.4105	0.3017	0.3416	0.3493	0.3331	0.3293	0.144	0.1407	0.1389	0.1372
H	0.2637	0.3203	0.3249	0.3335	0.29	0.133	0.3574	0.2889	0.3727	0.1652	0.459	0.4411	0.4286	0.452	0.4397	0.4086	0.3972	0.3802	0.3783	0.3755	0.1538	0.147	0.1447	0.1505
I	0.2771	0.2975	0.3225	0.3293	0.3265	0.164	0.3667	0.3721	0.3986	0.1458	0.4098	0.4722	0.4298	0.3953	0.4068	0.3919	0.3845	0.3856	0.3815	0.3393	0.1824	0.1446	0.1421	0.1722
J	0.3203	0.3125	0.3312	0.3478	0.3134	0.3573	0.3517	0.3795	0.3583	0.1524	0.3707	0.334	0.3689	0.3444	0.3859	0.3776	0.3531	0.347	0.3502	0.3675	0.3066	0.1426	0.1418	0.2801
K	0.2818	0.3102	0.3261	0.3253	0.3302	0.3407	0.3213	0.3374	0.3338	0.1456	0.3172	0.3367	0.3301	0.3496	0.3265	0.3665	0.3301	0.3487	0.3327	0.3233	0.3411	0.1452	0.1303	0.2647
L	0.2906	0.3141	0.3356	0.3239	0.3433	0.3013	0.3178	0.3376	0.3493	0.2134	0.3634	0.3311	0.3315	0.3382	0.3534	0.34	0.3272	0.3295	0.3331	0.3486	0.3442	0.1663	0.1504	0.3235
M	0.2935	0.3035	0.3156	0.3223	0.2822	0.3292	0.3445	0.3275	0.3224	0.3268	0.3154	0.3203	0.3214	0.3369	0.3122	0.3447	0.2993	0.2798	0.3442	0.341	0.3228	0.3296	0.2997	0.3231
N	0.2362	0.2832	0.3171	0.3039	0.3082	0.2776	0.3096	0.342	0.3295	0.293	0.3456	0.3152	0.3157	0.3292	0.335	0.3309	0.3206	0.3477	0.3387	0.3338	0.3426	0.2813	0.3242	0.3217
O	0.2319	0.3235	0.318	0.27	0.2665	0.2667	0.308	0.3381	0.3373	0.3149	0.3029	0.2901	0.3046	0.2988	0.2773	0.3483	0.3127	0.3299	0.2936	0.3198	0.3126	0.3155	0.3315	0.2604
P	0.2517	0.215	0.2183	0.2548	0.2347	0.2444	0.2718	0.2906	0.2663	0.2772	0.2818	0.2734	0.2755	0.2968	0.2924	0.2833	0.3005	0.2928	0.3069	0.3133	0.3074	0.2934	0.289	0.2982

## Sheet: A1P5
<>	1	2	3	4	5	6	7	8	9	10	11	12	13	14	15	16	17	18	19	20	21	22	23	24
A	0.355	0.3478	0.1327	0.159	0.127	0.1266	0.3659	0.1263	0.1265	0.1532	0.3472	0.1293	0.305	0.3763	0.3746	0.1234	0.3215	0.3337	0.3054	0.3556	0.1277	0.2163	0.183	0.1259
B	0.3411	0.2966	0.1503	0.1454	0.1241	0.1284	0.3589	0.1262	0.1305	0.1477	0.3573	0.1289	0.342	0.3629	0.3077	0.1295	0.3152	0.3095	0.3293	0.3134	0.1233	0.1596	0.1896	0.1199
C	0.3088	0.2897	0.1949	0.1423	0.1198	0.1179	0.3638	0.1253	0.1247	0.1415	0.3738	0.1276	0.3099	0.3056	0.3536	0.1239	0.4115	0.358	0.34	0.3649	0.1139	0.1655	0.1585	0.1085
D	0.2472	0.2512	0.2121	0.139	0.1132	0.1119	0.342	0.1214	0.1219	0.1149	0.3509	0.1408	0.3452	0.3552	0.3929	0.1315	0.3698	0.3517	0.3553	0.3875	0.1132	0.1498	0.1392	0.1156
E	0.2561	0.2623	0.3094	0.1529	0.1194	0.1118	0.3363	0.1195	0.1115	0.1049	0.333	0.1572	0.3543	0.3829	0.369	0.3461	0.3608	0.3565	0.3646	0.3524	0.1077	0.1279	0.1104	0.0992
F	0.2553	0.229	0.2364	0.2615	0.1159	0.1084	0.4058	0.1131	0.1027	0.1063	0.3953	0.2206	0.3688	0.3704	0.3924	0.4082	0.2987	0.3571	0.3851	0.3682	0.1059	0.117	0.1057	0.1043
G	0.2141	0.2484	0.2689	0.3253	0.1286	0.1099	0.3703	0.2279	0.1383	0.102	0.4665	0.4339	0.3587	0.4278	0.3781	0.3987	0.3259	0.2955	0.3024	0.3178	0.1041	0.0997	0.0986	0.1017
H	0.3165	0.2523	0.2602	0.3205	0.2401	0.1188	0.3902	0.2963	0.4002	0.0857	0.413	0.4198	0.3978	0.4175	0.4205	0.4327	0.3668	0.3188	0.3823	0.377	0.1013	0.0986	0.099	0.1155
I	0.2561	0.2689	0.2742	0.2796	0.3493	0.1101	0.3745	0.3861	0.4235	0.0849	0.4291	0.2654	0.4521	0.4312	0.4078	0.3863	0.3645	0.3715	0.3329	0.3513	0.0998	0.0937	0.0921	0.1072
J	0.243	0.2352	0.2635	0.2512	0.3072	0.3045	0.2978	0.3448	0.3588	0.0985	0.3085	0.329	0.3285	0.3493	0.315	0.3607	0.3175	0.261	0.3246	0.3301	0.1007	0.0962	0.0934	0.3052
K	0.217	0.234	0.2507	0.277	0.3027	0.3088	0.3516	0.3348	0.3243	0.1009	0.2731	0.3427	0.3412	0.2395	0.2863	0.3293	0.2945	0.3071	0.3139	0.3146	0.1843	0.0921	0.0897	0.3165
L	0.2115	0.2167	0.2384	0.2785	0.2831	0.32	0.3148	0.3233	0.3362	0.2045	0.3395	0.316	0.2427	0.2433	0.2701	0.3053	0.2279	0.2275	0.2798	0.2543	0.2364	0.0957	0.0963	0.299
M	0.2222	0.2322	0.2499	0.2609	0.2677	0.2419	0.3471	0.3123	0.266	0.3182	0.3059	0.3139	0.2746	0.2913	0.3145	0.3062	0.2496	0.2254	0.2554	0.2266	0.249	0.2932	0.3368	0.3211
N	0.2183	0.2064	0.2106	0.2205	0.2267	0.3041	0.2817	0.2951	0.2747	0.2862	0.2777	0.2456	0.2487	0.268	0.2175	0.2287	0.306	0.2315	0.2602	0.2399	0.2509	0.2286	0.2902	0.2922
O	0.2228	0.2123	0.2293	0.2104	0.264	0.2139	0.2583	0.2389	0.2612	0.2238	0.2155	0.2612	0.2878	0.246	0.266	0.2271	0.2013	0.2018	0.2063	0.2447	0.1951	0.1958	0.1925	0.2887
P	0.2728	0.2417	0.2519	0.2285	0.2551	0.2284	0.2452	0.2242	0.2246	0.219	0.2306	0.2017	0.246	0.2317	0.277	0.2873	0.2819	0.2248	0.2308	0.2407	0.2311	0.2589	0.2699	0.375

## Sheet: A1P6
<>	1	2	3	4	5	6	7	8	9	10	11	12	13	14	15	16	17	18	19	20	21	22	23	24
A	0.3555	0.3693	0.1432	0.1761	0.1334	0.1351	0.3996	0.1391	0.1438	0.1575	0.3787	0.1467	0.317	0.3605	0.4148	0.1386	0.3666	0.3552	0.3379	0.39	0.1399	0.233	0.1607	0.1431
B	0.3527	0.3468	0.1887	0.1779	0.1428	0.1415	0.3596	0.1439	0.1466	0.1571	0.3621	0.1503	0.3633	0.3848	0.3672	0.1438	0.3424	0.3958	0.3351	0.377	0.1434	0.207	0.1666	0.1342
C	0.3362	0.3238	0.197	0.1669	0.14	0.1362	0.3937	0.1405	0.1412	0.1497	0.3344	0.1466	0.3207	0.3758	0.3879	0.1431	0.3872	0.3066	0.4051	0.3942	0.136	0.1995	0.1871	0.1377
D	0.29	0.3017	0.2477	0.1661	0.1394	0.1341	0.3782	0.1427	0.1514	0.1374	0.4197	0.1633	0.3871	0.424	0.4014	0.1489	0.3425	0.336	0.3546	0.3967	0.1316	0.165	0.1726	0.1411
E	0.271	0.2934	0.3384	0.1754	0.1369	0.1334	0.4149	0.1325	0.1297	0.1288	0.4904	0.226	0.4558	0.47	0.4027	0.4474	0.406	0.3659	0.39	0.3965	0.1301	0.1537	0.1449	0.1594
F	0.3221	0.2819	0.3343	0.3362	0.1399	0.1322	0.4427	0.1304	0.13	0.1271	0.5602	0.3646	0.4566	0.5129	0.449	0.4913	0.3899	0.3844	0.3789	0.38	0.1306	0.1434	0.1421	0.1397
G	0.2951	0.263	0.3169	0.3726	0.1544	0.1323	0.4578	0.2855	0.1978	0.1314	0.5633	0.6567	0.499	0.4703	0.5145	0.4706	0.3633	0.3224	0.3784	0.3656	0.1273	0.13	0.134	0.1421
H	0.3392	0.2643	0.3495	0.3372	0.2814	0.1368	0.4091	0.3844	0.5818	0.1547	0.4366	0.448	0.3864	0.3942	0.4116	0.4093	0.378	0.321	0.356	0.4014	0.1304	0.1304	0.1369	0.1463
I	0.2807	0.283	0.3056	0.3603	0.4541	0.1409	0.4367	0.4415	0.5173	0.1409	0.4348	0.468	0.4458	0.4563	0.4563	0.449	0.4135	0.4015	0.3897	0.4172	0.1318	0.1292	0.1354	0.144
J	0.3043	0.2849	0.304	0.2987	0.3623	0.4206	0.3991	0.4219	0.4723	0.1277	0.4853	0.5157	0.4933	0.4085	0.3851	0.447	0.4145	0.3823	0.4	0.3739	0.1339	0.1314	0.1314	0.3541
K	0.2821	0.2685	0.3152	0.3224	0.3722	0.3864	0.3885	0.4389	0.4281	0.1304	0.3745	0.4179	0.4378	0.4381	0.3991	0.3671	0.3317	0.3101	0.3339	0.3879	0.2356	0.1274	0.1193	0.3854
L	0.2459	0.255	0.266	0.3142	0.3794	0.3381	0.3448	0.38	0.4131	0.2504	0.3733	0.3171	0.376	0.3656	0.3639	0.3213	0.3083	0.3471	0.3422	0.3036	0.384	0.134	0.1365	0.3467
M	0.2719	0.2562	0.3388	0.3368	0.32	0.2903	0.3273	0.3697	0.2979	0.3527	0.2741	0.284	0.3537	0.3027	0.307	0.3173	0.3098	0.2984	0.3153	0.3467	0.3241	0.3606	0.3268	0.3408
N	0.2764	0.248	0.253	0.2982	0.3117	0.2875	0.3521	0.3482	0.3569	0.3322	0.2894	0.2842	0.2759	0.2745	0.2623	0.2677	0.2871	0.276	0.3049	0.2953	0.3068	0.2528	0.3219	0.2959
O	0.2514	0.2498	0.2781	0.2684	0.2728	0.2459	0.271	0.3111	0.2822	0.2593	0.2687	0.29	0.2827	0.2716	0.2905	0.3315	0.3135	0.2553	0.2685	0.3367	0.2596	0.2411	0.2154	0.2866
P	0.2897	0.2575	0.2582	0.2334	0.2397	0.2668	0.254	0.236	0.2432	0.2582	0.2864	0.3047	0.2323	0.2849	0.2637	0.2922	0.2405	0.2382	0.2402	0.2626	0.2641	0.2686	0.2884	0.3277

## Sheet: A2P1
<>	1	2	3	4	5	6	7	8	9	10	11	12	13	14	15	16	17	18	19	20	21	22	23	24
A	0.3123	0.3214	0.1597	0.1835	0.1474	0.1464	0.2978	0.1405	0.143	0.1551	0.2582	0.148	0.2772	0.306	0.2858	0.1408	0.2548	0.2595	0.2349	0.2499	0.1338	0.2027	0.3388	0.1352
B	0.3183	0.2658	0.1834	0.1656	0.1436	0.1424	0.264	0.1448	0.1432	0.1504	0.2765	0.1502	0.2274	0.3018	0.2564	0.1399	0.261	0.2501	0.2209	0.2523	0.1379	0.1925	0.1673	0.1448
C	0.2404	0.2626	0.2339	0.1602	0.1432	0.138	0.2522	0.1445	0.1431	0.1453	0.2557	0.187	0.2416	0.2857	0.2962	0.1354	0.2558	0.2236	0.2081	0.2488	0.1284	0.1773	0.149	0.1268
D	0.234	0.2533	0.2541	0.156	0.1365	0.1355	0.2344	0.1416	0.1336	0.1407	0.2758	0.2116	0.2422	0.2951	0.2878	0.1544	0.2572	0.2257	0.2109	0.2748	0.1261	0.1611	0.1509	0.1212
E	0.2445	0.2453	0.2361	0.1437	0.1381	0.1337	0.2528	0.1364	0.1241	0.1241	0.2681	0.2741	0.2515	0.2576	0.2987	0.2603	0.255	0.2545	0.2116	0.2793	0.1206	0.1321	0.1227	0.1161
F	0.2351	0.2399	0.2384	0.1444	0.1365	0.1303	0.2566	0.1461	0.1237	0.1127	0.2795	0.2987	0.2718	0.2912	0.3113	0.2551	0.2747	0.2663	0.2522	0.2585	0.1221	0.1248	0.1217	0.12
G	0.2523	0.2249	0.2286	0.1882	0.1698	0.142	0.273	0.2304	0.2633	0.1124	0.3424	0.3308	0.2942	0.3511	0.3305	0.3233	0.3016	0.3216	0.3233	0.2877	0.1276	0.1196	0.1216	0.1156
H	0.254	0.2423	0.2603	0.2286	0.2097	0.1723	0.2513	0.214	0.2509	0.1154	0.2607	0.2945	0.338	0.3013	0.2706	0.3006	0.2588	0.2512	0.2352	0.2447	0.1325	0.1253	0.1209	0.1248
I	0.2483	0.2442	0.238	0.2433	0.2436	0.2167	0.275	0.2527	0.3078	0.1251	0.2601	0.273	0.2654	0.279	0.3119	0.2809	0.3057	0.2639	0.2581	0.2654	0.1466	0.1207	0.1155	0.145
J	0.2511	0.2336	0.249	0.2325	0.2453	0.2612	0.3104	0.3085	0.3387	0.1331	0.3517	0.3478	0.3661	0.2796	0.366	0.3091	0.3123	0.2947	0.2927	0.2877	0.2209	0.1263	0.1258	0.2072
K	0.2627	0.2436	0.2556	0.2448	0.2382	0.2373	0.2704	0.2821	0.3031	0.1728	0.3139	0.2884	0.3269	0.3295	0.3318	0.2906	0.3183	0.2992	0.3057	0.2836	0.2606	0.1325	0.1117	0.2652
L	0.2365	0.2638	0.2368	0.243	0.2343	0.2888	0.2605	0.2854	0.3209	0.2529	0.2983	0.3136	0.2684	0.2664	0.2804	0.2703	0.2903	0.2807	0.2657	0.2711	0.2688	0.1979	0.2054	0.2562
M	0.2283	0.2473	0.2449	0.2246	0.2562	0.255	0.2579	0.2472	0.2793	0.252	0.2524	0.248	0.2865	0.241	0.2519	0.246	0.2578	0.2491	0.2396	0.2328	0.2469	0.2466	0.2069	0.2003
N	0.2312	0.2608	0.2415	0.2392	0.2554	0.2452	0.2151	0.2394	0.2166	0.2415	0.2276	0.2499	0.2355	0.2655	0.2628	0.2493	0.2602	0.2682	0.2658	0.253	0.2687	0.2523	0.2223	0.22
O	0.2286	0.2813	0.2422	0.2441	0.2545	0.2624	0.2332	0.2504	0.244	0.2568	0.2533	0.2689	0.256	0.2831	0.2762	0.2475	0.2513	0.2448	0.2483	0.2561	0.2538	0.2342	0.253	0.2273
P	0.2351	0.227	0.2274	0.2525	0.2463	0.2287	0.2348	0.2399	0.246	0.2641	0.2341	0.2571	0.2702	0.2587	0.2409	0.2461	0.2269	0.2603	0.2269	0.2341	0.2311	0.2365	0.2343	0.2356

[truncated: 20 more sheets: A2P2, A2P3, A2P4, A2P5, A2P6, A2P7, A2P8, A2P9, A2P10, A2P11, A2P12, A3P1, A3P2, A3P3, A3P8, A3P9, A3P10, A3P15, A3P16, A3P17]
