# Supplementary material for: Broad susceptibility of Candida auris strains to 8-hydroxyquinolines and mechanisms of resistance
Source: mBio. 2023 Jul 26;14(4):e01376-23. doi: 10.1128/mbio.01376-23 (PMC10470496; doi:10.1128/mbio.01376-23)
Supplement: File S6 — Compiled information and results relating to experimental evolution strain sequencing. [file mbio.01376-23-s0006.xlsx]

## Sheet: Legend
File S6: Compiled information and results relating to experimental evolution strain sequencing. The “Notes” Tab gives a brief description of the other tabs in the Excel File. The “Sample Guide” Tab provides, among other information, the name, strain background, culture identification, passage number, and experimental treatment for each sample as well as indicating whether each sample was started …

## Sheet: Notes
Tab	Description
Sample Guide	Sample Names, Culture and Passage Identities, Strain Background, Treatment, Population or Single Cell
CQ Concentrations	Clioquinol concentrations used for each passage of the experimental evolution study.
Index Oligonucleotides	List of i7_index_RC and i5_index_RC oligonucleotides used for each sample
Alignment Notes	Number of reads and Percent Overall Alignment Rate
Full R Call Set	Complete Data Alternative R Based Mutation Identification
R Call Q>200	Data Summary For Alternative R Based Mutation Identification, Only Mutations with QUAL > 200 listed
SNP_#_S#	Minority Report Output for Indicated Sample (22 separate tabs)

## Sheet: Sample Guide
Sample Name	Harvest Sample #	Sequencing Sample #	Culture-Passage Code	Strain Background	Treatment	Culture	Passage #	Is a Population?
1_S1	1	1		AR-384	Parent	N/A	N/A	No
2_S2	2	2		AR-390	Parent	N/A	N/A	No
3_S3	3	3	E18	AR-384	DMSO	E	18	No
4_S4	4	4	F18	AR-384	DMSO	F	18	No
5_S5	5	5	K18	AR-390	DMSO	K	18	No
6_S6	6	6	L18	AR-390	DMSO	L	18	No
7_S7	7	7	A8	AR-384	CQ	A	8	Yes
8_S8	8	8	B8	AR-384	CQ	B	8	Yes
9_S9	9	9	A31	AR-384	CQ	A	31	Yes
10_S10	10	10	A31	AR-384	CQ	A	31	No
11_S11	11	11	A31	AR-384	CQ	A	31	No
12_S12	12	12	B31	AR-384	CQ	B	31	Yes
13_S13	13	13	B31	AR-384	CQ	B	31	No
14_S14	14	14	B31	AR-384	CQ	B	31	No
16_S16	16	16	H8	AR-390	CQ	H	8	Yes
17_S17	17	17	H12	AR-390	CQ	H	12	Yes
18_S18	18	18	H20	AR-390	CQ	H	20	Yes
23_S22	23	22	H31	AR-390	CQ	H	31	Yes
24_S23	24	23	H31	AR-390	CQ	H	31	No
25_S24	25	24	H31	AR-390	CQ	H	31	No
52_S29	52	29	E18	AR-384	DMSO	E	18	Yes
53_S30	53	30	F18	AR-384	DMSO	F	18	Yes
54_S31	54	31	K18	AR-390	DMSO	K	18	Yes
55_S32	55	32	L18	AR-390	DMSO	L	18	Yes

## Sheet: CQ Concentrations
	A / AR-384 CQ (µM)	B / AR-384 CQ (µM)	H / AR-390 CQ (µM)	E / AR-384 DMSO (µM)	F / AR-384 DMSO (µM)	K / AR-390 DMSO (µM)	L / AR-390 DMSO (µM)
Passage
1	0.75	0.75	0.4	N/A	N/A	N/A	N/A
2	0.75	0.75	0.4	N/A	N/A	N/A	N/A
3	0.75	0.75	0.4	N/A	N/A	N/A	N/A
4	0.15	0.15	0.6	N/A	N/A	N/A	N/A
5	0.4	0.4	0.4	N/A	N/A	N/A	N/A
6	0.4	0.4	0.3	N/A	N/A	N/A	N/A
7	0.5	0.5	0.4	N/A	N/A	N/A	N/A
8	0.6	0.6	0.4	N/A	N/A	N/A	N/A
9	0.75	0.75	0.4	N/A	N/A	N/A	N/A
10	1	1	0.4	N/A	N/A	N/A	N/A
11	1	1	0.4	N/A	N/A	N/A	N/A
12	1	1	0.4	N/A	N/A	N/A	N/A
13	1	1	0.4	N/A	N/A	N/A	N/A
14	1.2	1.2	0.5	N/A	N/A	N/A	N/A
15	1.2	1.2	0.6	N/A	N/A	N/A	N/A
16	1.2	1.2	0.7	N/A	N/A	N/A	N/A
17	1.2	1.2	0.8	N/A	N/A	N/A	N/A
18	1.2	1.2	0.8	N/A	N/A	N/A	N/A
19	1.2	1.2	1
20	1.5	1.2	1
21	1.2	1.2	1
22	1.4	1.4	1.2
23	1.7	1.7	1.2
24	2	2	1.4
25	2.4	2.2	1.6
26	2.8	2.4	1.8
27	2.8	2.8	1.8
28	3.2	3.2	2.4
29	3.2	3.6	2.4
30	3.6	4	2.8
31	4	4.4	2.8

## Sheet: Index Oligonucleotides
Sample Name	Harvest Sample #	Sequencing Sample #	Culture-Passage Code	Strain Background	Treatment	Culture	Passage #	Is a Population?	i7_index_RC	i5_index_RC
1_S1	1	1		AR-384	Parent	N/A	N/A	No	AGTGCATTCGAG	GTTCTAGACTCC
2_S2	2	2		AR-390	Parent	N/A	N/A	No	TCACATTCGTCC	TCACTGAGTGAC
3_S3	3	3	E18	AR-384	DMSO	E	18	No	ACGAATCGACCA	TCACATGTTCGC
4_S4	4	4	F18	AR-384	DMSO	F	18	No	CTCATGCATCTC	GTTCCTAGCTAC
5_S5	5	5	K18	AR-390	DMSO	K	18	No	ACGATACGGCAA	ACGATGAGGATC
6_S6	6	6	L18	AR-390	DMSO	L	18	No	GTTCAGATGCTG	CAAGGAGGTCAA
7_S7	7	7	A8	AR-384	CQ	A	8	Yes	GAGTTCTTCGGT	CAAGATTGCGCA
8_S8	8	8	B8	AR-384	CQ	B	8	Yes	CAAGGCACTGTT	GAGTGTTGCCTT
9_S9	9	9	A31	AR-384	CQ	A	31	Yes	CTCATGGTCTCT	GTTCAGGTACGA
10_S10	10	10	A31	AR-384	CQ	A	31	No	GAGTACTCTGCT	TGCTGCATGGAT
11_S11	11	11	A31	AR-384	CQ	A	31	No	ACGAGTAGCTGT	GAGTTCCACTTC
12_S12	12	12	B31	AR-384	CQ	B	31	Yes	CTCACGTGTCAT	GAGTAGCTGACT
13_S13	13	13	B31	AR-384	CQ	B	31	No	GTTCTAAGGAGG	CAAGTGTTCCGA
14_S14	14	14	B31	AR-384	CQ	B	31	No	TCACAGGTTCCT	TCACATCCTGTC
16_S16	16	16	H8	AR-390	CQ	H	8	Yes	CAAGTCTTCTCG	GTTCACGAACTC
17_S17	17	17	H12	AR-390	CQ	H	12	Yes	CTCATGTACACC	TGCTGCTGGTAT
18_S18	18	18	H20	AR-390	CQ	H	20	Yes	GAGTCTCGATTC	ACGACGCTATGA
23_S22	23	22	H31	AR-390	CQ	H	31	Yes	GAGTTGTTCGAC	CAAGTGGTTCTG
24_S23	24	23	H31	AR-390	CQ	H	31	No	TGCTATCAGACG	AGTGTCCATGGT
25_S24	25	24	H31	AR-390	CQ	H	31	No	CAAGACCATCCT	TCACTGAGCCAA
52_S29	52	29	E18	AR-384	DMSO	E	18	Yes	CAAGCACTAACC	CTCACAACGATG
53_S30	53	30	F18	AR-384	DMSO	F	18	Yes	AGTGTCCGAACA	GAGTTGTCCTTC
54_S31	54	31	K18	AR-390	DMSO	K	18	Yes	GAGTTCGAGTTG	ACGATACGCTTG
55_S32	55	32	L18	AR-390	DMSO	L	18	Yes	AGTGGCGTAATG	CAAGGAGATCCT

## Sheet: Alignment Notes
Sample Name	Reads	Overall Alignment Rate (%)
1_S1	10284141	0.9457
2_S2	10869514	0.9283
3_S3	12339349	0.9403
4_S4	12308227	0.9289
5_S5	13135548	0.9298
6_S6	13534879	0.9205
7_S7	12709988	0.9442
8_S8	13684500	0.9381
9_S9	18294794	0.8988
10_S10	13879075	0.9342
11_S11	13593234	0.9323
12_S12	13314296	0.9271
13_S13	14348786	0.9265
14_S14	12859314	0.9323
16_S16	13923418	0.9167
17_S17	14612961	0.9167
18_S18	13844285	0.8986
23_S22	18340887	0.8997
24_S23	14856340	0.9172
25_S24	14893134	0.8938
52_S29	15051114	0.9171
53_S30	9761395	0.9309
54_S31	13745793	0.9075
55_S32	8621624	0.9105

## Sheet: Full R Call Set
	Chromosome	Posiiton	Reference Sequence	Identified Sequence	Quality (Phred-scaled quality score for the assertion made in ALT)	Quality Greater Than Threshold, Defaut 200	Reads_2 Greater Than Threshold, Defaut 50	Is an Insertion or Deletion	Size (Alternaive Size - Reference Size)	Reads in DP File	Reference Forward Reads DP4	Reference Reverse Reads DP4	Alternative Forward Reads DP4	Alternative Reverse Reads DP4	Total Reads DP4	Total Reference Reads DP4	Total Alternate Reads DP4	Gene In or Adjacent To	Second Gene Adjacent To	In Intergentic Region or Gene	Strand of Gene 1	Strand of Gene 2	Distance to Gene 1 or Start of Gene 1	Distance to Gene 2	Gene 1 Name in C.auris_C.albicans_S.cerevisiae	Gene 2 Name in C.auris_C.albicans_S.cerevisiae	Sample Name	Reference Genome	Culture-Passage Code	Is a Population Sample?	Treatment Type	Seen in Parent?	Seen in DMSO Control?
Order	CHROM	POS	REF	ALT	QUAL	Q200	Read50	INDEL	SIZE	READS	REF.F	REF.R	ALT.F	ALT.R	READS_2	REF_2	ALT_2	GENE1	GENE2	NOTE	STRAND1	STRAND2	DISTANCE1	DISTANCE2	NAME1	NAME2	Samples	Genome	Culture	Population	Note	PAR_VAR	DMSO_VAR
1	PGLS01000001_C_auris_B11221	36234	CTTTTTTTTTTTTTTTTTTTTTTTTTTTTTTT	CTTTTTTTTTTTTTTTTTTTTTTTTTTTTT	11.543	NO	NO	TRUE	-2	70	4	12	6	3	25	16	9	CJI97_000008	CJI97_000009	Intergenic	+	+	101	2031	NA_NA_NA	NA_NA_NA	1_S1	B11221	NA	FALSE	Parent	TRUE	FALSE
2	PGLS01000001_C_auris_B11221	112310	CTTTTTTTTTTTTTTTTTTTTTTTTTT	CTTTTTTTTTTTTTTTTTTTTTTTT	40.1157	NO	NO	TRUE	-2	113	15	12	10	6	43	27	16	CJI97_000039	CJI97_000040	Intergenic	-	+	1302	913	NA_PXA1_PXA1	NA_NA_NA	1_S1	B11221	NA	FALSE	Parent	TRUE	FALSE
3	PGLS01000001_C_auris_B11221	128882	TCCCC	TCCCCC	228.406	YES	YES	TRUE	1	223	2	2	99	100	203	4	199	CJI97_000048	CJI97_000049	Intergenic	+	+	175	256	NA_NA_CHA1	NA_NA_NA	1_S1	B11221	NA	FALSE	Parent	TRUE	TRUE
4	PGLS01000001_C_auris_B11221	131390	GCCCC	GCCCCC	228.412	YES	YES	TRUE	1	190	3	2	80	95	180	5	175	CJI97_000049	NA	Gene	+	NA	2252	NA	NA_NA_NA	NotInFile	1_S1	B11221	NA	FALSE	Parent	TRUE	TRUE
5	PGLS01000001_C_auris_B11221	135381	TCCCC	TCCCCC	228.407	YES	YES	TRUE	1	213	6	4	104	89	203	10	193	CJI97_000050	NA	Gene	+	NA	3200	NA	NA_DOT1_DOT1	NotInFile	1_S1	B11221	NA	FALSE	Parent	TRUE	TRUE
6	PGLS01000001_C_auris_B11221	145302	CTTTTTTTTTTTTTTTTTTT	CTTTTTTTTTTTTTTTTT	101.971	NO	YES	TRUE	-2	116	8	8	28	23	67	16	51	CJI97_000055	CJI97_000056	Intergenic	-	-	514	425	NA_KRE9_KRE9	NA_NA_NA	1_S1	B11221	NA	FALSE	Parent	TRUE	TRUE
7	PGLS01000001_C_auris_B11221	161945	TCCCC	TCCCCC	228.355	YES	YES	TRUE	1	206	5	6	93	90	194	11	183	CJI97_000065	CJI97_000066	Intergenic	-	-	215	100	NA_PEX22_NA	NA_LTE1_LTE1	1_S1	B11221	NA	FALSE	Parent	TRUE	TRUE
8	PGLS01000001_C_auris_B11221	166309	GTTTTTTTTTTTTTTTTTTTT	GTTTTTTTTTTTTTTTTTT	111.504	NO	YES	TRUE	-2	184	13	19	40	25	97	32	65	CJI97_000066	CJI97_000067	Intergenic	-	-	113	799	NA_LTE1_LTE1	NA_NA_SLX9	1_S1	B11221	NA	FALSE	Parent	TRUE	TRUE
9	PGLS01000001_C_auris_B11221	184908	AGGGGGG	AGGGGGGG	228.359	YES	YES	TRUE	1	163	4	7	65	61	137	11	126	CJI97_000076	CJI97_000077	Intergenic	-	-	682	1218	NA_NA_NA	NA_LSP1_PIL1	1_S1	B11221	NA	FALSE	Parent	TRUE	TRUE
10	PGLS01000001_C_auris_B11221	185925	ATTTTTTTTTTTTTTTTTTTTTTTTTTTTT	ATTTTTTTTTTTTTTTTTTTTTTTTTTT	4.67508	NO	NO	TRUE	-2	104	14	12	12	4	42	26	16	CJI97_000076	CJI97_000077	Intergenic	-	-	1699	201	NA_NA_NA	NA_LSP1_PIL1	1_S1	B11221	NA	FALSE	Parent	TRUE	FALSE
11	PGLS01000001_C_auris_B11221	190348	TCCCCC	TCCCCCC	228.38	YES	YES	TRUE	1	167	2	3	71	80	156	5	151	CJI97_000078	CJI97_000079	Intergenic	+	+	569	1323	NA_NA_NA	NA_RTS1_RTS1	1_S1	B11221	NA	FALSE	Parent	TRUE	TRUE
12	PGLS01000001_C_auris_B11221	203245	GAAAAAAAAAAAAAAAAAAAA	GAAAAAAAAAAAAAAAAAA	19.9202	NO	YES	TRUE	-2	124	9	27	17	3	56	36	20	CJI97_000084	CJI97_000085	Intergenic	-	+	1481	857	NA_EFH1_NA	NA_AVT1_NA	1_S1	B11221	NA	FALSE	Parent	TRUE	TRUE
13	PGLS01000001_C_auris_B11221	217658	ATTTTTTTTTTTTTTTTTT	ATTTTTTTTTTTTTTTT	107.692	NO	YES	TRUE	-2	140	10	8	31	29	78	18	60	CJI97_000091	CJI97_000092	Intergenic	-	+	819	175	NA_NA_NA	NA_CDC46_MCM5	1_S1	B11221	NA	FALSE	Parent	TRUE	FALSE
14	PGLS01000001_C_auris_B11221	238177	ATTTTTTTTTTTTTTTTTT	ATTTTTTTTTTTTTTTTT	69.8663	NO	YES	TRUE	-1	146	15	11	8	42	76	26	50	CJI97_000097	CJI97_000098	Intergenic	-	+	319	730	NA_DYN1_DYN1	NA_NA_SAL1	1_S1	B11221	NA	FALSE	Parent	TRUE	TRUE
15	PGLS01000001_C_auris_B11221	238389	CAAAAAAAAAAAAAAA	CAAAAAAAAAAAAAA	180.212	NO	YES	TRUE	-1	167	15	5	50	61	131	20	111	CJI97_000097	CJI97_000098	Intergenic	-	+	531	518	NA_DYN1_DYN1	NA_NA_SAL1	1_S1	B11221	NA	FALSE	Parent	TRUE	TRUE
16	PGLS01000001_C_auris_B11221	242208	AGGGGG	AGGGGGG	228.384	YES	YES	TRUE	1	223	6	7	100	98	211	13	198	CJI97_000099	NA	Gene	+	NA	816	NA	NA_PMS1_PMS1	NotInFile	1_S1	B11221	NA	FALSE	Parent	TRUE	TRUE
17	PGLS01000001_C_auris_B11221	362594	TAAAAAAAAAAAAA	TAAAAAAAAAAAAAA	190.142	NO	YES	TRUE	1	137	9	8	29	28	74	17	57	CJI97_000159	CJI97_000160	Intergenic	-	-	312	469	NA_NA_MRPL31	NA_NA_NA	1_S1	B11221	NA	FALSE	Parent	TRUE	TRUE
18	PGLS01000001_C_auris_B11221	364946	ATTTTTTTTTTTTTTTTTTTTTTT	ATTTTTTTTTTTTTTTTTTTTTT	5.11798	NO	NO	TRUE	-1	117	3	11	7	16	37	14	23	CJI97_000160	CJI97_000161	Intergenic	-	-	1506	1256	NA_NA_NA	NA_NA_NA	1_S1	B11221	NA	FALSE	Parent	TRUE	FALSE
19	PGLS01000001_C_auris_B11221	385642	GTTTTTTTTTTTTTTTTTTTT	GTTTTTTTTTTTTTTTTTT	74.9664	NO	NO	TRUE	-2	135	2	5	11	24	42	7	35	CJI97_000167	CJI97_000168	Intergenic	-	-	529	1889	NA_CDR1_PDR5	NotInFile	1_S1	B11221	NA	FALSE	Parent	TRUE	TRUE
20	PGLS01000001_C_auris_B11221	489845	GAAAAAAAAAAAAAAAAAAAAA	GAAAAAAAAAAAAAAAAAAAA	54.6259	NO	YES	TRUE	-1	163	8	17	38	15	78	25	53	CJI97_000214	CJI97_000215	Intergenic	-	+	637	1975	NA_NA_NA	NotInFile	1_S1	B11221	NA	FALSE	Parent	TRUE	TRUE
21	PGLS01000001_C_auris_B11221	580048	GAAAAAAAAAAAAAAAAA	GAAAAAAAAAAAAAAAA	34.6789	NO	YES	TRUE	-1	186	7	52	50	4	113	59	54	CJI97_000263	CJI97_000264	Intergenic	+	+	913	170	NA_VCX1_VCX1	NA_PCL2_PCL2	1_S1	B11221	NA	FALSE	Parent	TRUE	TRUE
22	PGLS01000001_C_auris_B11221	656921	TCCCC	TCCCCC	228.399	YES	YES	TRUE	1	240	1	6	103	118	228	7	221	CJI97_000308	NA	Gene	-	NA	933	NA	NA_NA_NA	NotInFile	1_S1	B11221	NA	FALSE	Parent	TRUE	TRUE
23	PGLS01000001_C_auris_B11221	751037	ATTTTTTTTTTTTTTTTTTTTT	ATTTTTTTTTTTTTTTTTTT	21.0803	NO	NO	TRUE	-2	119	11	18	2	14	45	29	16	CJI97_000354	CJI97_000355	Intergenic	-	+	303	213	NA_MLC1_MLC1	NA_SMC5_SMC5	1_S1	B11221	NA	FALSE	Parent	TRUE	FALSE
24	PGLS01000001_C_auris_B11221	848314	TCCC	TCCCC	228.412	YES	YES	TRUE	1	207	4	1	100	95	200	5	195	CJI97_000398	CJI97_000399	Intergenic	-	+	1129	156	NA_NA_YPS3	NA_NOP8_NOP8	1_S1	B11221	NA	FALSE	Parent	TRUE	TRUE
25	PGLS01000001_C_auris_B11221	853218	GCC	GCCC	228.394	YES	YES	TRUE	1	205	3	4	83	110	200	7	193	CJI97_000402	NA	Gene	-	NA	1113	NA	NA_NA_NA	NotInFile	1_S1	B11221	NA	FALSE	Parent	TRUE	TRUE
26	PGLS01000001_C_auris_B11221	853522	TTGCTGCTGCTGCTGCTGCTGCTGCTGCTGCTGCTGCTGCTG	TTGCTGCTGCTGCTGCTGCTGCTGCTGCTGCTGCTGCTG	228.308	YES	YES	TRUE	-3	158	6	3	40	33	82	9	73	CJI97_000402	NA	Gene	-	NA	809	NA	NA_NA_NA	NotInFile	1_S1	B11221	NA	FALSE	Parent	TRUE	TRUE
27	PGLS01000001_C_auris_B11221	854358	CGGGG	CGGGGG	228.371	YES	YES	TRUE	1	116	2	4	34	62	102	6	96	CJI97_000402	CJI97_000403	Intergenic	-	-	27	1442	NA_NA_NA	NA_NA_NA	1_S1	B11221	NA	FALSE	Parent	TRUE	TRUE
28	PGLS01000001_C_auris_B11221	880367	CAAAAAAAAAAAAAAAAAAAAAAA	CAAAAAAAAAAAAAAAAAAAAA	20.4209	NO	NO	TRUE	-2	126	11	13	19	6	49	24	25	CJI97_000416	CJI97_000417	Intergenic	-	+	119	2481	NotInFile	NA_CDC24_CDC24	1_S1	B11221	NA	FALSE	Parent	TRUE	TRUE
29	PGLS01000001_C_auris_B11221	903858	TCCCCC	TCCCCCC	160.42	NO	NO	TRUE	1	64	1	0	0	44	45	1	44	CJI97_000423	CJI97_000424	Intergenic	+	+	2678	5552	NA_NA_OTU2	NA_CYC3_CYC3	1_S1	B11221	NA	FALSE	Parent	TRUE	TRUE
30	PGLS01000001_C_auris_B11221	906512	CGGGGGGGGGGGGG	CGGGGGGGGGGGGGG	13.1159	NO	NO	TRUE	1	38	2	0	7	0	9	2	7	CJI97_000423	CJI97_000424	Intergenic	+	+	5332	2898	NA_NA_OTU2	NA_CYC3_CYC3	1_S1	B11221	NA	FALSE	Parent	TRUE	TRUE
31	PGLS01000001_C_auris_B11221	926052	GAAAAAAAAAAAAAAAAAA	GAAAAAAAAAAAAAAAA	32.7411	NO	YES	TRUE	-2	165	10	42	47	2	101	52	49	CJI97_000432	CJI97_000433	Intergenic	-	+	420	1606	NotInFile	NA_SPE2_SPE2	1_S1	B11221	NA	FALSE	Parent	TRUE	TRUE
32	PGLS01000001_C_auris_B11221	945116	GTTTTTTTTTTTTTTTTTTTTTTTTT	GTTTTTTTTTTTTTTTTTTTTTTT	31.3546	NO	NO	TRUE	-2	111	7	14	12	4	37	21	16	CJI97_000438	CJI97_000439	Intergenic	+	+	179	3984	NA_NA_NA	NA_NA_NA	1_S1	B11221	NA	FALSE	Parent	TRUE	TRUE
33	PGLS01000001_C_auris_B11221	949013	TCCCCC	TCCCCCC	228.42	YES	YES	TRUE	1	216	1	1	103	102	207	2	205	CJI97_000438	CJI97_000439	Intergenic	+	+	4076	87	NA_NA_NA	NA_NA_NA	1_S1	B11221	NA	FALSE	Parent	TRUE	TRUE
34	PGLS01000001_C_auris_B11221	953673	AGGGG	AGGGGG	228.418	YES	YES	TRUE	1	220	1	3	99	99	202	4	198	CJI97_000440	NA	Gene	+	NA	1018	NA	NA_AGA1_NA	NotInFile	1_S1	B11221	NA	FALSE	Parent	TRUE	TRUE
35	PGLS01000001_C_auris_B11221	953790	TCCC	TCCCC	228.408	YES	YES	TRUE	1	224	7	1	116	87	211	8	203	CJI97_000440	NA	Gene	+	NA	1135	NA	NA_AGA1_NA	NotInFile	1_S1	B11221	NA	FALSE	Parent	TRUE	TRUE
36	PGLS01000001_C_auris_B11221	1012098	TAAAAAAAAAAAAAAAAAAA	TAAAAAAAAAAAAAAAAAA	82.8372	NO	YES	TRUE	-1	176	10	23	37	22	92	33	59	CJI97_000461	CJI97_000462	Intergenic	-	-	1112	1103	NA_NA_NA	NA_GLC7_GLC7	1_S1	B11221	NA	FALSE	Parent	TRUE	TRUE
37	PGLS01000001_C_auris_B11221	1014392	GCCCC	GCCCCC	228.359	YES	YES	TRUE	1	145	4	3	55	53	115	7	108	CJI97_000462	CJI97_000463	Intergenic	-	+	205	1393	NA_GLC7_GLC7	NA_NA_VFA1	1_S1	B11221	NA	FALSE	Parent	TRUE	TRUE
38	PGLS01000001_C_auris_B11221	1014499	CAAAAAAAAAAAAAAAAAAAAA	CAAAAAAAAAAAAAAAAAA	11.0008	NO	NO	TRUE	-3	115	1	4	11	14	30	5	25	CJI97_000462	CJI97_000463	Intergenic	-	+	312	1286	NA_GLC7_GLC7	NA_NA_VFA1	1_S1	B11221	NA	FALSE	Parent	TRUE	FALSE
39	PGLS01000001_C_auris_B11221	1018610	CTTTTTTTTTTTTTTTTTT	CTTTTTTTTTTTTTTTTT	107.239	NO	YES	TRUE	-1	144	2	11	37	29	79	13	66	CJI97_000465	CJI97_000466	Intergenic	-	+	53	1200	NA_ARO2_ARO2	NA_NA_NA	1_S1	B11221	NA	FALSE	Parent	TRUE	TRUE
40	PGLS01000001_C_auris_B11221	1029427	GAAAAAAAAAAAAAAAAAA	GAAAAAAAAAAAAAAAAA	28.5259	NO	YES	TRUE	-1	166	17	36	42	1	96	53	43	CJI97_000469	CJI97_000470	Intergenic	-	-	582	115	NA_KGD2_KGD2	NotInFile	1_S1	B11221	NA	FALSE	Parent	TRUE	TRUE
41	PGLS01000001_C_auris_B11221	1034543	CGGG	CGGGG	228.413	YES	YES	TRUE	1	238	1	3	125	98	227	4	223	CJI97_000473	NA	Gene	-	NA	377	NA	NA_FLC2_FLC2	NotInFile	1_S1	B11221	NA	FALSE	Parent	TRUE	TRUE
42	PGLS01000001_C_auris_B11221	1061755	TGGGG	TGGGGG	228.406	YES	YES	TRUE	1	227	3	5	105	104	217	8	209	CJI97_000482	NA	Gene	+	NA	1880	NA	NA_NA_ECM27	NotInFile	1_S1	B11221	NA	FALSE	Parent	TRUE	TRUE
43	PGLS01000001_C_auris_B11221	1076110	TGGGG	TGGGGG	228.337	YES	YES	TRUE	1	197	8	5	93	87	193	13	180	CJI97_000490	NA	Gene	-	NA	598	NA	NA_CUP2_HAA1	NotInFile	1_S1	B11221	NA	FALSE	Parent	TRUE	TRUE
44	PGLS01000001_C_auris_B11221	1086208	TAAAAAAAAAAAAAAAAAAAAAAAA	TAAAAAAAAAAAAAAAAAAAAAA	19.9241	NO	YES	TRUE	-2	146	7	9	17	23	56	16	40	CJI97_000492	CJI97_000493	Intergenic	+	+	1099	316	NA_MYO2_MYO2	NA_NA_NA	1_S1	B11221	NA	FALSE	Parent	TRUE	FALSE
45	PGLS01000001_C_auris_B11221	1115765	GCCCCCC	GCCCCCCC	228.391	YES	YES	TRUE	1	189	2	5	89	84	180	7	173	CJI97_000505	CJI97_000506	Intergenic	-	+	1726	1262	NA_INP51_INP51	NA_NA_NA	1_S1	B11221	NA	FALSE	Parent	TRUE	TRUE
46	PGLS01000001_C_auris_B11221	1116762	T	G	58.0864	NO	NO	FALSE	0	39	3	1	3	9	16	4	12	CJI97_000505	CJI97_000506	Intergenic	-	+	2723	265	NA_INP51_INP51	NA_NA_NA	1_S1	B11221	NA	FALSE	Parent	TRUE	TRUE
47	PGLS01000001_C_auris_B11221	1141416	ACCCCC	ACCCCCC	228.375	YES	YES	TRUE	1	217	7	6	102	91	206	13	193	CJI97_000512	CJI97_000513	Intergenic	+	+	3195	828	NA_FEN12_ELO3	NA_NA_NA	1_S1	B11221	NA	FALSE	Parent	TRUE	TRUE
48	PGLS01000001_C_auris_B11221	1144142	TCCCC	TCCCCC	228.409	YES	YES	TRUE	1	204	2	4	90	95	191	6	185	CJI97_000515	NA	Gene	-	NA	8692	NA	NA_TOM1_TOM1	NotInFile	1_S1	B11221	NA	FALSE	Parent	TRUE	TRUE
49	PGLS01000001_C_auris_B11221	1231536	ACCCCCC	ACCCCCCC	228.384	YES	YES	TRUE	1	223	8	7	88	105	208	15	193	CJI97_000558	CJI97_000559	Intergenic	-	+	873	7	NA_NA_TVP38	NA_NA_NA	1_S1	B11221	NA	FALSE	Parent	TRUE	TRUE
50	PGLS01000001_C_auris_B11221	1277369	TGGG	TGGGG	225.417	YES	YES	TRUE	1	134	0	0	45	63	108	0	108	CJI97_000583	CJI97_000584	Intergenic	-	-	490	632	NA_NA_NA	NA_HGT16_NA	1_S1	B11221	NA	FALSE	Parent	TRUE	TRUE
51	PGLS01000001_C_auris_B11221	1306545	GGCTGCTGCTGCTGCTGCTGCT	GGCTGCTGCTGCTGCTGCT	228.273	YES	YES	TRUE	-3	189	10	11	75	71	167	21	146	CJI97_000595	CJI97_000596	Intergenic	+	+	1442	102	NA_NA_NA	NA_NA_NA	1_S1	B11221	NA	FALSE	Parent	TRUE	TRUE
52	PGLS01000001_C_auris_B11221	1308602	CGGGG	CGGGGG	228.406	YES	YES	TRUE	1	201	1	3	90	103	197	4	193	CJI97_000596	CJI97_000597	Intergenic	+	+	66	1356	NA_NA_NA	NA_NA_NA	1_S1	B11221	NA	FALSE	Parent	TRUE	TRUE
53	PGLS01000001_C_auris_B11221	1308811	AGGGGGGG	AGGGGGGGG	228.383	YES	YES	TRUE	1	245	8	8	108	109	233	16	217	CJI97_000596	CJI97_000597	Intergenic	+	+	275	1147	NA_NA_NA	NA_NA_NA	1_S1	B11221	NA	FALSE	Parent	TRUE	TRUE
54	PGLS01000001_C_auris_B11221	1312916	TGGGGG	TGGGGGG	228.395	YES	YES	TRUE	1	208	6	5	95	90	196	11	185	CJI97_000598	NA	Gene	+	NA	1182	NA	NA_NA_YPK3	NotInFile	1_S1	B11221	NA	FALSE	Parent	TRUE	TRUE
55	PGLS01000001_C_auris_B11221	1328667	ATTTTTTTTTTTTTTTTTTTTTTTTTTTT	ATTTTTTTTTTTTTTTTTTTTTTTTTT	8.83292	NO	NO	TRUE	-2	79	5	9	4	6	24	14	10	CJI97_000607	CJI97_000608	Intergenic	+	+	579	385	NA_RPS14B_RPS14B	NA_NA_NA	1_S1	B11221	NA	FALSE	Parent	TRUE	FALSE
56	PGLS01000001_C_auris_B11221	1428020	GAAAAAAAAAAAAAAAAAAAA	GAAAAAAAAAAAAAAAAAAA	9.30698	NO	YES	TRUE	-1	178	15	26	18	5	64	41	23	CJI97_000657	CJI97_000658	Intergenic	-	-	654	201	NotInFile	NA_NA_NA	1_S1	B11221	NA	FALSE	Parent	TRUE	FALSE
57	PGLS01000001_C_auris_B11221	1442814	G	A	96.0724	NO	NO	FALSE	0	37	2	0	7	9	18	2	16	CJI97_000662	CJI97_000663	Intergenic	-	+	506	3003	NA_SFL1_SFL1	NA_SOK1_SOK1	1_S1	B11221	NA	FALSE	Parent	TRUE	TRUE
58	PGLS01000001_C_auris_B11221	1443194	TGGGGG	TGGGGGG	228.386	YES	YES	TRUE	1	174	4	10	89	51	154	14	140	CJI97_000662	CJI97_000663	Intergenic	-	+	886	2623	NA_SFL1_SFL1	NA_SOK1_SOK1	1_S1	B11221	NA	FALSE	Parent	TRUE	TRUE
59	PGLS01000001_C_auris_B11221	1443743	TGGGG	TGGGGG	228.408	YES	YES	TRUE	1	187	3	2	64	65	134	5	129	CJI97_000662	CJI97_000663	Intergenic	-	+	1435	2074	NA_SFL1_SFL1	NA_SOK1_SOK1	1_S1	B11221	NA	FALSE	Parent	TRUE	TRUE
60	PGLS01000001_C_auris_B11221	1444209	ACCC	ACCCC	228.395	YES	YES	TRUE	1	230	4	5	94	119	222	9	213	CJI97_000662	CJI97_000663	Intergenic	-	+	1901	1608	NA_SFL1_SFL1	NA_SOK1_SOK1	1_S1	B11221	NA	FALSE	Parent	TRUE	TRUE
61	PGLS01000001_C_auris_B11221	1444362	TGGG	TGGGG	228.414	YES	YES	TRUE	1	209	1	4	107	85	197	5	192	CJI97_000662	CJI97_000663	Intergenic	-	+	2054	1455	NA_SFL1_SFL1	NA_SOK1_SOK1	1_S1	B11221	NA	FALSE	Parent	TRUE	TRUE
62	PGLS01000001_C_auris_B11221	1463102	ATTTTTTTTTTTTTTTTTT	ATTTTTTTTTTTTTTTTT	122.061	NO	YES	TRUE	-1	172	7	18	43	39	107	25	82	CJI97_000673	CJI97_000674	Intergenic	-	+	1660	552	NA_NA_NA	NotInFile	1_S1	B11221	NA	FALSE	Parent	TRUE	TRUE
63	PGLS01000001_C_auris_B11221	1467529	CA	C	89.3857	NO	NO	TRUE	-1	52	2	0	29	1	32	2	30	CJI97_000676	NA	Gene	-	NA	2483	NA	NotInFile	NotInFile	1_S1	B11221	NA	FALSE	Parent	TRUE	TRUE
64	PGLS01000001_C_auris_B11221	1539710	CAAAAAAAAAAAAAAAAAAAAA	CAAAAAAAAAAAAAAAAAAAA	54.7942	NO	NO	TRUE	-1	143	7	7	21	12	47	14	33	CJI97_000705	CJI97_000706	Intergenic	-	+	2697	366	NA_NA_CHD1	NA_RLI1_RLI1	1_S1	B11221	NA	FALSE	Parent	TRUE	FALSE
65	PGLS01000001_C_auris_B11221	1548568	ATTTTTTTTTTTTTTTTTTT	ATTTTTTTTTTTTTTTTTT	95.9937	NO	YES	TRUE	-1	174	6	8	45	53	112	14	98	CJI97_000709	CJI97_000710	Intergenic	-	+	1053	29	NA_SEN15_SEN15	NA_NA_NA	1_S1	B11221	NA	FALSE	Parent	TRUE	FALSE
66	PGLS01000001_C_auris_B11221	1619741	CAAAAAAAAAAAAAAAAAAA	CAAAAAAAAAAAAAAAAA	53.7307	NO	YES	TRUE	-2	153	7	26	25	23	81	33	48	CJI97_000740	CJI97_000741	Intergenic	+	+	1171	840	NA_TIM54_TIM54	NA_GDH3_GDH3	1_S1	B11221	NA	FALSE	Parent	TRUE	TRUE
67	PGLS01000001_C_auris_B11221	1634973	ATTTTTTTTTTTTTTTTTT	ATTTTTTTTTTTTTTTT	78.7108	NO	YES	TRUE	-2	106	7	11	23	17	58	18	40	CJI97_000749	CJI97_000750	Intergenic	-	-	299	3203	NA_LRG1_LRG1	NA_GPI15_GPI15	1_S1	B11221	NA	FALSE	Parent	TRUE	TRUE
68	PGLS01000001_C_auris_B11221	1647907	ACCCCC	ACCCCCC	228.378	YES	YES	TRUE	1	229	5	7	108	94	214	12	202	CJI97_000754	CJI97_000755	Intergenic	-	+	123	1214	NA_PRK1_ARK1	NA_NA_RCM1	1_S1	B11221	NA	FALSE	Parent	TRUE	TRUE
69	PGLS01000001_C_auris_B11221	1755731	CTTTTTTTTTTTTTTTTTTTTTT	CTTTTTTTTTTTTTTTTTTTTT	24.3084	NO	YES	TRUE	-1	143	11	29	21	10	71	40	31	CJI97_000799	CJI97_000800	Intergenic	+	+	2725	165	NA_DFI1_NA	NA_NA_NA	1_S1	B11221	NA	FALSE	Parent	TRUE	TRUE
70	PGLS01000001_C_auris_B11221	1822722	CAAAAAAAAAAAA	CAAAAAAAAAAA	215.328	YES	YES	TRUE	-1	197	3	8	65	93	169	11	158	CJI97_000839	CJI97_000840	Intergenic	-	-	1216	115	NA_NA_NA	NA_CBK1_CBK1	1_S1	B11221	NA	FALSE	Parent	TRUE	TRUE
71	PGLS01000001_C_auris_B11221	1840930	GAAAAAAAAAAAAAAAAAAAAAAAA	GAAAAAAAAAAAAAAAAAAAAAA	7.74818	NO	NO	TRUE	-2	136	9	16	17	0	42	25	17	CJI97_000847	CJI97_000848	Intergenic	-	+	839	3427	NA_TRY5_NA	NA_NA_NA	1_S1	B11221	NA	FALSE	Parent	TRUE	FALSE
72	PGLS01000001_C_auris_B11221	1843075	CTTTTTTTTTTTTTTTTTTTTTTTTTTTTTT	CTTTTTTTTTTTTTTTTTTTTTTTTTTTT	7.63986	NO	NO	TRUE	-2	63	3	2	0	7	12	5	7	CJI97_000847	CJI97_000848	Intergenic	-	+	2984	1282	NA_TRY5_NA	NA_NA_NA	1_S1	B11221	NA	FALSE	Parent	TRUE	TRUE
73	PGLS01000001_C_auris_B11221	1860200	TGGGG	TGGGGG	228.411	YES	YES	TRUE	1	235	5	1	113	109	228	6	222	CJI97_000857	NA	Gene	-	NA	2195	NA	NA_NA_KAP114	NotInFile	1_S1	B11221	NA	FALSE	Parent	TRUE	TRUE
74	PGLS01000001_C_auris_B11221	1879837	CTTTTTTTTTTTTTTTTTTTT	CTTTTTTTTTTTTTTTTTTT	66.8382	NO	YES	TRUE	-1	120	5	15	28	9	57	20	37	CJI97_000864	CJI97_000865	Intergenic	-	+	483	1613	NA_NA_NA	NA_PDK2_PKP1	1_S1	B11221	NA	FALSE	Parent	TRUE	TRUE
75	PGLS01000001_C_auris_B11221	1890696	CGGGG	CGGGGG	228.381	YES	YES	TRUE	1	219	6	9	87	104	206	15	191	CJI97_000870	CJI97_000871	Intergenic	-	+	786	677	NA_RTT109_RTT109	NA_GPT1_NA	1_S1	B11221	NA	FALSE	Parent	TRUE	TRUE
76	PGLS01000001_C_auris_B11221	1972647	AGGGG	AGGGGG	228.377	YES	YES	TRUE	1	216	5	5	89	104	203	10	193	CJI97_000913	CJI97_000914	Intergenic	-	+	48	2358	NA_NA_RPE1	NA_NA_NA	1_S1	B11221	NA	FALSE	Parent	TRUE	TRUE
77	PGLS01000001_C_auris_B11221	1989761	ACCCC	ACCCCC	228.374	YES	YES	TRUE	1	226	11	4	96	108	219	15	204	CJI97_000921	CJI97_000922	Intergenic	-	+	1247	6	NA_NA_NA	NA_LIG4_DNL4	1_S1	B11221	NA	FALSE	Parent	TRUE	TRUE
78	PGLS01000001_C_auris_B11221	1994093	TGGGGG	TGGGGGG	228.397	YES	YES	TRUE	1	168	5	2	69	79	155	7	148	CJI97_000922	CJI97_000923	Intergenic	+	+	1426	1028	NA_LIG4_DNL4	NA_NA_NA	1_S1	B11221	NA	FALSE	Parent	TRUE	TRUE
79	PGLS01000001_C_auris_B11221	1999580	CAAAAAAAAAAAAAAAAA	CAAAAAAAAAAAAAAAA	141.178	NO	YES	TRUE	-1	166	7	12	52	54	125	19	106	CJI97_000923	CJI97_000924	Intergenic	+	-	3815	1889	NA_NA_NA	NA_NA_NA	1_S1	B11221	NA	FALSE	Parent	TRUE	TRUE
80	PGLS01000001_C_auris_B11221	2037954	CGGGG	CGGGGG	228.398	YES	YES	TRUE	1	182	0	7	85	80	172	7	165	CJI97_000941	NA	Gene	-	NA	1412	NA	NA_SWC4_SWC4	NotInFile	1_S1	B11221	NA	FALSE	Parent	TRUE	TRUE
81	PGLS01000001_C_auris_B11221	2126731	CAAAAAAAAAAAAAAAAAAAAA	CAAAAAAAAAAAAAAAAAAA	59.6629	NO	YES	TRUE	-2	155	8	17	16	19	60	25	35	CJI97_000978	CJI97_000979	Intergenic	-	-	83	1056	NA_NA_NA	NA_NA_CIN4	1_S1	B11221	NA	FALSE	Parent	TRUE	TRUE
82	PGLS01000001_C_auris_B11221	2156599	CGGGGG	CGGGGGG	228.416	YES	YES	TRUE	1	214	2	3	98	98	201	5	196	CJI97_000988	NA	Gene	+	NA	769	NA	NA_NA_NA	NotInFile	1_S1	B11221	NA	FALSE	Parent	TRUE	TRUE
83	PGLS01000001_C_auris_B11221	2173244	ATTTTTTTTTTTTTTTTTTTTT	ATTTTTTTTTTTTTTTTTTTT	86.0547	NO	YES	TRUE	-1	155	4	8	24	35	71	12	59	CJI97_000994	CJI97_000995	Intergenic	-	-	1805	741	NA_FRS2_FRS2	NA_LPD1_LPD1	1_S1	B11221	NA	FALSE	Parent	TRUE	TRUE
84	PGLS01000001_C_auris_B11221	2204902	GCCCC	GCCCCC	228.41	YES	YES	TRUE	1	240	1	3	118	111	233	4	229	CJI97_001008	CJI97_001009	Intergenic	+	+	812	5	NA_NA_NA	NA_BIO32_NA	1_S1	B11221	NA	FALSE	Parent	TRUE	TRUE
85	PGLS01000001_C_auris_B11221	2206986	TGGG	TGGGG	228.403	YES	YES	TRUE	1	218	3	2	93	113	211	5	206	CJI97_001010	NA	Gene	+	NA	61	NA	NotInFile	NotInFile	1_S1	B11221	NA	FALSE	Parent	TRUE	TRUE
86	PGLS01000001_C_auris_B11221	2213474	TCCCC	TCCCCC	228.401	YES	YES	TRUE	1	188	4	2	93	80	179	6	173	CJI97_001013	CJI97_001014	Intergenic	+	+	899	8	NA_NA_NA	NA_SUL2_SUL1	1_S1	B11221	NA	FALSE	Parent	TRUE	TRUE
87	PGLS01000001_C_auris_B11221	2219688	TGG	TGGG	228.389	YES	YES	TRUE	1	228	9	2	104	109	224	11	213	CJI97_001017	NA	Gene	-	NA	656	NA	NotInFile	NotInFile	1_S1	B11221	NA	FALSE	Parent	TRUE	TRUE
88	PGLS01000001_C_auris_B11221	2230602	TCCC	TCCCC	228.393	YES	YES	TRUE	1	184	5	4	87	79	175	9	166	CJI97_001021	CJI97_001022	Intergenic	-	+	2829	940	NA_CRL1_RHO4	NA_TOS1_TOS1	1_S1	B11221	NA	FALSE	Parent	TRUE	TRUE
89	PGLS01000001_C_auris_B11221	2340983	GTTTTTTTTTTTTTTTTTTTTTTT	GTTTTTTTTTTTTTTTTTTTTTT	9.8128	NO	NO	TRUE	-1	121	9	11	17	10	47	20	27	CJI97_001070	CJI97_001071	Intergenic	-	+	1129	146	NA_NA_NA	NA_NA_RUP1	1_S1	B11221	NA	FALSE	Parent	TRUE	TRUE
90	PGLS01000002_C_auris_B11221	4	GA	GCTAAAAAAACCCAGA	137.42	NO	NO	TRUE	14	17	0	0	13	0	13	0	13	NA	CJI97_001076	Intergenic_CHRstart	NA	+	NA	1326	NotInFile	NA_NA_NA	1_S1	B11221	NA	FALSE	Parent	TRUE	FALSE
91	PGLS01000002_C_auris_B11221	5	AC	AAAAAAACCCAGCC	131.42	NO	NO	TRUE	12	19	0	0	10	0	10	0	10	NA	CJI97_001076	Intergenic_CHRstart	NA	+	NA	1325	NotInFile	NA_NA_NA	1_S1	B11221	NA	FALSE	Parent	TRUE	FALSE
92	PGLS01000002_C_auris_B11221	3780	CTTTTTTTTTTTTTTTTTTTTTTTTTTTT	CTTTTTTTTTTTTTTTTTTTTTTTTTT	6.1898	NO	NO	TRUE	-2	89	5	9	3	9	26	14	12	CJI97_001076	CJI97_001077	Intergenic	+	+	867	631	NA_NA_NA	NA_NA_NA	1_S1	B11221	NA	FALSE	Parent	TRUE	FALSE
93	PGLS01000002_C_auris_B11221	62356	ACCC	ACCCC	228.413	YES	YES	TRUE	1	211	2	3	108	93	206	5	201	CJI97_001100	CJI97_001101	Intergenic	-	+	404	1296	NotInFile	NA_NA_HEM12	1_S1	B11221	NA	FALSE	Parent	TRUE	TRUE
94	PGLS01000002_C_auris_B11221	151471	TAAAAAAAAAAAAAAAAAA	TAAAAAAAAAAAAAAAAA	57.6765	NO	YES	TRUE	-1	148	7	28	32	18	85	35	50	CJI97_001136	CJI97_001137	Intergenic	+	+	60	1407	NA_NA_NA	NA_SAM2_SAM2	1_S1	B11221	NA	FALSE	Parent	TRUE	TRUE
95	PGLS01000002_C_auris_B11221	179698	GCCCC	GCCCCC	228.401	YES	YES	TRUE	1	210	5	2	108	90	205	7	198	CJI97_001146	CJI97_001147	Intergenic	-	-	1663	3985	NA_NA_NA	NA_RCY1_RCY1	1_S1	B11221	NA	FALSE	Parent	TRUE	TRUE
96	PGLS01000002_C_auris_B11221	198376	GTTTTTTTTTTTTTT	GTTTTTTTTTTTTT	192.292	NO	YES	TRUE	-1	173	6	9	71	59	145	15	130	CJI97_001152	CJI97_001153	Intergenic	-	-	410	766	NA_MAS2_MAS2	NA_RMT2_RMT2	1_S1	B11221	NA	FALSE	Parent	TRUE	TRUE
97	PGLS01000002_C_auris_B11221	372372	GCCCCC	GCCCCCC	228.409	YES	YES	TRUE	1	184	2	3	91	83	179	5	174	CJI97_001232	CJI97_001233	Intergenic	-	+	4959	87	NA_NA_NA	NA_LYS143_LYS14	1_S1	B11221	NA	FALSE	Parent	TRUE	TRUE
98	PGLS01000002_C_auris_B11221	391782	ATTTTTTTTTTTTTTTTTTTTTT	ATTTTTTTTTTTTTTTTTTTTT	56.9179	NO	YES	TRUE	-1	114	5	9	25	11	50	14	36	CJI97_001239	CJI97_001240	Intergenic	-	+	1291	1413	NA_ERO1_ERO1	NA_NA_NA	1_S1	B11221	NA	FALSE	Parent	TRUE	TRUE
99	PGLS01000002_C_auris_B11221	418840	GTTTTTTTTTTTTTTTTTT	GTTTTTTTTTTTTTTTT	119.886	NO	YES	TRUE	-2	162	7	9	34	45	95	16	79	CJI97_001252	CJI97_001253	Intergenic	-	-	147	1329	NA_NA_PEX32	NA_NA_RCF2	1_S1	B11221	NA	FALSE	Parent	TRUE	TRUE
100	PGLS01000002_C_auris_B11221	431748	GAAAAAAAAAAAAAAAAAAAAAAA	GAAAAAAAAAAAAAAAAAAAAA	13.7411	NO	NO	TRUE	-2	88	5	4	9	0	18	9	9	CJI97_001256	CJI97_001257	Intergenic	-	+	2148	450	NA_IPL1_IPL1	NA_SAC7_SAC7	1_S1	B11221	NA	FALSE	Parent	TRUE	FALSE
101	PGLS01000002_C_auris_B11221	504830	CGGGGG	CGGGGGG	228.416	YES	YES	TRUE	1	232	3	4	93	119	219	7	212	CJI97_001295	NA	Gene	+	NA	1331	NA	NA_NA_XDJ1	NotInFile	1_S1	B11221	NA	FALSE	Parent	TRUE	TRUE
102	PGLS01000002_C_auris_B11221	549796	ATTTTTTTTTTTTTTTTTTTTTTT	ATTTTTTTTTTTTTTTTTTTTTT	25.6795	NO	NO	TRUE	-1	102	5	10	2	13	30	15	15	CJI97_001309	CJI97_001310	Intergenic	-	-	1150	689	NA_FAS1_FAS1	NA_NA_NUC1	1_S1	B11221	NA	FALSE	Parent	TRUE	FALSE
103	PGLS01000002_C_auris_B11221	565081	AGGGG	AGGGGG	228.386	YES	YES	TRUE	1	220	3	7	105	92	207	10	197	CJI97_001316	NA	Gene	+	NA	1720	NA	NA_NA_NA	NotInFile	1_S1	B11221	NA	FALSE	Parent	TRUE	TRUE
104	PGLS01000002_C_auris_B11221	578827	AGGGG	AGGGGG	228.388	YES	YES	TRUE	1	215	3	5	93	104	205	8	197	CJI97_001322	NA	Gene	+	NA	235	NA	NA_NA_NA	NotInFile	1_S1	B11221	NA	FALSE	Parent	TRUE	TRUE
105	PGLS01000002_C_auris_B11221	578884	TGGGGG	TGGGGGG	228.405	YES	YES	TRUE	1	218	4	5	111	85	205	9	196	CJI97_001322	NA	Gene	+	NA	292	NA	NA_NA_NA	NotInFile	1_S1	B11221	NA	FALSE	Parent	TRUE	TRUE
106	PGLS01000002_C_auris_B11221	598328	TCCCC	TCCCCC	228.387	YES	YES	TRUE	1	203	4	2	90	97	193	6	187	CJI97_001330	CJI97_001331	Intergenic	+	+	614	1505	NA_NA_NSR1	NA_RIM8_RIM8	1_S1	B11221	NA	FALSE	Parent	TRUE	TRUE
107	PGLS01000002_C_auris_B11221	606098	AGGGGGG	AGGGGGGG	225.417	YES	NO	TRUE	1	51	0	0	40	8	48	0	48	CJI97_001332	CJI97_001333	Intergenic	-	+	669	1609	NA_KEL1_KEL1	NA_VPS53_VPS53	1_S1	B11221	NA	FALSE	Parent	TRUE	TRUE
108	PGLS01000002_C_auris_B11221	622145	C	T	105.318	NO	NO	FALSE	0	37	0	1	4	13	18	1	17	CJI97_001341	CJI97_001342	Intergenic	-	+	226	1221	NA_TUP1_TUP1	NA_NA_COX16	1_S1	B11221	NA	FALSE	Parent	TRUE	TRUE
109	PGLS01000002_C_auris_B11221	622147	A	T	72.9144	NO	NO	FALSE	0	50	2	3	7	12	24	5	19	CJI97_001341	CJI97_001342	Intergenic	-	+	228	1219	NA_TUP1_TUP1	NA_NA_COX16	1_S1	B11221	NA	FALSE	Parent	TRUE	TRUE
110	PGLS01000002_C_auris_B11221	625791	GAAAAAAAAAAAAAAAAAAAAAAA	GAAAAAAAAAAAAAAAAAAAAA	13.19	NO	NO	TRUE	-2	108	17	10	11	3	41	27	14	CJI97_001344	CJI97_001345	Intergenic	-	+	116	1282	NA_CSM1_CSM1	NA_NA_RTT103	1_S1	B11221	NA	FALSE	Parent	TRUE	FALSE
111	PGLS01000002_C_auris_B11221	642837	TCCC	TCCCC	228.397	YES	YES	TRUE	1	210	6	4	99	92	201	10	191	CJI97_001350	CJI97_001351	Intergenic	-	+	1250	178	NA_RPO21_RPO21	NA_MAL2_IMA1	1_S1	B11221	NA	FALSE	Parent	TRUE	TRUE
112	PGLS01000002_C_auris_B11221	675935	GAAAAAAAAAAAAAAAAAAAA	GAAAAAAAAAAAAAAAAAAA	56.8217	NO	NO	TRUE	-1	78	8	9	24	2	43	17	26	CJI97_001369	CJI97_001370	Intergenic	-	+	225	312	NA_NA_APS2	NA_CAS1_YKU70	1_S1	B11221	NA	FALSE	Parent	TRUE	TRUE
113	PGLS01000002_C_auris_B11221	682561	GTTTTTTTTTTTTTTTTTT	GTTTTTTTTTTTTTTTTT	107.174	NO	YES	TRUE	-1	175	8	10	47	43	108	18	90	CJI97_001372	CJI97_001373	Intergenic	-	-	511	176	NA_NA_NA	NotInFile	1_S1	B11221	NA	FALSE	Parent	TRUE	TRUE
114	PGLS01000002_C_auris_B11221	729023	TCCCCC	TCCCCCC	228.418	YES	YES	TRUE	1	200	4	2	85	96	187	6	181	CJI97_001393	NA	Gene	+	NA	1265	NA	NA_NAG4_NA	NotInFile	1_S1	B11221	NA	FALSE	Parent	TRUE	TRUE
115	PGLS01000002_C_auris_B11221	754199	ACCCCC	ACCCCCC	228.386	YES	YES	TRUE	1	220	3	4	90	113	210	7	203	CJI97_001406	CJI97_001407	Intergenic	-	-	128	456	NA_NA_IGO2	NA_NA_NA	1_S1	B11221	NA	FALSE	Parent	TRUE	TRUE
116	PGLS01000002_C_auris_B11221	764814	CTTTTTTTTTTTTTTTTTTTT	CTTTTTTTTTTTTTTTTTTT	59.9851	NO	YES	TRUE	-1	145	7	7	23	26	63	14	49	CJI97_001411	CJI97_001412	Intergenic	-	+	81	1674	NA_NA_NA	NA_SPR3_SPR3	1_S1	B11221	NA	FALSE	Parent	TRUE	TRUE
117	PGLS01000002_C_auris_B11221	787689	TGGGGG	TGGGGGG	228.384	YES	YES	TRUE	1	230	5	5	101	106	217	10	207	CJI97_001422	NA	Gene	+	NA	817	NA	NA_NA_NA	NotInFile	1_S1	B11221	NA	FALSE	Parent	TRUE	TRUE
118	PGLS01000002_C_auris_B11221	795227	TGGGGG	TGGGGGG	228.41	YES	YES	TRUE	1	222	1	5	99	102	207	6	201	CJI97_001425	CJI97_001426	Intergenic	-	-	883	126	NA_OPI1_OPI1	NA_NA_NA	1_S1	B11221	NA	FALSE	Parent	TRUE	TRUE
119	PGLS01000002_C_auris_B11221	829176	TGGGG	TGGGGG	228.4	YES	YES	TRUE	1	203	3	5	86	95	189	8	181	CJI97_001443	NA	Gene	+	NA	361	NA	NA_NA_KRI1	NotInFile	1_S1	B11221	NA	FALSE	Parent	TRUE	TRUE
120	PGLS01000002_C_auris_B11221	846775	ATTTTTTTTTTTTTTTTTTTTTT	ATTTTTTTTTTTTTTTTTTTTT	44.7926	NO	YES	TRUE	-1	132	12	9	12	29	62	21	41	CJI97_001450	CJI97_001451	Intergenic	+	+	2819	168	NA_GUS1_GUS1	NA_NA_NA	1_S1	B11221	NA	FALSE	Parent	TRUE	TRUE
121	PGLS01000002_C_auris_B11221	885910	CGGGGG	CGGGGGG	228.415	YES	YES	TRUE	1	209	2	2	80	106	190	4	186	CJI97_001469	CJI97_001470	Intergenic	-	-	24	270	NA_ARP3_ARP3	NA_CCT5_CCT5	1_S1	B11221	NA	FALSE	Parent	TRUE	TRUE
122	PGLS01000002_C_auris_B11221	908325	TGGG	TGGGG	228.389	YES	YES	TRUE	1	191	2	5	92	81	180	7	173	CJI97_001479	CJI97_001480	Intergenic	+	+	743	1221	NA_NA_MTE1	NA_PHO80_PHO80	1_S1	B11221	NA	FALSE	Parent	TRUE	TRUE
123	PGLS01000002_C_auris_B11221	908993	ACCCCC	ACCCCCC	228.393	YES	YES	TRUE	1	200	2	6	79	98	185	8	177	CJI97_001479	CJI97_001480	Intergenic	+	+	1411	553	NA_NA_MTE1	NA_PHO80_PHO80	1_S1	B11221	NA	FALSE	Parent	TRUE	TRUE
124	PGLS01000002_C_auris_B11221	958578	CGGGG	CGGGGG	228.39	YES	YES	TRUE	1	214	3	5	112	81	201	8	193	CJI97_001502	CJI97_001503	Intergenic	-	+	1091	1512	NA_NA_NA	NA_ECM4_ECM4	1_S1	B11221	NA	FALSE	Parent	TRUE	TRUE
125	PGLS01000002_C_auris_B11221	958624	TGGG	TGGGG	228.384	YES	YES	TRUE	1	236	7	1	110	107	225	8	217	CJI97_001502	CJI97_001503	Intergenic	-	+	1137	1466	NA_NA_NA	NA_ECM4_ECM4	1_S1	B11221	NA	FALSE	Parent	TRUE	TRUE
126	PGLS01000002_C_auris_B11221	958954	AGGGG	AGGGGG	228.412	YES	YES	TRUE	1	141	0	2	37	61	100	2	98	CJI97_001502	CJI97_001503	Intergenic	-	+	1467	1136	NA_NA_NA	NA_ECM4_ECM4	1_S1	B11221	NA	FALSE	Parent	TRUE	TRUE
127	PGLS01000002_C_auris_B11221	958996	CTTTTTTTTTTTTTTTTTTTTT	CTTTTTTTTTTTTTTTTTTTTTT	37.8416	NO	NO	TRUE	1	84	4	3	4	9	20	7	13	CJI97_001502	CJI97_001503	Intergenic	-	+	1509	1094	NA_NA_NA	NA_ECM4_ECM4	1_S1	B11221	NA	FALSE	Parent	TRUE	TRUE
128	PGLS01000002_C_auris_B11221	959488	ACCC	ACCCC	228.414	YES	YES	TRUE	1	225	2	3	112	99	216	5	211	CJI97_001502	CJI97_001503	Intergenic	-	+	2001	602	NA_NA_NA	NA_ECM4_ECM4	1_S1	B11221	NA	FALSE	Parent	TRUE	TRUE
129	PGLS01000002_C_auris_B11221	1027296	AGGGGG	AGGGGGG	228.402	YES	YES	TRUE	1	190	1	3	78	96	178	4	174	CJI97_001538	CJI97_001539	Intergenic	-	-	100	779	NA_NA_CBP3	NA_NA_ADH7	1_S1	B11221	NA	FALSE	Parent	TRUE	TRUE
130	PGLS01000002_C_auris_B11221	1055472	AGGGGG	AGGGGGG	228.387	YES	YES	TRUE	1	223	4	6	106	97	213	10	203	CJI97_001550	CJI97_001551	Intergenic	+	-	428	486	NA_NA_TMA108	NA_ATM1_ATM1	1_S1	B11221	NA	FALSE	Parent	TRUE	TRUE
131	PGLS01000002_C_auris_B11221	1085970	GCCCCC	GCCCCCC	228.382	YES	YES	TRUE	1	213	3	7	99	96	205	10	195	CJI97_001564	CJI97_001565	Intergenic	-	-	252	730	NA_MIG1_MIG1	NotInFile	1_S1	B11221	NA	FALSE	Parent	TRUE	TRUE
132	PGLS01000002_C_auris_B11221	1092863	CAAAAAAAAAAAAAAAAAAAAAAAAAA	CAAAAAAAAAAAAAAAAAAAAAAAAA	32.1809	NO	NO	TRUE	-1	104	1	2	10	11	24	3	21	CJI97_001565	CJI97_001566	Intergenic	-	+	3386	1569	NotInFile	NA_NA_NA	1_S1	B11221	NA	FALSE	Parent	TRUE	TRUE
133	PGLS01000002_C_auris_B11221	1099510	ATTTTTTTTTTTTTTTTTTTTTTTT	ATTTTTTTTTTTTTTTTTTTTTTT	13.7507	NO	NO	TRUE	-1	108	1	17	14	3	35	18	17	CJI97_001569	CJI97_001570	Intergenic	-	+	164	376	NA_NA_CDC123	NA_NA_CCT4	1_S1	B11221	NA	FALSE	Parent	TRUE	TRUE
134	PGLS01000002_C_auris_B11221	1118572	CTTTTTTTTTTTTTTTTTTTTTTT	CTTTTTTTTTTTTTTTTTTTTTT	7.19396	NO	NO	TRUE	-1	126	8	14	11	6	39	22	17	CJI97_001580	CJI97_001581	Intergenic	-	+	709	2144	NA_PHO89_PHO89	NA_NA_NFU1	1_S1	B11221	NA	FALSE	Parent	TRUE	TRUE
135	PGLS01000002_C_auris_B11221	1118776	TGGGGGG	TGGGGGGG	228.391	YES	YES	TRUE	1	167	5	4	82	66	157	9	148	CJI97_001580	CJI97_001581	Intergenic	-	+	913	1940	NA_PHO89_PHO89	NA_NA_NFU1	1_S1	B11221	NA	FALSE	Parent	TRUE	TRUE
136	PGLS01000002_C_auris_B11221	1204556	T	A	5.69566	NO	YES	FALSE	0	86	18	8	15	18	59	26	33	CJI97_001614	CJI97_001615	Intergenic	-	-	197	1367	NA_NA_DMA2	NA_NA_NA	1_S1	B11221	NA	FALSE	Parent	TRUE	FALSE
137	PGLS01000002_C_auris_B11221	1266218	C	A	98.9707	NO	NO	FALSE	0	52	1	4	13	15	33	5	28	CJI97_001644	CJI97_001645	Intergenic	-	-	1013	1343	NA_NA_SRC1	NA_BGL22_NA	1_S1	B11221	NA	FALSE	Parent	TRUE	TRUE
138	PGLS01000002_C_auris_B11221	1302713	C	T	27.6367	NO	NO	FALSE	0	55	7	4	5	25	41	11	30	CJI97_001663	CJI97_001664	Intergenic	-	+	373	1044	NA_CDH1_CDH1	NA_NA_NA	1_S1	B11221	NA	FALSE	Parent	TRUE	TRUE
139	PGLS01000002_C_auris_B11221	1337777	ATTTTTTTTTTTTTTTTTT	ATTTTTTTTTTTTTTTTT	114.894	NO	YES	TRUE	-1	161	21	11	28	50	110	32	78	CJI97_001684	CJI97_001685	Intergenic	-	-	182	125	NA_TSM1_TAF2	NA_NA_NA	1_S1	B11221	NA	FALSE	Parent	TRUE	TRUE
140	PGLS01000002_C_auris_B11221	1367732	TAAAAAAAAAAAAAAAAAAAAAA	TAAAAAAAAAAAAAAAAAAAA	16.1129	NO	YES	TRUE	-2	130	21	4	15	19	59	25	34	CJI97_001698	CJI97_001699	Intergenic	+	+	56	534	NA_NA_YSP2	NA_IRE1_IRE1	1_S1	B11221	NA	FALSE	Parent	TRUE	FALSE
141	PGLS01000002_C_auris_B11221	1372582	TGGGG	TGGGGG	228.39	YES	YES	TRUE	1	186	2	4	94	80	180	6	174	CJI97_001701	NA	Gene	+	NA	32	NA	NA_NA_RRP17	NotInFile	1_S1	B11221	NA	FALSE	Parent	TRUE	TRUE
142	PGLS01000002_C_auris_B11221	1395531	TCCCC	TCCCCC	228.403	YES	YES	TRUE	1	202	4	4	101	84	193	8	185	CJI97_001712	CJI97_001713	Intergenic	-	+	109	208	NA_MTO1_MTO1	NA_NA_CMS1	1_S1	B11221	NA	FALSE	Parent	TRUE	TRUE
143	PGLS01000002_C_auris_B11221	1436653	TCCCCC	TCCCCCC	228.413	YES	YES	TRUE	1	226	3	2	105	110	220	5	215	CJI97_001731	CJI97_001732	Intergenic	-	+	571	788	NA_NA_YFT2	NA_NA_NA	1_S1	B11221	NA	FALSE	Parent	TRUE	TRUE
144	PGLS01000002_C_auris_B11221	1438933	GCCCCCC	GCCCCCCC	228.397	YES	YES	TRUE	1	179	4	2	83	84	173	6	167	CJI97_001732	NA	Gene	+	NA	1492	NA	NA_NA_NA	NotInFile	1_S1	B11221	NA	FALSE	Parent	TRUE	TRUE
145	PGLS01000002_C_auris_B11221	1472008	CGGG	CGGGG	228.411	YES	YES	TRUE	1	246	4	3	108	121	236	7	229	CJI97_001745	NA	Gene	-	NA	110	NA	NA_AIP5_NA	NotInFile	1_S1	B11221	NA	FALSE	Parent	TRUE	TRUE
146	PGLS01000002_C_auris_B11221	1478926	TGGGGG	TGGGGGG	228.414	YES	YES	TRUE	1	218	3	2	109	89	203	5	198	CJI97_001748	CJI97_001749	Intergenic	+	+	86	162	NA_DBF4_DBF4	NA_IFM1_IFM1	1_S1	B11221	NA	FALSE	Parent	TRUE	TRUE
147	PGLS01000002_C_auris_B11221	1517074	TGGGGG	TGGGGGG	228.393	YES	YES	TRUE	1	207	4	3	75	114	196	7	189	CJI97_001766	NA	Gene	-	NA	557	NA	NA_NA_DPH5	NotInFile	1_S1	B11221	NA	FALSE	Parent	TRUE	TRUE
148	PGLS01000002_C_auris_B11221	1517641	TGGGGGG	TGGGGGGG	228.36	YES	YES	TRUE	1	202	8	8	70	101	187	16	171	CJI97_001766	CJI97_001767	Intergenic	-	+	10	1947	NA_NA_DPH5	NA_NA_NA	1_S1	B11221	NA	FALSE	Parent	TRUE	TRUE
149	PGLS01000002_C_auris_B11221	1528941	CGGGG	CGGGGG	228.415	YES	YES	TRUE	1	239	1	3	124	98	226	4	222	CJI97_001771	NA	Gene	+	NA	218	NA	NA_NA_NA	NotInFile	1_S1	B11221	NA	FALSE	Parent	TRUE	TRUE
150	PGLS01000002_C_auris_B11221	1531772	GAAAAAAAAAAAAAAAAAAA	GAAAAAAAAAAAAAAAAA	48.0135	NO	YES	TRUE	-2	168	4	42	40	1	87	46	41	CJI97_001772	CJI97_001773	Intergenic	-	-	498	134	NA_NA_NA	NA_NA_NA	1_S1	B11221	NA	FALSE	Parent	TRUE	TRUE
151	PGLS01000002_C_auris_B11221	1552810	CTACC	CTACCTTACC	14.8499	NO	NO	TRUE	5	25	0	10	1	3	14	10	4	CJI97_001779	NA	Intergenic_CHRend	+	NA	149	NA	NA_DIP5_DIP5	NotInFile	1_S1	B11221	NA	FALSE	Parent	TRUE	FALSE
152	PGLS01000003_C_auris_B11221	68	G	A	167.274	NO	NO	FALSE	0	35	3	0	23	2	28	3	25	NA	CJI97_001780	Intergenic_CHRstart	NA	+	NA	3277	NotInFile	NA_NA_NA	1_S1	B11221	NA	FALSE	Parent	TRUE	TRUE
153	PGLS01000003_C_auris_B11221	88	A	G	150.304	NO	NO	FALSE	0	43	3	0	31	1	35	3	32	NA	CJI97_001780	Intergenic_CHRstart	NA	+	NA	3257	NotInFile	NA_NA_NA	1_S1	B11221	NA	FALSE	Parent	TRUE	TRUE
154	PGLS01000003_C_auris_B11221	12718	GAAAAAAAAAAAAAAAAAAA	GAAAAAAAAAAAAAAAAA	65.205	NO	YES	TRUE	-2	168	13	37	40	1	91	50	41	CJI97_001783	CJI97_001784	Intergenic	+	+	502	2314	NA_NA_NA	NA_NA_NA	1_S1	B11221	NA	FALSE	Parent	TRUE	TRUE
155	PGLS01000003_C_auris_B11221	27787	ATTTTTTTTTTTTTTTTTTT	ATTTTTTTTTTTTTTTTTT	24.5961	NO	NO	TRUE	-1	100	16	5	1	18	40	21	19	CJI97_001788	CJI97_001789	Intergenic	-	+	2141	350	NA_NA_NA	NA_MNN47_NA	1_S1	B11221	NA	FALSE	Parent	TRUE	TRUE
156	PGLS01000003_C_auris_B11221	38012	CTTTTTTTTTTTTTTTTTTTTTTTTTTTT	CTTTTTTTTTTTTTTTTTTTTTTTTTT	22.5094	NO	NO	TRUE	-2	118	2	16	12	6	36	18	18	CJI97_001792	CJI97_001793	Intergenic	+	+	1786	1200	NA_NA_NA	NA_HGT12_NA	1_S1	B11221	NA	FALSE	Parent	TRUE	TRUE
157	PGLS01000003_C_auris_B11221	42185	TGG	TGGG	228.4	YES	YES	TRUE	1	211	6	7	104	87	204	13	191	CJI97_001794	NA	Gene	-	NA	637	NA	NA_NA_NA	NotInFile	1_S1	B11221	NA	FALSE	Parent	TRUE	TRUE
158	PGLS01000003_C_auris_B11221	57257	CAAAAAAAAAAAAAAAAAAAAA	CAAAAAAAAAAAAAAAAAAAA	14.6685	NO	YES	TRUE	-1	131	10	11	16	17	54	21	33	CJI97_001800	CJI97_001801	Intergenic	+	+	679	632	NA_GRP1_NA	NA_CCC1_CCC1	1_S1	B11221	NA	FALSE	Parent	TRUE	TRUE
159	PGLS01000003_C_auris_B11221	77438	GAAAAAAAAAAAAAA	GAAAAAAAAAAAAA	80.7462	NO	YES	TRUE	-1	142	6	37	39	7	89	43	46	CJI97_001806	CJI97_001807	Intergenic	+	-	71	44	NA_NA_NA	NA_CEM1_CEM1	1_S1	B11221	NA	FALSE	Parent	TRUE	TRUE
160	PGLS01000003_C_auris_B11221	81123	CTTTTTTTTTTTTTTTTTT	CTTTTTTTTTTTTTTTTTTT	112.985	NO	YES	TRUE	1	132	3	16	16	28	63	19	44	CJI97_001808	CJI97_001809	Intergenic	-	-	697	836	NA_NA_URN1	NA_TRY4_NA	1_S1	B11221	NA	FALSE	Parent	TRUE	TRUE
161	PGLS01000003_C_auris_B11221	81402	GTTTTTTTTTTTTTTTTT	GTTTTTTTTTTTTTTTT	100.153	NO	YES	TRUE	-1	114	3	5	19	43	70	8	62	CJI97_001808	CJI97_001809	Intergenic	-	-	976	557	NA_NA_URN1	NA_TRY4_NA	1_S1	B11221	NA	FALSE	Parent	TRUE	TRUE
162	PGLS01000003_C_auris_B11221	139794	TGGG	TGGGG	228.403	YES	YES	TRUE	1	216	2	2	95	103	202	4	198	CJI97_001837	NA	Gene	-	NA	290	NA	NA_NA_CWC2	NotInFile	1_S1	B11221	NA	FALSE	Parent	TRUE	TRUE
163	PGLS01000003_C_auris_B11221	180809	TCCCCCCCCCCC	TCCCCCCCCCCCC	9.23835	NO	NO	TRUE	1	51	1	6	1	11	19	7	12	CJI97_001851	CJI97_001852	Intergenic	-	+	1001	1002	NA_NA_EFR3	NA_NA_NA	1_S1	B11221	NA	FALSE	Parent	TRUE	TRUE
164	PGLS01000003_C_auris_B11221	228685	ACCCCC	ACCCCCC	228.422	YES	YES	TRUE	1	183	0	1	92	78	171	1	170	CJI97_001875	CJI97_001876	Intergenic	-	-	41	1117	NA_NA_NA	NA_NA_NA	1_S1	B11221	NA	FALSE	Parent	TRUE	TRUE
165	PGLS01000003_C_auris_B11221	273217	GAAAAAAAAAAAAAAAAAAAAA	GAAAAAAAAAAAAAAAAAAA	11.908	NO	NO	TRUE	-2	107	5	14	17	0	36	19	17	CJI97_001895	CJI97_001896	Intergenic	+	+	1717	322	NA_MET3_MET3	NA_NA_NA	1_S1	B11221	NA	FALSE	Parent	TRUE	FALSE
166	PGLS01000003_C_auris_B11221	285347	CTTTTTTTTTTTTTTTTTTTTT	CTTTTTTTTTTTTTTTTTTT	19.1194	NO	YES	TRUE	-2	138	16	11	1	30	58	27	31	CJI97_001900	NA	Gene	+	NA	511	NA	NA_NA_RMD1	NotInFile	1_S1	B11221	NA	FALSE	Parent	TRUE	FALSE
167	PGLS01000003_C_auris_B11221	285683	ACCCCCC	ACCCCCCC	228.395	YES	YES	TRUE	1	177	4	2	97	69	172	6	166	CJI97_001900	NA	Gene	+	NA	847	NA	NA_NA_RMD1	NotInFile	1_S1	B11221	NA	FALSE	Parent	TRUE	TRUE
168	PGLS01000003_C_auris_B11221	330009	GTTTTTTTTTTTTTTTTTTTT	GTTTTTTTTTTTTTTTTTTT	69.8706	NO	YES	TRUE	-1	150	11	7	21	18	57	18	39	CJI97_001922	CJI97_001923	Intergenic	-	+	2278	201	NA_NA_NA	NotInFile	1_S1	B11221	NA	FALSE	Parent	TRUE	TRUE
169	PGLS01000003_C_auris_B11221	364189	TCCCC	TCCCCC	228.406	YES	YES	TRUE	1	230	5	1	104	116	226	6	220	CJI97_001942	CJI97_001943	Intergenic	-	+	109	1353	NA_NA_LSB5	NA_SUP35_SUP35	1_S1	B11221	NA	FALSE	Parent	TRUE	TRUE
170	PGLS01000003_C_auris_B11221	440263	TCCCC	TCCCCC	228.378	YES	YES	TRUE	1	223	6	4	102	90	202	10	192	CJI97_001974	NA	Gene	+	NA	643	NA	NA_RPN12_RPN12	NotInFile	1_S1	B11221	NA	FALSE	Parent	TRUE	TRUE
171	PGLS01000003_C_auris_B11221	443076	TGGG	TGGGG	228.407	YES	YES	TRUE	1	194	2	2	86	97	187	4	183	CJI97_001976	CJI97_001977	Intergenic	-	-	36	83	NA_NA_RGL1	NA_DFG10_DFG10	1_S1	B11221	NA	FALSE	Parent	TRUE	TRUE
172	PGLS01000003_C_auris_B11221	545893	TCCCCC	TCCCCCC	228.383	YES	YES	TRUE	1	100	2	3	40	38	83	5	78	CJI97_002018	CJI97_002019	Intergenic	+	+	1032	198	NA_NA_NA	NA_GZF3_GZF3	1_S1	B11221	NA	FALSE	Parent	TRUE	TRUE
173	PGLS01000003_C_auris_B11221	559310	TAAAAAAAAAA	TAAAAAAAAAAA	228.352	YES	YES	TRUE	1	179	8	3	61	71	143	11	132	CJI97_002023	CJI97_002024	Intergenic	-	-	1541	457	NA_NA_NA	NA_NA_NA	1_S1	B11221	NA	FALSE	Parent	TRUE	TRUE
174	PGLS01000003_C_auris_B11221	561643	GCCCCCC	GCCCCCCC	228.402	YES	YES	TRUE	1	213	3	4	99	93	199	7	192	CJI97_002024	CJI97_002025	Intergenic	-	-	215	2009	NA_NA_NA	NA_NA_BMT2	1_S1	B11221	NA	FALSE	Parent	TRUE	TRUE
175	PGLS01000003_C_auris_B11221	563435	CGGG	CGGGG	228.401	YES	YES	TRUE	1	220	6	4	96	106	212	10	202	CJI97_002024	CJI97_002025	Intergenic	-	-	2007	217	NA_NA_NA	NA_NA_BMT2	1_S1	B11221	NA	FALSE	Parent	TRUE	TRUE
176	PGLS01000003_C_auris_B11221	575537	AGGGG	AGGGGG	228.397	YES	YES	TRUE	1	206	3	5	102	88	198	8	190	CJI97_002030	NA	Gene	+	NA	1751	NA	NA_CDC15_CDC15	NotInFile	1_S1	B11221	NA	FALSE	Parent	TRUE	TRUE
177	PGLS01000003_C_auris_B11221	597432	GCCCC	GCCCCC	228.402	YES	YES	TRUE	1	216	3	6	115	86	210	9	201	CJI97_002039	CJI97_002040	Intergenic	+	+	1881	473	NA_GUK1_GUK1	NA_NA_SAT4	1_S1	B11221	NA	FALSE	Parent	TRUE	TRUE
178	PGLS01000003_C_auris_B11221	599896	AGGGGG	AGGGGGG	228.356	YES	YES	TRUE	1	219	9	2	105	87	203	11	192	CJI97_002040	CJI97_002041	Intergenic	+	+	72	2492	NA_NA_SAT4	NA_CDC28_CDC28	1_S1	B11221	NA	FALSE	Parent	TRUE	TRUE
179	PGLS01000003_C_auris_B11221	624216	GTTTTTTTTTTTTTT	GTTTTTTTTTTTTT	143.005	NO	YES	TRUE	-1	184	30	4	26	67	127	34	93	CJI97_002053	CJI97_002054	Intergenic	-	-	372	82	NA_DIM1_DIM1	NA_NA_NA	1_S1	B11221	NA	FALSE	Parent	TRUE	TRUE
180	PGLS01000003_C_auris_B11221	665921	T	A	35.2422	NO	NO	FALSE	0	22	0	1	6	5	12	1	11	CJI97_002073	CJI97_002074	Intergenic	-	+	5682	882	NA_NA_NA	NA_BRG1_NA	1_S1	B11221	NA	FALSE	Parent	TRUE	TRUE
181	PGLS01000003_C_auris_B11221	665923	G	A	26.4285	NO	NO	FALSE	0	23	0	0	8	4	12	0	12	CJI97_002073	CJI97_002074	Intergenic	-	+	5684	880	NA_NA_NA	NA_BRG1_NA	1_S1	B11221	NA	FALSE	Parent	TRUE	TRUE
182	PGLS01000003_C_auris_B11221	665933	T	A	9.20613	NO	NO	FALSE	0	21	4	1	2	6	13	5	8	CJI97_002073	CJI97_002074	Intergenic	-	+	5694	870	NA_NA_NA	NA_BRG1_NA	1_S1	B11221	NA	FALSE	Parent	TRUE	TRUE
183	PGLS01000003_C_auris_B11221	665935	G	A	10.5471	NO	NO	FALSE	0	24	2	0	4	7	13	2	11	CJI97_002073	CJI97_002074	Intergenic	-	+	5696	868	NA_NA_NA	NA_BRG1_NA	1_S1	B11221	NA	FALSE	Parent	TRUE	TRUE
184	PGLS01000003_C_auris_B11221	665937	G	A	22.0663	NO	NO	FALSE	0	27	1	1	5	9	16	2	14	CJI97_002073	CJI97_002074	Intergenic	-	+	5698	866	NA_NA_NA	NA_BRG1_NA	1_S1	B11221	NA	FALSE	Parent	TRUE	TRUE
185	PGLS01000003_C_auris_B11221	665939	G	A	26.4278	NO	NO	FALSE	0	27	0	0	8	8	16	0	16	CJI97_002073	CJI97_002074	Intergenic	-	+	5700	864	NA_NA_NA	NA_BRG1_NA	1_S1	B11221	NA	FALSE	Parent	TRUE	TRUE
186	PGLS01000003_C_auris_B11221	685090	CTTTTTTTTTTTTTTTTTTT	CTTTTTTTTTTTTTTTTTT	67.9092	NO	YES	TRUE	-1	144	6	6	15	25	52	12	40	CJI97_002080	CJI97_002081	Intergenic	-	+	1419	493	NA_NA_BET3	NA_SUR2_SUR2	1_S1	B11221	NA	FALSE	Parent	TRUE	TRUE
187	PGLS01000003_C_auris_B11221	693623	AGGG	AGGGG	228.383	YES	YES	TRUE	1	236	4	8	112	106	230	12	218	CJI97_002085	CJI97_002086	Intergenic	+	+	629	829	NA_NA_NA	NA_NA_NA	1_S1	B11221	NA	FALSE	Parent	TRUE	TRUE
188	PGLS01000003_C_auris_B11221	696298	GAAAAAAAAAAAAAAAAAAAA	GAAAAAAAAAAAAAAAAAAA	27.5977	NO	YES	TRUE	-1	156	6	29	31	0	66	35	31	CJI97_002086	CJI97_002087	Intergenic	+	+	554	763	NA_NA_NA	NA_SIP5_SIP5	1_S1	B11221	NA	FALSE	Parent	TRUE	FALSE
189	PGLS01000003_C_auris_B11221	767686	TGGGGG	TGGGGGG	228.412	YES	YES	TRUE	1	197	0	5	101	82	188	5	183	CJI97_002125	CJI97_002126	Intergenic	-	+	52	2322	NA_NA_NA	NA_ALS4_NA	1_S1	B11221	NA	FALSE	Parent	TRUE	TRUE
190	PGLS01000003_C_auris_B11221	768141	TCCCC	TCCCCC	228.395	YES	YES	TRUE	1	227	7	2	103	107	219	9	210	CJI97_002125	CJI97_002126	Intergenic	-	+	507	1867	NA_NA_NA	NA_ALS4_NA	1_S1	B11221	NA	FALSE	Parent	TRUE	TRUE
191	PGLS01000003_C_auris_B11221	788763	GGT	GGTGT	192.377	NO	NO	TRUE	2	49	2	0	2	24	28	2	26	CJI97_002129	NA	Intergenic_CHRend	-	NA	6982	NA	NotInFile	NotInFile	1_S1	B11221	NA	FALSE	Parent	TRUE	TRUE
192	PGLS01000004_C_auris_B11221	5	C	A	4.38466	NO	NO	FALSE	0	1	0	0	1	0	1	0	1	NA	CJI97_002130	Intergenic_CHRstart	NA	-	NA	7494	NotInFile	NA_NA_NA	1_S1	B11221	NA	FALSE	Parent	TRUE	TRUE
193	PGLS01000004_C_auris_B11221	102	TAAAAAAAAA	TAAAAAAA	225.426	YES	NO	TRUE	-2	27	0	0	15	9	24	0	24	NA	CJI97_002130	Intergenic_CHRstart	NA	-	NA	7397	NotInFile	NA_NA_NA	1_S1	B11221	NA	FALSE	Parent	TRUE	TRUE
194	PGLS01000004_C_auris_B11221	628	A	T	28.4299	NO	YES	FALSE	0	62	0	0	49	3	52	0	52	NA	CJI97_002130	Intergenic_CHRstart	NA	-	NA	6871	NotInFile	NA_NA_NA	1_S1	B11221	NA	FALSE	Parent	TRUE	TRUE
195	PGLS01000004_C_auris_B11221	808	TGGGG	TGGGGG	228.42	YES	YES	TRUE	1	197	2	0	101	82	185	2	183	NA	CJI97_002130	Intergenic_CHRstart	NA	-	NA	6691	NotInFile	NA_NA_NA	1_S1	B11221	NA	FALSE	Parent	TRUE	TRUE
196	PGLS01000004_C_auris_B11221	18550	CGGG	CGGGG	228.41	YES	YES	TRUE	1	193	6	0	85	92	183	6	177	CJI97_002134	NA	Gene	+	NA	743	NA	NA_NA_NA	NotInFile	1_S1	B11221	NA	FALSE	Parent	TRUE	TRUE
197	PGLS01000004_C_auris_B11221	19847	GTTTTTTTTTTTTTTTTTTTTTT	GTTTTTTTTTTTTTTTTTTTT	7.84244	NO	YES	TRUE	-2	151	15	5	6	29	55	20	35	CJI97_002135	CJI97_002136	Intergenic	+	-	416	1105	NotInFile	NotInFile	1_S1	B11221	NA	FALSE	Parent	TRUE	TRUE
198	PGLS01000004_C_auris_B11221	57292	A	C	228.421	YES	YES	FALSE	0	279	1	1	108	103	213	2	211	CJI97_002154	NA	Gene	+	NA	611	NA	NA_NA_NA	NotInFile	1_S1	B11221	NA	FALSE	Parent	TRUE	TRUE
199	PGLS01000004_C_auris_B11221	58259	CAAAAAAAAAAAAAAAAAAAAAAAAAAAAA	CAAAAAAAAAAAAAAAAAAAAAAAAAAA	5.73055	NO	NO	TRUE	-2	82	1	5	6	1	13	6	7	CJI97_002154	CJI97_002155	Intergenic	+	+	4	771	NA_NA_NA	NA_NA_NA	1_S1	B11221	NA	FALSE	Parent	TRUE	FALSE
200	PGLS01000004_C_auris_B11221	79278	TGGGGG	TGGGGGG	228.402	YES	YES	TRUE	1	113	1	1	32	32	66	2	64	CJI97_002162	CJI97_002163	Intergenic	-	-	166	285	NA_NA_FMP42	NA_NA_NA	1_S1	B11221	NA	FALSE	Parent	TRUE	TRUE
201	PGLS01000004_C_auris_B11221	85639	ATTTTTTTTTTTTTT	ATTTTTTTTTTTTT	196.322	NO	YES	TRUE	-1	161	4	6	64	52	126	10	116	CJI97_002168	CJI97_002169	Intergenic	-	-	309	905	NotInFile	NA_NA_NA	1_S1	B11221	NA	FALSE	Parent	TRUE	TRUE
202	PGLS01000004_C_auris_B11221	96048	AGG	AGGG	228.406	YES	YES	TRUE	1	195	6	1	93	85	185	7	178	CJI97_002173	NA	Gene	-	NA	332	NA	NotInFile	NotInFile	1_S1	B11221	NA	FALSE	Parent	TRUE	TRUE
203	PGLS01000004_C_auris_B11221	97097	CGGGG	CGGGGG	228.404	YES	YES	TRUE	1	238	2	5	120	99	226	7	219	CJI97_002173	CJI97_002174	Intergenic	-	+	717	133	NotInFile	NotInFile	1_S1	B11221	NA	FALSE	Parent	TRUE	TRUE
204	PGLS01000004_C_auris_B11221	98448	TC	TCC	228.391	YES	YES	TRUE	1	221	4	10	96	106	216	14	202	CJI97_002174	NA	Gene	+	NA	1218	NA	NotInFile	NotInFile	1_S1	B11221	NA	FALSE	Parent	TRUE	TRUE
205	PGLS01000004_C_auris_B11221	98689	CT	CTT	228.408	YES	YES	TRUE	1	183	1	3	88	81	173	4	169	CJI97_002174	CJI97_002175	Intergenic	+	+	227	518	NotInFile	NotInFile	1_S1	B11221	NA	FALSE	Parent	TRUE	TRUE
206	PGLS01000004_C_auris_B11221	99041	ATTTTTTTTTTTTTTT	ATTTTTTTTTTTTTTTT	193.149	NO	YES	TRUE	1	201	15	13	54	68	150	28	122	CJI97_002174	CJI97_002175	Intergenic	+	+	579	166	NotInFile	NotInFile	1_S1	B11221	NA	FALSE	Parent	TRUE	TRUE
207	PGLS01000004_C_auris_B11221	99179	GC	GCC	228.409	YES	YES	TRUE	1	171	1	3	76	86	166	4	162	CJI97_002174	CJI97_002175	Intergenic	+	+	717	28	NotInFile	NotInFile	1_S1	B11221	NA	FALSE	Parent	TRUE	TRUE
208	PGLS01000004_C_auris_B11221	106420	ATTTTTTTTTTTTTTTTTTTTTTTTTT	ATTTTTTTTTTTTTTTTTTTTTTT	5.71588	NO	NO	TRUE	-3	58	1	8	1	5	15	9	6	CJI97_002177	CJI97_002178	Intergenic	-	+	442	413	NA_NA_NA	NA_NA_NA	1_S1	B11221	NA	FALSE	Parent	TRUE	FALSE
209	PGLS01000004_C_auris_B11221	203195	GTTTTTTTTTTTTTTTTTTTTTT	GTTTTTTTTTTTTTTTTTTTT	41.4828	NO	YES	TRUE	-2	178	15	13	42	17	87	28	59	CJI97_002227	CJI97_002228	Intergenic	+	+	361	916	NA_NA_NA	NA_NA_NA	1_S1	B11221	NA	FALSE	Parent	TRUE	TRUE
210	PGLS01000004_C_auris_B11221	308128	TGGGGG	TGGGGGG	228.368	YES	YES	TRUE	1	212	2	11	103	80	196	13	183	CJI97_002273	CJI97_002274	Intergenic	-	+	430	2083	NA_NA_NA	NA_TSC11_TSC11	1_S1	B11221	NA	FALSE	Parent	TRUE	TRUE
211	PGLS01000004_C_auris_B11221	332413	CTTTTTTTTTTTTTTTTTTTTTTTTT	CTTTTTTTTTTTTTTTTTTTTTT	12.1232	NO	NO	TRUE	-3	118	12	15	7	4	38	27	11	CJI97_002285	CJI97_002286	Intergenic	-	+	234	274	NA_NA_PUB1	NA_TRM12_TRM12	1_S1	B11221	NA	FALSE	Parent	TRUE	FALSE
212	PGLS01000004_C_auris_B11221	334502	ATTTTTTTTTTTTTTTT	ATTTTTTTTTTTTTTT	138.31	NO	YES	TRUE	-1	169	2	10	48	54	114	12	102	CJI97_002286	CJI97_002287	Intergenic	+	+	580	525	NA_TRM12_TRM12	NA_CRZ1_CRZ1	1_S1	B11221	NA	FALSE	Parent	TRUE	TRUE
213	PGLS01000004_C_auris_B11221	363610	GCCCCCC	GCCCCCCC	228.415	YES	YES	TRUE	1	194	0	4	96	89	189	4	185	CJI97_002300	CJI97_002301	Intergenic	-	+	438	4174	NA_ENG1_DSE4	NA_SIT1_ARN1	1_S1	B11221	NA	FALSE	Parent	TRUE	TRUE
214	PGLS01000004_C_auris_B11221	394878	TCCCCCC	TCCCCCCC	228.374	YES	YES	TRUE	1	183	9	7	75	68	159	16	143	CJI97_002315	CJI97_002316	Intergenic	-	-	385	189	NA_DED1_DED1	NA_NA_UTR1	1_S1	B11221	NA	FALSE	Parent	TRUE	TRUE
215	PGLS01000004_C_auris_B11221	411316	CTTTTTTTTTTTTTTTTTTTTTT	CTTTTTTTTTTTTTTTTTTTT	16.9817	NO	YES	TRUE	-2	126	13	15	0	23	51	28	23	CJI97_002321	CJI97_002322	Intergenic	-	+	1080	954	NA_PUT1_PUT1	NA_NA_SLS1	1_S1	B11221	NA	FALSE	Parent	TRUE	FALSE
216	PGLS01000004_C_auris_B11221	433786	TAAAAAAAAAAAAAAAAAAAAAAAAA	TAAAAAAAAAAAAAAAAAAAAAAA	27.237	NO	NO	TRUE	-2	123	15	6	6	9	36	21	15	CJI97_002331	CJI97_002332	Intergenic	-	+	230	1457	NA_NA_NA	NA_NA_MDE1	1_S1	B11221	NA	FALSE	Parent	TRUE	FALSE
217	PGLS01000004_C_auris_B11221	461503	AGGGGGGG	AGGGGGGGG	123.342	NO	NO	TRUE	1	49	1	1	25	0	27	2	25	CJI97_002340	CJI97_002341	Intergenic	-	-	1032	1588	NA_NA_NA	NA_CPH2_HMS1	1_S1	B11221	NA	FALSE	Parent	TRUE	TRUE
218	PGLS01000004_C_auris_B11221	470479	TCCCCCCC	TCCCCCCCC	228.413	YES	YES	TRUE	1	242	1	4	100	113	218	5	213	CJI97_002343	CJI97_002344	Intergenic	-	+	373	316	NA_ORC3_ORC3	NA_NA_DGA1	1_S1	B11221	NA	FALSE	Parent	TRUE	TRUE
219	PGLS01000004_C_auris_B11221	593971	ATTTTTTTTTTTTTTTT	ATTTTTTTTTTTTTTT	138.141	NO	YES	TRUE	-1	195	13	5	54	62	134	18	116	CJI97_002401	CJI97_002402	Intergenic	+	+	499	206	NA_POX1-3_POX1	NA_PXP2_NA	1_S1	B11221	NA	FALSE	Parent	TRUE	TRUE
220	PGLS01000004_C_auris_B11221	631449	TAAAAAAAAAAAAAAAAAAAAA	TAAAAAAAAAAAAAAAAAAA	40.559	NO	NO	TRUE	-2	119	2	13	16	8	39	15	24	CJI97_002417	CJI97_002418	Intergenic	-	+	234	929	NA_LYS4_LYS4	NA_RCE1_RCE1	1_S1	B11221	NA	FALSE	Parent	TRUE	TRUE
221	PGLS01000004_C_auris_B11221	637801	GTTTTTTTTTTTTT	GTTTTTTTTTTTT	139.102	NO	YES	TRUE	-1	189	25	5	14	93	137	30	107	CJI97_002419	CJI97_002420	Intergenic	+	+	204	221	NA_ZDS1_ZDS1	NA_SCS7_SCS7	1_S1	B11221	NA	FALSE	Parent	TRUE	TRUE
222	PGLS01000004_C_auris_B11221	773544	CTTTTTTTTTTT	CTTTTTTTTTTTT	203.266	YES	YES	TRUE	1	115	5	7	36	20	68	12	56	CJI97_002486	CJI97_002487	Intergenic	+	-	299	631	NA_REV3_REV3	NA_HAC1_HAC1	1_S1	B11221	NA	FALSE	Parent	TRUE	TRUE
223	PGLS01000004_C_auris_B11221	857960	TCCC	TCCCC	228.405	YES	YES	TRUE	1	239	5	2	115	106	228	7	221	CJI97_002531	CJI97_002532	Intergenic	+	-	137	4	NA_RPS13_RPS13	NA_TIF11_TIF11	1_S1	B11221	NA	FALSE	Parent	TRUE	TRUE
224	PGLS01000004_C_auris_B11221	916543	CAAAAAAAAAAAAAAAAAAAAA	CAAAAAAAAAAAAAAAAAAAA	9.25559	NO	YES	TRUE	-1	135	11	16	25	7	59	27	32	CJI97_002561	CJI97_002562	Intergenic	+	+	292	222	NA_BRO1_BRO1	NA_UTR2_UTR2	1_S1	B11221	NA	FALSE	Parent	TRUE	FALSE
225	PGLS01000004_C_auris_B11221	932775	AGGGGGG	AGGGGGGG	228.395	YES	YES	TRUE	1	202	3	3	77	101	184	6	178	CJI97_002568	CJI97_002569	Intergenic	-	-	518	311	NA_MNT1_KTR1	NA_MNT2_KRE2	1_S1	B11221	NA	FALSE	Parent	TRUE	TRUE
226	PGLS01000004_C_auris_B11221	968216	AGGGG	AGGGGG	228.404	YES	YES	TRUE	1	224	4	1	101	105	211	5	206	CJI97_002580	CJI97_002581	Intergenic	+	+	103	1304	NA_NA_NA	NA_NA_NA	1_S1	B11221	NA	FALSE	Parent	TRUE	TRUE
227	PGLS01000004_C_auris_B11221	968740	CTTTTTTTTTTTTTTTTT	CTTTTTTTTTTTTTTTTTT	106.894	NO	YES	TRUE	1	153	11	9	28	21	69	20	49	CJI97_002580	CJI97_002581	Intergenic	+	+	627	780	NA_NA_NA	NA_NA_NA	1_S1	B11221	NA	FALSE	Parent	TRUE	TRUE
228	PGLS01000004_C_auris_B11221	972600	ATTTTTTTTTTTTTTTTTTTTTTTTTT	ATTTTTTTTTTTTTTTTTTTTTTT	7.88948	NO	NO	TRUE	-3	95	6	8	9	11	34	14	20	CJI97_002581	CJI97_002582	Intergenic	+	+	744	96	NA_NA_NA	NA_HAL3_SIS2	1_S1	B11221	NA	FALSE	Parent	TRUE	FALSE
229	PGLS01000004_C_auris_B11221	975436	ATTTTTTTTTTTTTTTTTTTTT	ATTTTTTTTTTTTTTTTTTT	5.45215	NO	YES	TRUE	-2	144	12	12	7	19	50	24	26	CJI97_002583	CJI97_002584	Intergenic	-	+	405	327	NA_RPL10A_RPL1A	NA_NA_NA	1_S1	B11221	NA	FALSE	Parent	TRUE	FALSE
230	PGLS01000004_C_auris_B11221	984236	CGGGGG	CGGGGGG	228.406	YES	YES	TRUE	1	235	3	5	109	106	223	8	215	CJI97_002587	NA	Gene	+	NA	997	NA	NA_NA_STB1	NotInFile	1_S1	B11221	NA	FALSE	Parent	TRUE	TRUE
231	PGLS01000004_C_auris_B11221	1024111	TGGGG	TGGGGG	228.395	YES	YES	TRUE	1	212	5	6	93	103	207	11	196	CJI97_002608	NA	Gene	-	NA	1879	NA	NA_NA_TDA9	NotInFile	1_S1	B11221	NA	FALSE	Parent	TRUE	TRUE
232	PGLS01000004_C_auris_B11221	1027868	TGGGG	TGGGGG	228.383	YES	YES	TRUE	1	190	6	11	83	81	181	17	164	CJI97_002608	CJI97_002609	Intergenic	-	+	1878	1202	NA_NA_TDA9	NotInFile	1_S1	B11221	NA	FALSE	Parent	TRUE	TRUE
233	PGLS01000004_C_auris_B11221	1037257	GAAAAAAAAAAAAAAAAAAAAA	GAAAAAAAAAAAAAAAAAAAAAAA	8.42927	NO	NO	TRUE	2	44	3	1	4	0	8	4	4	CJI97_002615	CJI97_002616	Intergenic	+	+	601	340	NotInFile	NotInFile	1_S1	B11221	NA	FALSE	Parent	TRUE	FALSE
234	PGLS01000004_C_auris_B11221	1078110	CAAAAAAAAAAAAAAAAAAAA	CAAAAAAAAAAAAAAAAAA	85.0303	NO	YES	TRUE	-2	165	4	12	29	36	81	16	65	CJI97_002634	CJI97_002635	Intergenic	-	-	1011	55	NotInFile	NotInFile	1_S1	B11221	NA	FALSE	Parent	TRUE	TRUE
235	PGLS01000004_C_auris_B11221	1081648	ACCC	ACCCC	228.404	YES	YES	TRUE	1	213	1	3	100	102	206	4	202	CJI97_002636	CJI97_002637	Intergenic	-	+	690	49	NotInFile	NotInFile	1_S1	B11221	NA	FALSE	Parent	TRUE	TRUE
236	PGLS01000004_C_auris_B11221	1086050	ACCCCC	ACCCCCC	228.417	YES	YES	TRUE	1	199	4	0	91	95	190	4	186	CJI97_002639	NA	Gene	-	NA	170	NA	NA_NA_MCH2	NotInFile	1_S1	B11221	NA	FALSE	Parent	TRUE	TRUE
237	PGLS01000004_C_auris_B11221	1086357	CTTTTTTTTTTTTTTTTT	CTTTTTTTTTTTTTTTT	40.6768	NO	YES	TRUE	-1	177	32	6	26	43	107	38	69	CJI97_002639	CJI97_002640	Intergenic	-	-	137	890	NA_NA_MCH2	NotInFile	1_S1	B11221	NA	FALSE	Parent	TRUE	TRUE
238	PGLS01000004_C_auris_B11221	1089888	ACCCCCC	ACCCCCCC	228.398	YES	YES	TRUE	1	112	4	1	32	32	69	5	64	CJI97_002641	CJI97_002642	Intergenic	-	+	795	586	NA_AGT1_NA	NA_NA_PNS1	1_S1	B11221	NA	FALSE	Parent	TRUE	TRUE
239	PGLS01000004_C_auris_B11221	1098719	GAAAAAAAAAAAAAAAAAAAAAA	GAAAAAAAAAAAAAAAAAAAA	35.1767	NO	YES	TRUE	-2	157	8	23	18	8	57	31	26	CJI97_002646	CJI97_002647	Intergenic	+	+	2747	1152	NA_NA_NA	NA_NA_NA	1_S1	B11221	NA	FALSE	Parent	TRUE	TRUE
240	PGLS01000004_C_auris_B11221	1099161	TCCCCCC	TCCCCCCC	130.272	NO	NO	TRUE	1	22	0	2	0	15	17	2	15	CJI97_002646	CJI97_002647	Intergenic	+	+	3189	710	NA_NA_NA	NA_NA_NA	1_S1	B11221	NA	FALSE	Parent	TRUE	TRUE
241	PGLS01000004_C_auris_B11221	1099267	ACCC	ACCCC	225.417	YES	YES	TRUE	1	69	0	0	49	18	67	0	67	CJI97_002646	CJI97_002647	Intergenic	+	+	3295	604	NA_NA_NA	NA_NA_NA	1_S1	B11221	NA	FALSE	Parent	TRUE	TRUE
242	PGLS01000004_C_auris_B11221	1124909	AGGGGGGGGGGG	AGGGGGGGGGGGG	14.2988	NO	YES	TRUE	1	131	21	22	17	3	63	43	20	CJI97_002662	NA	Gene	-	NA	102	NA	NA_TPM2_TPM1	NotInFile	1_S1	B11221	NA	FALSE	Parent	TRUE	TRUE
243	PGLS01000004_C_auris_B11221	1138980	CGGGGG	CGGGGGG	228.396	YES	YES	TRUE	1	192	2	3	91	82	178	5	173	CJI97_002667	CJI97_002668	Intergenic	-	-	634	4553	NA_INO2_NA	NA_NA_NA	1_S1	B11221	NA	FALSE	Parent	TRUE	TRUE
244	PGLS01000004_C_auris_B11221	1141028	GTTTTTTTTTTTTTTTTTTTTTTTT	GTTTTTTTTTTTTTTTTTTTTTTT	25.5777	NO	YES	TRUE	-1	135	7	13	12	18	50	20	30	CJI97_002667	CJI97_002668	Intergenic	-	-	2682	2505	NA_INO2_NA	NA_NA_NA	1_S1	B11221	NA	FALSE	Parent	TRUE	FALSE
245	PGLS01000004_C_auris_B11221	1225279	CTTTTTTTTTTTTTTTTTT	CTTTTTTTTTTTTTTTTT	112.973	NO	YES	TRUE	-1	181	19	8	25	48	100	27	73	CJI97_002705	CJI97_002706	Intergenic	-	-	653	1240	NA_CIT1_CIT1	NA_DEM1_EXO5	1_S1	B11221	NA	FALSE	Parent	TRUE	TRUE
246	PGLS01000004_C_auris_B11221	1243067	TGGGG	TGGGGG	228.426	YES	YES	TRUE	1	206	0	1	87	102	190	1	189	CJI97_002712	CJI97_002713	Intergenic	+	+	1124	1383	NA_NA_NA	NA_HGT17_NA	1_S1	B11221	NA	FALSE	Parent	TRUE	TRUE
247	PGLS01000004_C_auris_B11221	1317925	TAAAAAAAAAAAAAAAA	TAAAAAAAAAAAAAAAAA	119.201	NO	NO	TRUE	1	82	5	3	12	15	35	8	27	CJI97_002734	CJI97_002735	Intergenic	-	-	178	801	NotInFile	NA_NA_NA	1_S1	B11221	NA	FALSE	Parent	TRUE	TRUE
248	PGLS01000004_C_auris_B11221	1340966	TAAAAAAAAAAAAAAAAAAA	TAAAAAAAAAAAAAAAAA	4.07437	NO	NO	TRUE	-2	118	17	7	13	11	48	24	24	CJI97_002747	CJI97_002748	Intergenic	+	+	112	1055	NA_NA_NA	NA_NA_ERJ5	1_S1	B11221	NA	FALSE	Parent	TRUE	FALSE
249	PGLS01000004_C_auris_B11221	1422282	CTTTTTTTTTTTTTTTTTTTTTTTTTT	CTTTTTTTTTTTTTTTTTTTTTTT	8.44156	NO	NO	TRUE	-3	123	14	15	7	4	40	29	11	CJI97_002790	CJI97_002791	Intergenic	-	+	249	1470	NotInFile	NA_NA_UGA2	1_S1	B11221	NA	FALSE	Parent	TRUE	FALSE
250	PGLS01000004_C_auris_B11221	1473348	G	GGA	181.119	NO	YES	TRUE	2	103	15	9	50	2	76	24	52	CJI97_002816	CJI97_002817	Intergenic	-	+	1794	1271	NA_CHT3_CTS1	NA_INO1_INO1	1_S1	B11221	NA	FALSE	Parent	TRUE	TRUE
251	PGLS01000004_C_auris_B11221	1523777	CGGG	CGGGG	228.42	YES	YES	TRUE	1	143	0	1	77	55	133	1	132	CJI97_002844	CJI97_002845	Intergenic	-	+	913	1707	NA_SMF12_SMF1	NA_NA_NA	1_S1	B11221	NA	FALSE	Parent	TRUE	TRUE
252	PGLS01000004_C_auris_B11221	1524656	TGGGGGG	TGGGGGGG	228.377	YES	YES	TRUE	1	239	5	6	104	113	228	11	217	CJI97_002844	CJI97_002845	Intergenic	-	+	1792	828	NA_SMF12_SMF1	NA_NA_NA	1_S1	B11221	NA	FALSE	Parent	TRUE	TRUE
253	PGLS01000004_C_auris_B11221	1524881	GCCCCC	GCCCCCC	228.407	YES	YES	TRUE	1	198	4	3	103	82	192	7	185	CJI97_002844	CJI97_002845	Intergenic	-	+	2017	603	NA_SMF12_SMF1	NA_NA_NA	1_S1	B11221	NA	FALSE	Parent	TRUE	TRUE
254	PGLS01000004_C_auris_B11221	1562681	ATTTTTTTTTTTTTTTTTTTTT	ATTTTTTTTTTTTTTTTTTT	123.829	NO	YES	TRUE	-2	158	7	7	40	37	91	14	77	CJI97_002867	CJI97_002868	Intergenic	+	-	246	54	NA_NA_NA	NotInFile	1_S1	B11221	NA	FALSE	Parent	TRUE	TRUE
255	PGLS01000004_C_auris_B11221	1563096	TAAAAAAAAAAAAAAAAAA	TAAAAAAAAAAAAAAAAA	124.041	NO	YES	TRUE	-1	172	9	18	44	25	96	27	69	CJI97_002868	CJI97_002869	Intergenic	-	+	291	1753	NotInFile	NA_CEF3_YEF3	1_S1	B11221	NA	FALSE	Parent	TRUE	TRUE
256	PGLS01000004_C_auris_B11221	1585391	ATTTTTTTTTTTTTT	ATTTTTTTTTTTTT	196.261	NO	YES	TRUE	-1	191	8	11	79	61	159	19	140	CJI97_002878	CJI97_002879	Intergenic	+	+	202	91	NA_NA_MRI1	NA_SPF1_SPF1	1_S1	B11221	NA	FALSE	Parent	TRUE	TRUE
257	PGLS01000004_C_auris_B11221	1628139	CTTTTTTTTTTTTTTTTTTTTTTTTT	CTTTTTTTTTTTTTTTTTTTTTTT	16.9123	NO	NO	TRUE	-2	112	5	7	13	9	34	12	22	CJI97_002896	CJI97_002897	Intergenic	+	-	776	355	NA_MSN4_MSN2	NA_NA_AIM11	1_S1	B11221	NA	FALSE	Parent	TRUE	FALSE
258	PGLS01000004_C_auris_B11221	1688101	TGGG	TGGGG	228.391	YES	YES	TRUE	1	212	3	6	90	99	198	9	189	CJI97_002919	NA	Gene	+	NA	846	NA	NA_NA_NA	NotInFile	1_S1	B11221	NA	FALSE	Parent	TRUE	TRUE
259	PGLS01000004_C_auris_B11221	1722645	CGGGG	CGGGGG	228.39	YES	YES	TRUE	1	225	7	5	101	106	219	12	207	CJI97_002935	NA	Gene	+	NA	1064	NA	NotInFile	NotInFile	1_S1	B11221	NA	FALSE	Parent	TRUE	TRUE
260	PGLS01000004_C_auris_B11221	1758223	TCC	TCCC	34.3187	NO	YES	TRUE	1	112	4	2	46	55	107	6	101	CJI97_002955	NA	Gene	-	NA	1024	NA	NotInFile	NotInFile	1_S1	B11221	NA	FALSE	Parent	TRUE	TRUE
261	PGLS01000004_C_auris_B11221	1787227	AT	ATT	12.5566	NO	NO	TRUE	1	28	0	1	7	19	27	1	26	CJI97_002971	CJI97_002972	Intergenic	+	-	494	678	NotInFile	NA_TAF60_TAF6	1_S1	B11221	NA	FALSE	Parent	TRUE	TRUE
262	PGLS01000004_C_auris_B11221	1854262	TAAAAAAAAAAAAAAAAA	TAAAAAAAAAAAAAAAA	67.804	NO	YES	TRUE	-1	140	14	8	12	30	64	22	42	CJI97_003008	CJI97_003009	Intergenic	-	-	184	327	NotInFile	NA_RMS1_RKM4	1_S1	B11221	NA	FALSE	Parent	TRUE	TRUE
263	PGLS01000004_C_auris_B11221	1864697	GCCCCC	GCCCCCC	228.394	YES	YES	TRUE	1	191	2	5	90	87	184	7	177	CJI97_003014	NA	Gene	+	NA	1408	NA	NA_MED14_RGR1	NotInFile	1_S1	B11221	NA	FALSE	Parent	TRUE	TRUE
264	PGLS01000004_C_auris_B11221	1880556	ATTTTTTTTTTTTTTT	ATTTTTTTTTTTTTT	194.316	NO	YES	TRUE	-1	213	7	7	89	66	169	14	155	CJI97_003022	CJI97_003023	Intergenic	-	+	93	79	NA_NA_NA	NA_NA_NA	1_S1	B11221	NA	FALSE	Parent	TRUE	TRUE
265	PGLS01000004_C_auris_B11221	1904384	TCC	TCCC	228.415	YES	YES	TRUE	1	219	1	4	107	101	213	5	208	CJI97_003031	CJI97_003032	Intergenic	-	+	2280	2881	NotInFile	NA_RPS8A_RPS8B	1_S1	B11221	NA	FALSE	Parent	TRUE	TRUE
266	PGLS01000004_C_auris_B11221	1911311	C	T	79.9546	NO	NO	FALSE	0	45	1	5	10	15	31	6	25	CJI97_003033	CJI97_003034	Intergenic	-	+	1026	630	NA_NA_NA	NotInFile	1_S1	B11221	NA	FALSE	Parent	TRUE	TRUE
267	PGLS01000004_C_auris_B11221	1933187	GTTTTTTTTTTTTTTTTTTTTTTTTTT	GTTTTTTTTTTTTTTTTTTTTTTTT	57.6986	NO	NO	TRUE	-2	92	6	7	13	6	32	13	19	CJI97_003047	CJI97_003048	Intergenic	-	-	22	411	NA_NA_NA	NA_IME2_IME2	1_S1	B11221	NA	FALSE	Parent	TRUE	TRUE
268	PGLS01000004_C_auris_B11221	1999519	C	T	11.7545	NO	NO	FALSE	0	57	5	8	10	17	40	13	27	CJI97_003080	CJI97_003081	Intergenic	+	+	465	200	NA_NA_UBC1	NA_NA_BRE5	1_S1	B11221	NA	FALSE	Parent	TRUE	TRUE
269	PGLS01000004_C_auris_B11221	2026764	GAAAAAAAAAAAAAAAAAAAA	GAAAAAAAAAAAAAAAAAA	67.9548	NO	YES	TRUE	-2	188	9	42	44	12	107	51	56	CJI97_003096	CJI97_003097	Intergenic	-	+	725	603	NA_NA_NA	NA_ERG24_ERG24	1_S1	B11221	NA	FALSE	Parent	TRUE	TRUE
270	PGLS01000004_C_auris_B11221	2038054	TCCCCC	TCCCCCC	228.379	YES	YES	TRUE	1	220	6	5	104	96	211	11	200	CJI97_003104	NA	Gene	+	NA	1350	NA	NA_NA_NA	NotInFile	1_S1	B11221	NA	FALSE	Parent	TRUE	TRUE
271	PGLS01000004_C_auris_B11221	2053073	A	T	58.2307	NO	NO	FALSE	0	22	0	1	5	7	13	1	12	CJI97_003113	CJI97_003114	Intergenic	+	+	340	234	NA_PDX1_PDX1	NA_NA_NA	1_S1	B11221	NA	FALSE	Parent	TRUE	TRUE
272	PGLS01000004_C_auris_B11221	2053077	A	T	71.1642	NO	NO	FALSE	0	30	2	0	7	10	19	2	17	CJI97_003113	CJI97_003114	Intergenic	+	+	344	230	NA_PDX1_PDX1	NA_NA_NA	1_S1	B11221	NA	FALSE	Parent	TRUE	TRUE
273	PGLS01000004_C_auris_B11221	2053080	C	G	22.5096	NO	NO	FALSE	0	29	0	0	7	10	17	0	17	CJI97_003113	CJI97_003114	Intergenic	+	+	347	227	NA_PDX1_PDX1	NA_NA_NA	1_S1	B11221	NA	FALSE	Parent	TRUE	TRUE
274	PGLS01000004_C_auris_B11221	2053084	T	G	18.7058	NO	NO	FALSE	0	29	0	6	9	4	19	6	13	CJI97_003113	CJI97_003114	Intergenic	+	+	351	223	NA_PDX1_PDX1	NA_NA_NA	1_S1	B11221	NA	FALSE	Parent	TRUE	TRUE
275	PGLS01000004_C_auris_B11221	2053086	C	G	54.1514	NO	NO	FALSE	0	29	1	1	7	11	20	2	18	CJI97_003113	CJI97_003114	Intergenic	+	+	353	221	NA_PDX1_PDX1	NA_NA_NA	1_S1	B11221	NA	FALSE	Parent	TRUE	TRUE
276	PGLS01000004_C_auris_B11221	2053091	C	A	61.2835	NO	NO	FALSE	0	28	0	1	8	11	20	1	19	CJI97_003113	CJI97_003114	Intergenic	+	+	358	216	NA_PDX1_PDX1	NA_NA_NA	1_S1	B11221	NA	FALSE	Parent	TRUE	TRUE
277	PGLS01000004_C_auris_B11221	2067057	CTTTTTTTTTTTTTTTTTTTTTT	CTTTTTTTTTTTTTTTTTTTT	55.2878	NO	YES	TRUE	-2	131	7	16	13	17	53	23	30	CJI97_003121	CJI97_003122	Intergenic	-	+	788	875	NA_HNM1_NA	NA_SMP2_PAH1	1_S1	B11221	NA	FALSE	Parent	TRUE	TRUE
278	PGLS01000004_C_auris_B11221	2097807	TAAAAAAAAAAAAAAAAAAAAAA	TAAAAAAAAAAAAAAAAAAAA	24.6578	NO	NO	TRUE	-2	90	4	11	14	7	36	15	21	CJI97_003139	CJI97_003140	Intergenic	-	+	135	1974	NA_WSC4_WSC4	NA_CTF5_MCM21	1_S1	B11221	NA	FALSE	Parent	TRUE	TRUE
279	PGLS01000004_C_auris_B11221	2108678	ATTTTTTTTTTTTTTTTTTTTTTTTTTT	ATTTTTTTTTTTTTTTTTTTTTTTTT	78.8984	NO	NO	TRUE	-2	105	5	1	10	18	34	6	28	CJI97_003144	CJI97_003145	Intergenic	+	+	352	139	NotInFile	NA_NA_CSI2	1_S1	B11221	NA	FALSE	Parent	TRUE	TRUE
280	PGLS01000004_C_auris_B11221	2140464	ATTTTTTTTTTTTTTTTTTTTTTTTT	ATTTTTTTTTTTTTTTTTTTTTTT	6.26844	NO	YES	TRUE	-2	148	11	13	10	22	56	24	32	CJI97_003163	CJI97_003164	Intergenic	-	+	586	228	NA_KCS1_KCS1	NA_MNT3_NA	1_S1	B11221	NA	FALSE	Parent	TRUE	TRUE
281	PGLS01000004_C_auris_B11221	2180234	ACCCC	ACCCCC	228.4	YES	YES	TRUE	1	185	2	4	73	98	177	6	171	CJI97_003185	NA	Gene	+	NA	2351	NA	NA_NA_NVJ2	NotInFile	1_S1	B11221	NA	FALSE	Parent	TRUE	TRUE
282	PGLS01000004_C_auris_B11221	2302791	GTTTTTTTTTTTTTTTTTT	GTTTTTTTTTTTTTTTTT	12.0605	NO	NO	TRUE	-1	92	5	1	18	4	28	6	22	CJI97_003251	CJI97_003252	Intergenic	-	-	109	4211	NA_NA_XBP1	NA_IDP1_IDP1	1_S1	B11221	NA	FALSE	Parent	TRUE	TRUE
283	PGLS01000004_C_auris_B11221	2303397	GCCCC	GCCCCC	228.407	YES	YES	TRUE	1	239	3	4	106	96	209	7	202	CJI97_003251	CJI97_003252	Intergenic	-	-	715	3605	NA_NA_XBP1	NA_IDP1_IDP1	1_S1	B11221	NA	FALSE	Parent	TRUE	TRUE
284	PGLS01000004_C_auris_B11221	2359974	CAAAAAAAAAAAAAAAAAAAA	CAAAAAAAAAAAAAAAAAAA	64.8653	NO	YES	TRUE	-1	154	7	8	24	21	60	15	45	CJI97_003276	CJI97_003277	Intergenic	+	+	12	1690	NA_ALD6_NA	NA_HAP41_NA	1_S1	B11221	NA	FALSE	Parent	TRUE	TRUE
285	PGLS01000004_C_auris_B11221	2360799	TGGGG	TGGGGG	228.378	YES	YES	TRUE	1	201	2	4	72	99	177	6	171	CJI97_003276	CJI97_003277	Intergenic	+	+	837	865	NA_ALD6_NA	NA_HAP41_NA	1_S1	B11221	NA	FALSE	Parent	TRUE	TRUE
286	PGLS01000004_C_auris_B11221	2363319	GAAAAAAAAAAAAAAA	GAAAAAAAAAAAAAA	154.572	NO	YES	TRUE	-1	162	6	7	59	46	118	13	105	CJI97_003277	CJI97_003278	Intergenic	+	+	483	957	NA_HAP41_NA	NotInFile	1_S1	B11221	NA	FALSE	Parent	TRUE	TRUE
287	PGLS01000004_C_auris_B11221	2423132	ACCCCC	ACCCCCC	228.318	YES	YES	TRUE	1	204	13	10	84	88	195	23	172	CJI97_003305	NA	Gene	+	NA	1970	NA	NA_MSB1_MSB1	NotInFile	1_S1	B11221	NA	FALSE	Parent	TRUE	TRUE
288	PGLS01000004_C_auris_B11221	2430138	GTTTTTTTTTTTTTTTTTTTT	GTTTTTTTTTTTTTTTTTT	86.3993	NO	YES	TRUE	-2	176	8	8	22	41	79	16	63	CJI97_003307	CJI97_003308	Intergenic	-	+	182	1281	CIS2_CIS2_ECM38	NA_NA_NA	1_S1	B11221	NA	FALSE	Parent	TRUE	TRUE
289	PGLS01000004_C_auris_B11221	2472645	AGGGGG	AGGGGGG	228.41	YES	YES	TRUE	1	185	1	3	100	67	171	4	167	CJI97_003325	CJI97_003326	Intergenic	-	+	2690	800	NA_RPP1A_RPP1A	NA_XOG1_EXG1	1_S1	B11221	NA	FALSE	Parent	TRUE	TRUE
290	PGLS01000004_C_auris_B11221	2493982	ATTTTTTTTTTTTTTTTTTTT	ATTTTTTTTTTTTTTTTTT	70.4579	NO	YES	TRUE	-2	148	14	10	6	35	65	24	41	CJI97_003339	CJI97_003340	Intergenic	-	-	551	349	NA_NA_VTS1	NA_PDE2_PDE2	1_S1	B11221	NA	FALSE	Parent	TRUE	TRUE
291	PGLS01000004_C_auris_B11221	2509231	CTTTTTTTTTTTTTT	CTTTTTTTTTTTTTTT	179.143	NO	YES	TRUE	1	176	7	11	40	55	113	18	95	CJI97_003346	CJI97_003347	Intergenic	-	-	22	672	NA_LYS2_LYS2	NA_RAD16_RAD16	1_S1	B11221	NA	FALSE	Parent	TRUE	TRUE
292	PGLS01000004_C_auris_B11221	2551479	CGGGGG	CGGGGGG	228.399	YES	YES	TRUE	1	186	2	3	81	93	179	5	174	CJI97_003363	NA	Gene	-	NA	119	NA	NA_RPS28B_RPS28B	NotInFile	1_S1	B11221	NA	FALSE	Parent	TRUE	TRUE
293	PGLS01000004_C_auris_B11221	2559723	CGGGG	CGGGGG	228.386	YES	YES	TRUE	1	236	3	8	111	96	218	11	207	CJI97_003365	CJI97_003366	Intergenic	+	+	2457	281	NA_GLN4_GLN4	NA_GAC1_GAC1	1_S1	B11221	NA	FALSE	Parent	TRUE	TRUE
294	PGLS01000004_C_auris_B11221	2579445	TGGGGG	TGGGGGG	228.372	YES	YES	TRUE	1	246	4	7	99	122	232	11	221	CJI97_003375	CJI97_003376	Intergenic	-	+	2306	1496	NA_ALI1_NA	NA_ZCF8_NA	1_S1	B11221	NA	FALSE	Parent	TRUE	TRUE
295	PGLS01000004_C_auris_B11221	2580147	GAAAAAAAAAAAAA	GAAAAAAAAAAAA	151.072	NO	YES	TRUE	-1	159	2	39	64	13	118	41	77	CJI97_003375	CJI97_003376	Intergenic	-	+	3008	794	NA_ALI1_NA	NA_ZCF8_NA	1_S1	B11221	NA	FALSE	Parent	TRUE	TRUE
296	PGLS01000004_C_auris_B11221	2652596	CGGG	CGGGG	228.393	YES	YES	TRUE	1	197	4	2	101	81	188	6	182	CJI97_003414	NA	Gene	-	NA	362	NA	NA_MXR1_MXR1	NotInFile	1_S1	B11221	NA	FALSE	Parent	TRUE	TRUE
297	PGLS01000004_C_auris_B11221	2660096	TGGGG	TGGGGG	228.399	YES	YES	TRUE	1	231	2	4	107	108	221	6	215	CJI97_003418	CJI97_003419	Intergenic	-	+	106	891	NA_NA_NA	NA_NA_NA	1_S1	B11221	NA	FALSE	Parent	TRUE	TRUE
298	PGLS01000004_C_auris_B11221	2662546	CAAAAAAAAAAAAAAAAAAAAA	CAAAAAAAAAAAAAAAAAAA	66.9791	NO	YES	TRUE	-2	177	7	14	25	31	77	21	56	CJI97_003420	CJI97_003421	Intergenic	+	-	9	32	NA_NA_ERG29	NA_NA_GID8	1_S1	B11221	NA	FALSE	Parent	TRUE	TRUE
299	PGLS01000004_C_auris_B11221	2702775	G	A	24.6153	NO	NO	FALSE	0	57	5	4	8	19	36	9	27	CJI97_003436	CJI97_003437	Intergenic	-	+	302	489	NA_NA_NA	NotInFile	1_S1	B11221	NA	FALSE	Parent	TRUE	TRUE
300	PGLS01000004_C_auris_B11221	2717516	CGGGGGG	CGGGGGGG	228.405	YES	YES	TRUE	1	204	3	1	97	88	189	4	185	CJI97_003446	CJI97_003447	Intergenic	+	+	721	710	NA_GPM2_NA	NA_RPN4_RPN4	1_S1	B11221	NA	FALSE	Parent	TRUE	TRUE
301	PGLS01000004_C_auris_B11221	2722984	AGGGGG	AGGGGGG	228.373	YES	YES	TRUE	1	186	8	3	91	70	172	11	161	CJI97_003448	CJI97_003449	Intergenic	-	+	2337	186	NA_NA_ANY1	NA_ICL1_ICL1	1_S1	B11221	NA	FALSE	Parent	TRUE	TRUE
302	PGLS01000004_C_auris_B11221	2757907	TCCCCC	TCCCCCC	228.416	YES	YES	TRUE	1	205	4	3	97	95	199	7	192	CJI97_003467	NA	Gene	+	NA	1695	NA	NA_NA_NA	NotInFile	1_S1	B11221	NA	FALSE	Parent	TRUE	TRUE
303	PGLS01000004_C_auris_B11221	2793013	GCCCCC	GCCCCCC	228.408	YES	YES	TRUE	1	246	2	7	126	103	238	9	229	CJI97_003479	CJI97_003480	Intergenic	-	-	355	771	NA_NA_NA	NA_NA_PPM2	1_S1	B11221	NA	FALSE	Parent	TRUE	TRUE
304	PGLS01000004_C_auris_B11221	2796251	TCCCCC	TCCCCCC	228.39	YES	YES	TRUE	1	236	2	10	121	90	223	12	211	CJI97_003481	NA	Gene	-	NA	439	NA	NA_NA_RRP40	NotInFile	1_S1	B11221	NA	FALSE	Parent	TRUE	TRUE
305	PGLS01000004_C_auris_B11221	2799309	GAAAAAAA	GAAAAAAAA	228.364	YES	YES	TRUE	1	228	6	12	109	74	201	18	183	CJI97_003482	CJI97_003483	Intergenic	-	+	251	999	NA_ZCF17_NA	NA_NA_NA	1_S1	B11221	NA	FALSE	Parent	TRUE	TRUE
306	PGLS01000004_C_auris_B11221	2861585	CAAAAAAAAAAAAAAAAAA	CAAAAAAAAAAAAAAAAA	46.6586	NO	YES	TRUE	-1	136	14	15	32	7	68	29	39	CJI97_003510	CJI97_003511	Intergenic	+	+	56	481	NA_NA_PFA4	NA_PRX1_PRX1	1_S1	B11221	NA	FALSE	Parent	TRUE	TRUE
307	PGLS01000004_C_auris_B11221	2870553	TGGGGGG	TGGGGGGG	228.359	YES	YES	TRUE	1	105	2	5	21	55	83	7	76	CJI97_003515	CJI97_003516	Intergenic	-	-	226	2030	NA_NA_FMP48	NA_NA_HYR1	1_S1	B11221	NA	FALSE	Parent	TRUE	TRUE
308	PGLS01000004_C_auris_B11221	2870738	TGGGGG	TGGGGGG	166.316	NO	NO	TRUE	1	72	2	3	29	6	40	5	35	CJI97_003515	CJI97_003516	Intergenic	-	-	411	1845	NA_NA_FMP48	NA_NA_HYR1	1_S1	B11221	NA	FALSE	Parent	TRUE	TRUE
309	PGLS01000004_C_auris_B11221	2913639	ATTTTTTTTTTTTTTTTTTTTTTTTTTTTTTTTT	ATTTTTTTTTTTTTTTTTTTTTTTTTTTTTT	12.6696	NO	NO	TRUE	-3	69	8	3	1	12	24	11	13	CJI97_003531	CJI97_003532	Intergenic	+	+	142	200	NA_RAD32_RAD30	NA_NA_PEX10	1_S1	B11221	NA	FALSE	Parent	TRUE	FALSE
310	PGLS01000004_C_auris_B11221	2925326	GCCCCC	GCCCCCC	228.404	YES	YES	TRUE	1	220	2	4	106	101	213	6	207	CJI97_003536	NA	Gene	+	NA	510	NA	NA_PEX5_PEX5	NotInFile	1_S1	B11221	NA	FALSE	Parent	TRUE	TRUE
311	PGLS01000004_C_auris_B11221	2944272	GAAAAAAAAAAAAA	GAAAAAAAAAAAAAA	228.25	YES	YES	TRUE	1	183	10	11	63	64	148	21	127	CJI97_003544	CJI97_003545	Intergenic	-	+	562	1340	NA_GSG1_TRS85	NA_RAX2_RAX2	1_S1	B11221	NA	FALSE	Parent	TRUE	TRUE
312	PGLS01000004_C_auris_B11221	2978905	ACCCCCC	ACCCCCCC	228.397	YES	YES	TRUE	1	204	3	5	105	84	197	8	189	CJI97_003561	CJI97_003562	Intergenic	-	+	1125	564	NA_NA_NA	NA_CCE1_CCE1	1_S1	B11221	NA	FALSE	Parent	TRUE	TRUE
313	PGLS01000004_C_auris_B11221	2991120	CGGGG	CGGGGG	228.397	YES	YES	TRUE	1	242	3	5	108	115	231	8	223	CJI97_003569	NA	Gene	-	NA	230	NA	NA_SSU72_SSU72	NotInFile	1_S1	B11221	NA	FALSE	Parent	TRUE	TRUE
314	PGLS01000004_C_auris_B11221	3002094	T	A	99.0614	NO	NO	FALSE	0	23	2	0	2	9	13	2	11	CJI97_003573	CJI97_003574	Intergenic	-	+	1749	712	NA_NA_NA	NA_CSP37_OM45	1_S1	B11221	NA	FALSE	Parent	TRUE	TRUE
315	PGLS01000004_C_auris_B11221	3002095	C	A	81.9519	NO	NO	FALSE	0	23	2	1	2	8	13	3	10	CJI97_003573	CJI97_003574	Intergenic	-	+	1750	711	NA_NA_NA	NA_CSP37_OM45	1_S1	B11221	NA	FALSE	Parent	TRUE	TRUE
316	PGLS01000004_C_auris_B11221	3043251	TGGG	TGGGG	228.401	YES	YES	TRUE	1	221	5	0	113	93	211	5	206	CJI97_003592	NA	Gene	+	NA	580	NA	NA_NA_GCG1	NotInFile	1_S1	B11221	NA	FALSE	Parent	TRUE	TRUE
317	PGLS01000004_C_auris_B11221	3059533	ACCC	ACCCC	228.398	YES	YES	TRUE	1	201	2	4	78	109	193	6	187	CJI97_003602	NA	Gene	-	NA	701	NA	NA_TOK1_TOK1	NotInFile	1_S1	B11221	NA	FALSE	Parent	TRUE	TRUE
318	PGLS01000004_C_auris_B11221	3066539	CGGGGG	CGGGGGG	228.364	YES	YES	TRUE	1	185	4	3	88	84	179	7	172	CJI97_003607	NA	Gene	+	NA	1187	NA	NA_NA_NA	NotInFile	1_S1	B11221	NA	FALSE	Parent	TRUE	TRUE
319	PGLS01000004_C_auris_B11221	3089454	CGGG	CGGGG	228.386	YES	YES	TRUE	1	207	5	8	86	100	199	13	186	CJI97_003620	NA	Gene	-	NA	358	NA	NA_BUD31_BUD31	NotInFile	1_S1	B11221	NA	FALSE	Parent	TRUE	TRUE
320	PGLS01000004_C_auris_B11221	3089650	T	TA	21.89	NO	NO	TRUE	1	32	1	2	0	6	9	3	6	CJI97_003621	CJI97_003622	Intergenic	-	-	1	2641	NotInFile	NotInFile	1_S1	B11221	NA	FALSE	Parent	TRUE	FALSE
321	PGLS01000004_C_auris_B11221	3092274	T	G	33.4163	NO	NO	FALSE	0	17	0	0	3	0	3	0	3	CJI97_003621	CJI97_003622	Intergenic	-	-	2625	17	NotInFile	NotInFile	1_S1	B11221	NA	FALSE	Parent	TRUE	FALSE
322	PGLS01000004_C_auris_B11221	3092279	T	G	96.4152	NO	NO	FALSE	0	25	0	0	16	0	16	0	16	CJI97_003621	CJI97_003622	Intergenic	-	-	2630	12	NotInFile	NotInFile	1_S1	B11221	NA	FALSE	Parent	TRUE	TRUE
323	PGLS01000004_C_auris_B11221	3092280	T	G	76.1033	NO	NO	FALSE	0	27	2	0	16	0	18	2	16	CJI97_003621	CJI97_003622	Intergenic	-	-	2631	11	NotInFile	NotInFile	1_S1	B11221	NA	FALSE	Parent	TRUE	TRUE
324	PGLS01000004_C_auris_B11221	3092281	G	T	82.0889	NO	NO	FALSE	0	29	3	0	17	0	20	3	17	CJI97_003621	CJI97_003622	Intergenic	-	-	2632	10	NotInFile	NotInFile	1_S1	B11221	NA	FALSE	Parent	TRUE	TRUE
325	PGLS01000004_C_auris_B11221	3092282	A	C	121.183	NO	NO	FALSE	0	29	4	0	17	1	22	4	18	CJI97_003621	CJI97_003622	Intergenic	-	-	2633	9	NotInFile	NotInFile	1_S1	B11221	NA	FALSE	Parent	TRUE	TRUE
326	PGLS01000004_C_auris_B11221	3092283	A	C	126.267	NO	NO	FALSE	0	29	3	0	18	1	22	3	19	CJI97_003621	CJI97_003622	Intergenic	-	-	2634	8	NotInFile	NotInFile	1_S1	B11221	NA	FALSE	Parent	TRUE	TRUE
327	PGLS01000004_C_auris_B11221	3092342	C	T	225.417	YES	YES	FALSE	0	82	0	0	59	7	66	0	66	CJI97_003622	NA	Gene	-	NA	44	NA	NotInFile	NotInFile	1_S1	B11221	NA	FALSE	Parent	TRUE	TRUE
328	PGLS01000004_C_auris_B11221	3092346	A	AG	228.353	YES	YES	TRUE	1	90	6	1	47	13	67	7	60	CJI97_003622	NA	Gene	-	NA	40	NA	NotInFile	NotInFile	1_S1	B11221	NA	FALSE	Parent	TRUE	TRUE
329	PGLS01000004_C_auris_B11221	3092347	T	A	154.421	NO	NO	FALSE	0	90	0	0	39	2	41	0	41	CJI97_003622	NA	Gene	-	NA	39	NA	NotInFile	NotInFile	1_S1	B11221	NA	FALSE	Parent	TRUE	TRUE
330	PGLS01000004_C_auris_B11221	3092851	TCCC	TCCCC	228.406	YES	YES	TRUE	1	224	2	4	111	92	209	6	203	CJI97_003622	CJI97_003623	Intergenic	-	+	465	3223	NotInFile	NA_YWP1_NA	1_S1	B11221	NA	FALSE	Parent	TRUE	TRUE
331	PGLS01000004_C_auris_B11221	3110514	TCCCCC	TCCCCCC	228.381	YES	YES	TRUE	1	203	5	6	94	88	193	11	182	CJI97_003627	CJI97_003628	Intergenic	+	-	333	87	NA_NA_IES6	NA_NA_TCA17	1_S1	B11221	NA	FALSE	Parent	TRUE	TRUE
332	PGLS01000004_C_auris_B11221	3178781	TGGGGG	TGGGGGG	228.275	YES	YES	TRUE	1	137	3	11	45	21	80	14	66	CJI97_003659	CJI97_003660	Intergenic	-	+	2871	940	NA_SGS1_SGS1	NA_ZSF1_TIS11	1_S1	B11221	NA	FALSE	Parent	TRUE	TRUE
333	PGLS01000004_C_auris_B11221	3179699	TCCCCCCC	TCCCCCCCC	228.333	YES	YES	TRUE	1	160	9	2	35	62	108	11	97	CJI97_003659	CJI97_003660	Intergenic	-	+	3789	22	NA_SGS1_SGS1	NA_ZSF1_TIS11	1_S1	B11221	NA	FALSE	Parent	TRUE	TRUE
334	PGLS01000004_C_auris_B11221	3180346	GCCCC	GCCCCC	228.418	YES	YES	TRUE	1	193	2	1	79	103	185	3	182	CJI97_003660	NA	Gene	+	NA	625	NA	NA_ZSF1_TIS11	NotInFile	1_S1	B11221	NA	FALSE	Parent	TRUE	TRUE
335	PGLS01000004_C_auris_B11221	3180735	ACCCCCC	ACCCCCCC	228.4	YES	YES	TRUE	1	157	2	3	73	71	149	5	144	CJI97_003660	CJI97_003661	Intergenic	+	-	358	259	NA_ZSF1_TIS11	NA_NA_VPS71	1_S1	B11221	NA	FALSE	Parent	TRUE	TRUE
336	PGLS01000004_C_auris_B11221	3193351	TAAAAAAAAAAAAAAAAAAAAA	TAAAAAAAAAAAAAAAAAAA	54.4543	NO	YES	TRUE	-2	130	6	15	22	10	53	21	32	CJI97_003663	CJI97_003664	Intergenic	-	+	120	2679	NA_MIG2_NA	NA_NA_NA	1_S1	B11221	NA	FALSE	Parent	TRUE	TRUE
337	PGLS01000004_C_auris_B11221	3234592	TGGGG	TGGGGG	228.401	YES	YES	TRUE	1	171	2	2	83	76	163	4	159	CJI97_003684	CJI97_003685	Intergenic	-	+	79	3844	NA_SDS24_SDS24	NA_OLE1_OLE1	1_S1	B11221	NA	FALSE	Parent	TRUE	TRUE
338	PGLS01000004_C_auris_B11221	3252973	CTTTTTTTTTTTTTTTTTTT	CTTTTTTTTTTTTTTTTTTTT	6.60982	NO	NO	TRUE	1	77	6	1	10	4	21	7	14	CJI97_003690	CJI97_003691	Intergenic	-	-	171	304	NA_NOT5_NOT5	NA_LTP1_LTP1	1_S1	B11221	NA	FALSE	Parent	TRUE	TRUE
339	PGLS01000004_C_auris_B11221	3308669	TCCCC	TCCCCC	228.365	YES	YES	TRUE	1	197	6	8	78	97	189	14	175	CJI97_003715	NA	Gene	-	NA	1302	NA	NotInFile	NotInFile	1_S1	B11221	NA	FALSE	Parent	TRUE	TRUE
340	PGLS01000004_C_auris_B11221	3367880	GAAAAAAAAAAAAAAAAAAAA	GAAAAAAAAAAAAAAAAAA	8.72256	NO	YES	TRUE	-2	116	7	22	25	0	54	29	25	CJI97_003746	CJI97_003747	Intergenic	-	+	342	224	NA_NA_ILM1	NA_NA_NA	1_S1	B11221	NA	FALSE	Parent	TRUE	TRUE
341	PGLS01000004_C_auris_B11221	3403820	TCCCCC	TCCCCCC	228.368	YES	YES	TRUE	1	193	4	3	84	89	180	7	173	CJI97_003769	CJI97_003770	Intergenic	-	+	780	1497	NA_NA_NA	NA_RPS27_RPS27B	1_S1	B11221	NA	FALSE	Parent	TRUE	TRUE
342	PGLS01000004_C_auris_B11221	3552236	TGGGGG	TGGGGGG	228.353	YES	YES	TRUE	1	213	9	6	92	89	196	15	181	CJI97_003840	NA	Gene	+	NA	16	NA	NA_NA_MAP1	NotInFile	1_S1	B11221	NA	FALSE	Parent	TRUE	TRUE
343	PGLS01000004_C_auris_B11221	3559302	GCCCCCC	GCCCCCCC	228.359	YES	NO	TRUE	1	33	0	2	5	20	27	2	25	CJI97_003843	CJI97_003844	Intergenic	+	+	1139	3673	NA_CCT6_CCT6	NA_CZF1_NA	1_S1	B11221	NA	FALSE	Parent	TRUE	TRUE
344	PGLS01000004_C_auris_B11221	3561394	TCCCCC	TCCCCCC	228.312	YES	YES	TRUE	1	139	4	4	31	32	71	8	63	CJI97_003843	CJI97_003844	Intergenic	+	+	3231	1581	NA_CCT6_CCT6	NA_CZF1_NA	1_S1	B11221	NA	FALSE	Parent	TRUE	TRUE
345	PGLS01000004_C_auris_B11221	3561421	CAAAAAAAAAAAAAAAAAAA	CAAAAAAAAAAAAAAAAAA	12.8209	NO	NO	TRUE	-1	142	2	22	13	12	49	24	25	CJI97_003843	CJI97_003844	Intergenic	+	+	3258	1554	NA_CCT6_CCT6	NA_CZF1_NA	1_S1	B11221	NA	FALSE	Parent	TRUE	FALSE
346	PGLS01000004_C_auris_B11221	3616370	CGGGGG	CGGGGGG	228.379	YES	YES	TRUE	1	241	4	9	121	96	230	13	217	CJI97_003862	NA	Gene	-	NA	491	NA	NA_MED16_SIN4	NotInFile	1_S1	B11221	NA	FALSE	Parent	TRUE	TRUE
347	PGLS01000004_C_auris_B11221	3641394	CTTTTTTTTTT	CTTTTTTTTT	228.368	YES	YES	TRUE	-1	146	2	4	69	57	132	6	126	CJI97_003871	CJI97_003872	Intergenic	-	+	1762	3068	NA_MP65_SCW10	NA_NA_UBP15	1_S1	B11221	NA	FALSE	Parent	TRUE	TRUE
348	PGLS01000004_C_auris_B11221	3642675	CTTTTTTTTTTTTTTTTTTTTTTTTTT	CTTTTTTTTTTTTTTTTTTTTTTTT	6.63714	NO	NO	TRUE	-2	108	6	10	12	10	38	16	22	CJI97_003871	CJI97_003872	Intergenic	-	+	3043	1787	NA_MP65_SCW10	NA_NA_UBP15	1_S1	B11221	NA	FALSE	Parent	TRUE	FALSE
349	PGLS01000004_C_auris_B11221	3667352	TGGGGG	TGGGGGG	228.385	YES	YES	TRUE	1	206	3	9	92	86	190	12	178	CJI97_003880	CJI97_003881	Intergenic	-	-	1407	1087	NA_NA_NA	NA_NA_SOL1	1_S1	B11221	NA	FALSE	Parent	TRUE	TRUE
350	PGLS01000004_C_auris_B11221	3676404	TCCCC	TCCCCC	228.415	YES	YES	TRUE	1	211	4	1	101	93	199	5	194	CJI97_003885	NA	Gene	+	NA	516	NA	NA_NA_PRP46	NotInFile	1_S1	B11221	NA	FALSE	Parent	TRUE	TRUE
351	PGLS01000004_C_auris_B11221	3706300	G	A	36.4204	NO	NO	FALSE	0	41	7	4	10	6	27	11	16	CJI97_003902	CJI97_003903	Intergenic	-	-	174	1565	RAD53_RAD53_RAD53	NA_NA_NA	1_S1	B11221	NA	FALSE	Parent	TRUE	TRUE
352	PGLS01000004_C_auris_B11221	3821351	TCCCC	TCCCCC	228.407	YES	YES	TRUE	1	192	3	2	92	89	186	5	181	CJI97_003951	NA	Gene	-	NA	1052	NA	NA_CHS1_CHS2	NotInFile	1_S1	B11221	NA	FALSE	Parent	TRUE	TRUE
353	PGLS01000004_C_auris_B11221	3843549	ATTTTTTTTTTTTTTTTTTTTTTTTTTTTT	ATTTTTTTTTTTTTTTTTTTTTTTTTT	6.63313	NO	NO	TRUE	-3	106	4	2	13	8	27	6	21	CJI97_003961	CJI97_003962	Intergenic	-	-	742	2302	NA_RHO1_RHO1	NA_NA_TRM10	1_S1	B11221	NA	FALSE	Parent	TRUE	FALSE
354	PGLS01000004_C_auris_B11221	3879093	C	T	42.5473	NO	NO	FALSE	0	45	2	7	12	7	28	9	19	CJI97_003979	CJI97_003980	Intergenic	+	+	126	148	NA_TRP3_TRP3	NA_NA_NA	1_S1	B11221	NA	FALSE	Parent	TRUE	TRUE
355	PGLS01000004_C_auris_B11221	3906109	C	A	41.6208	NO	NO	FALSE	0	66	8	4	6	22	40	12	28	CJI97_003993	CJI97_003994	Intergenic	+	+	226	575	NA_NA_NA	NA_TPK1_NA	1_S1	B11221	NA	FALSE	Parent	TRUE	TRUE
356	PGLS01000004_C_auris_B11221	3907953	TCCCCCCC	TCCCCCCCC	228.316	YES	YES	TRUE	1	178	5	8	28	81	122	13	109	CJI97_003994	CJI97_003995	Intergenic	+	-	118	129	NA_TPK1_NA	NA_NA_NA	1_S1	B11221	NA	FALSE	Parent	TRUE	TRUE
357	PGLS01000004_C_auris_B11221	3924227	GAAAAAAAAAAAAAAAAAAAA	GAAAAAAAAAAAAAAAAAA	64.4386	NO	YES	TRUE	-2	144	4	26	36	6	72	30	42	CJI97_003997	CJI97_003998	Intergenic	-	+	5426	2554	NA_WOR1_MIT1	NA_NA_COS111	1_S1	B11221	NA	FALSE	Parent	TRUE	TRUE
358	PGLS01000004_C_auris_B11221	3925697	TAAAAAAAAAAA	TAAAAAAAAAAAA	35.45	NO	NO	TRUE	1	85	12	9	7	9	37	21	16	CJI97_003997	CJI97_003998	Intergenic	-	+	6896	1084	NA_WOR1_MIT1	NA_NA_COS111	1_S1	B11221	NA	FALSE	Parent	TRUE	TRUE
359	PGLS01000004_C_auris_B11221	3958603	TCCCC	TCCCCC	228.409	YES	YES	TRUE	1	228	3	1	108	105	217	4	213	CJI97_004013	NA	Gene	-	NA	1846	NA	NA_PLB4.5_NA	NotInFile	1_S1	B11221	NA	FALSE	Parent	TRUE	TRUE
360	PGLS01000004_C_auris_B11221	3967255	TCCCCC	TCCCCCC	228.382	YES	YES	TRUE	1	179	8	1	74	82	165	9	156	CJI97_004015	CJI97_004016	Intergenic	+	+	516	85	NA_EST3_EST3	NA_NA_NA	1_S1	B11221	NA	FALSE	Parent	TRUE	TRUE
361	PGLS01000004_C_auris_B11221	4006265	TGGGGG	TGGGGGG	228.385	YES	YES	TRUE	1	236	5	3	102	112	222	8	214	CJI97_004034	NA	Gene	-	NA	884	NA	NA_NA_HRD1	NotInFile	1_S1	B11221	NA	FALSE	Parent	TRUE	TRUE
362	PGLS01000004_C_auris_B11221	4010774	GCCCC	GCCCCC	228.381	YES	YES	TRUE	1	167	4	3	80	68	155	7	148	CJI97_004035	CJI97_004036	Intergenic	-	-	926	12	NA_KIP1_KIP1	NA_NA_SDD2	1_S1	B11221	NA	FALSE	Parent	TRUE	TRUE
363	PGLS01000004_C_auris_B11221	4045398	GAAAAAAAAAAAAAAAAAAAAAA	GAAAAAAAAAAAAAAAAAAAA	28.3387	NO	YES	TRUE	-2	152	10	14	32	5	61	24	37	CJI97_004054	CJI97_004055	Intergenic	-	+	1557	3162	NA_NA_NA	NA_ECM25_ECM25	1_S1	B11221	NA	FALSE	Parent	TRUE	TRUE
364	PGLS01000004_C_auris_B11221	4055226	CAAAAAAAAAAA	CAAAAAAAAAAAA	228.266	YES	YES	TRUE	1	192	5	10	56	58	129	15	114	CJI97_004057	CJI97_004058	Intergenic	-	+	2115	234	NA_NA_SPE4	NA_STP2_STP2	1_S1	B11221	NA	FALSE	Parent	TRUE	TRUE
365	PGLS01000004_C_auris_B11221	4076047	TGGGG	TGGGGG	228.424	YES	YES	TRUE	1	192	0	2	88	86	176	2	174	CJI97_004067	CJI97_004068	Intergenic	-	+	1889	1638	NA_STP1_NA	NA_RAX1_RAX1	1_S1	B11221	NA	FALSE	Parent	TRUE	TRUE
366	PGLS01000004_C_auris_B11221	4087499	TGGGGGGGGGG	TGGGGGGGGG	228.412	YES	YES	TRUE	-1	199	0	7	82	95	184	7	177	CJI97_004072	CJI97_004073	Intergenic	-	-	1065	1769	NA_TEC1_TEC1	NA_NA_NTO1	1_S1	B11221	NA	FALSE	Parent	TRUE	TRUE
367	PGLS01000004_C_auris_B11221	4092956	AGGGGG	AGGGGGG	228.393	YES	YES	TRUE	1	230	6	3	95	119	223	9	214	CJI97_004073	CJI97_004074	Intergenic	-	+	1415	294	NA_NA_NTO1	NA_KIS2_SIP1	1_S1	B11221	NA	FALSE	Parent	TRUE	TRUE
368	PGLS01000004_C_auris_B11221	4125865	TGGGG	TGGGGG	228.353	YES	YES	TRUE	1	186	5	5	105	26	141	10	131	CJI97_004090	CJI97_004091	Intergenic	-	+	89	885	NA_SRT1_SRT1	NA_NA_NA	1_S1	B11221	NA	FALSE	Parent	TRUE	TRUE
369	PGLS01000004_C_auris_B11221	4197080	ACCCCC	ACCCCCC	228.394	YES	YES	TRUE	1	168	5	2	49	82	138	7	131	CJI97_004118	CJI97_004119	Intergenic	-	+	913	69	NA_PGA52_TOH1	NA_EMC9_NNF2	1_S1	B11221	NA	FALSE	Parent	TRUE	TRUE
370	PGLS01000004_C_auris_B11221	4224032	CTTTTTTTTTTTTTTTTTTTTTTTTTTT	CTTTTTTTTTTTTTTTTTTTTTTTT	7.70747	NO	NO	TRUE	-3	92	13	4	9	5	31	17	14	CJI97_004129	CJI97_004130	Intergenic	-	+	174	793	NA_ORC4_ORC4	NA_NA_NA	1_S1	B11221	NA	FALSE	Parent	TRUE	FALSE
371	PGLS01000004_C_auris_B11221	4255264	TCCCCC	TCCCCCC	228.423	YES	YES	TRUE	1	170	2	0	55	103	160	2	158	CJI97_004149	CJI97_004150	Intergenic	-	+	2354	641	NA_RPC31_RPC31	NA_IPT1_IPT1	1_S1	B11221	NA	FALSE	Parent	TRUE	TRUE
372	PGLS01000004_C_auris_B11221	4255666	ATTTTTTTTTTTT	ATTTTTTTTTTT	164.35	NO	NO	TRUE	-1	70	2	1	12	18	33	3	30	CJI97_004149	CJI97_004150	Intergenic	-	+	2756	239	NA_RPC31_RPC31	NA_IPT1_IPT1	1_S1	B11221	NA	FALSE	Parent	TRUE	TRUE
373	PGLS01000004_C_auris_B11221	4270167	GAAAAAAAAAAAAAAAAAAAA	GAAAAAAAAAAAAAAAAAA	15.1746	NO	NO	TRUE	-2	150	13	16	14	3	46	29	17	CJI97_004156	CJI97_004157	Intergenic	+	-	1381	4985	NA_DRE2_DRE2	NA_RFG1_ROX1	1_S1	B11221	NA	FALSE	Parent	TRUE	FALSE
374	PGLS01000004_C_auris_B11221	4273760	ACCCC	ACCCCC	228.397	YES	YES	TRUE	1	221	6	4	89	112	211	10	201	CJI97_004156	CJI97_004157	Intergenic	+	-	4974	1392	NA_DRE2_DRE2	NA_RFG1_ROX1	1_S1	B11221	NA	FALSE	Parent	TRUE	TRUE
375	PGLS01000004_C_auris_B11221	4274532	TGGGG	TGGGGG	180.324	NO	NO	TRUE	1	79	0	2	14	27	43	2	41	CJI97_004156	CJI97_004157	Intergenic	+	-	5746	620	NA_DRE2_DRE2	NA_RFG1_ROX1	1_S1	B11221	NA	FALSE	Parent	TRUE	TRUE
376	PGLS01000004_C_auris_B11221	4276858	AGGGG	AGGGGG	175.345	NO	YES	TRUE	1	113	4	9	73	1	87	13	74	CJI97_004157	CJI97_004158	Intergenic	-	+	255	6263	NA_RFG1_ROX1	NA_NA_COG2	1_S1	B11221	NA	FALSE	Parent	TRUE	TRUE
377	PGLS01000004_C_auris_B11221	4277226	TGGGGGG	TGGGGGGG	228.404	YES	YES	TRUE	1	134	1	2	54	46	103	3	100	CJI97_004157	CJI97_004158	Intergenic	-	+	623	5895	NA_RFG1_ROX1	NA_NA_COG2	1_S1	B11221	NA	FALSE	Parent	TRUE	TRUE
378	PGLS01000004_C_auris_B11221	4277644	ACCCC	ACCCCC	228.38	YES	YES	TRUE	1	241	8	8	99	112	227	16	211	CJI97_004157	CJI97_004158	Intergenic	-	+	1041	5477	NA_RFG1_ROX1	NA_NA_COG2	1_S1	B11221	NA	FALSE	Parent	TRUE	TRUE
379	PGLS01000004_C_auris_B11221	4303390	GTTGGACC	GTTGGACCCTCGGCTGGACCACTTGGACC	118.415	NO	NO	TRUE	21	10	0	0	0	8	8	0	8	CJI97_004166	NA	Gene	-	NA	7	NA	NA_NA_NA	NotInFile	1_S1	B11221	NA	FALSE	Parent	TRUE	TRUE
380	PGLS01000004_C_auris_B11221	4303393	GGACC	GGACCCTCGACC	69.4185	NO	NO	TRUE	7	9	0	0	0	4	4	0	4	CJI97_004166	NA	Gene	-	NA	4	NA	NA_NA_NA	NotInFile	1_S1	B11221	NA	FALSE	Parent	TRUE	TRUE
381	PGLS01000005_C_auris_B11221	2541	GTTTTTTTTTTTTTTTTT	GTTTTTTTTTTTTTTTT	95.8185	NO	YES	TRUE	-1	164	17	21	20	43	101	38	63	CJI97_004167	CJI97_004168	Intergenic	-	-	1543	2119	NA_NA_NA	NA_NA_NA	1_S1	B11221	NA	FALSE	Parent	TRUE	TRUE
382	PGLS01000005_C_auris_B11221	6233	ATTTTTTTTTTTTTTT	ATTTTTTTTTTTTTT	188.213	NO	YES	TRUE	-1	186	16	14	59	55	144	30	114	CJI97_004168	CJI97_004169	Intergenic	-	+	1220	1167	NA_NA_NA	NA_NA_NA	1_S1	B11221	NA	FALSE	Parent	TRUE	TRUE
383	PGLS01000005_C_auris_B11221	21968	TGGG	TGGGG	228.424	YES	YES	TRUE	1	209	2	0	118	83	203	2	201	CJI97_004171	CJI97_004172	Intergenic	+	+	2149	1481	NA_NA_NA	NA_NA_NA	1_S1	B11221	NA	FALSE	Parent	TRUE	TRUE
384	PGLS01000005_C_auris_B11221	48516	CTTTTTTTTTTTTTTTTTTTTTT	CTTTTTTTTTTTTTTTTTTTT	19.7185	NO	NO	TRUE	-2	126	5	20	13	11	49	25	24	CJI97_004175	CJI97_004176	Intergenic	-	+	2245	4590	NA_NA_NA	NA_NA_NA	1_S1	B11221	NA	FALSE	Parent	TRUE	TRUE
385	PGLS01000005_C_auris_B11221	68598	AGGGG	AGGGGG	228.416	YES	YES	TRUE	1	204	1	3	96	96	196	4	192	CJI97_004184	CJI97_004185	Intergenic	+	+	9	582	NA_NA_APC11	NA_NA_COQ2	1_S1	B11221	NA	FALSE	Parent	TRUE	TRUE
386	PGLS01000005_C_auris_B11221	209153	GTTTTTTTTTTTTTTTTT	GTTTTTTTTTTTTTTTT	111.965	NO	YES	TRUE	-1	158	14	5	30	30	79	19	60	CJI97_004235	CJI97_004236	Intergenic	-	+	15	3776	NA_TYE7_TYE7	NA_NA_NA	1_S1	B11221	NA	FALSE	Parent	TRUE	TRUE
387	PGLS01000005_C_auris_B11221	212321	AGGGGG	AGGGGGG	228.397	YES	YES	TRUE	1	225	4	4	85	117	210	8	202	CJI97_004235	CJI97_004236	Intergenic	-	+	3183	608	NA_TYE7_TYE7	NA_NA_NA	1_S1	B11221	NA	FALSE	Parent	TRUE	TRUE
388	PGLS01000005_C_auris_B11221	222163	CTTTTTTTTTTTTTTTTTTT	CTTTTTTTTTTTTTTTTT	87.5988	NO	YES	TRUE	-2	161	7	20	26	28	81	27	54	CJI97_004239	CJI97_004240	Intergenic	+	+	1169	402	NA_NA_NA	NA_NA_NA	1_S1	B11221	NA	FALSE	Parent	TRUE	TRUE
389	PGLS01000005_C_auris_B11221	239556	CTTTTTTTTTTTTTTTTTTTTTTT	CTTTTTTTTTTTTTTTTTTTTT	11.3039	NO	YES	TRUE	-2	147	17	11	14	12	54	28	26	CJI97_004246	CJI97_004247	Intergenic	-	+	661	2030	NA_CHO2_CHO2	NA_NA_NA	1_S1	B11221	NA	FALSE	Parent	TRUE	TRUE
390	PGLS01000005_C_auris_B11221	289376	CAAAAAAAAAAAAAAAAAAAA	CAAAAAAAAAAAAAAAAAA	69.4601	NO	YES	TRUE	-2	149	12	9	12	38	71	21	50	CJI97_004268	CJI97_004269	Intergenic	-	-	1885	1328	NA_JEN2_NA	NA_NA_NA	1_S1	B11221	NA	FALSE	Parent	TRUE	TRUE
391	PGLS01000005_C_auris_B11221	329200	GTTTTTTTTTTTTTTTTCTTTTTTTTTTT	GTTTTTTTTTTTTTTTCTTTTTTTTTTT	9.18544	NO	YES	TRUE	-1	140	16	6	6	38	66	22	44	CJI97_004288	CJI97_004289	Intergenic	-	+	89	732	NA_NA_FMC1	NA_IDH1_IDH1	1_S1	B11221	NA	FALSE	Parent	TRUE	TRUE
392	PGLS01000005_C_auris_B11221	407767	TAAAAAAAAAAAAAAAAAAAAAA	TAAAAAAAAAAAAAAAAAAAAA	15.1075	NO	NO	TRUE	-1	126	4	14	23	1	42	18	24	CJI97_004323	CJI97_004324	Intergenic	-	+	1414	828	NA_NA_NA	NA_NA_NA	1_S1	B11221	NA	FALSE	Parent	TRUE	TRUE
393	PGLS01000005_C_auris_B11221	473544	CAAAAAAAAAAAAAAAAAAA	CAAAAAAAAAAAAAAAAAA	105.032	NO	YES	TRUE	-1	160	5	17	47	14	83	22	61	CJI97_004351	CJI97_004352	Intergenic	-	+	641	245	NA_NA_AMD1	NA_NA_NA	1_S1	B11221	NA	FALSE	Parent	TRUE	TRUE
394	PGLS01000005_C_auris_B11221	496965	CTTTTTTTTTTTTTTTT	CTTTTTTTTTTTTTTT	136.17	NO	YES	TRUE	-1	153	8	8	56	22	94	16	78	CJI97_004362	CJI97_004363	Intergenic	-	-	455	1400	NA_SSD1_SSD1	NA_HYS2_POL31	1_S1	B11221	NA	FALSE	Parent	TRUE	TRUE
395	PGLS01000005_C_auris_B11221	506539	TCTGCTGCTGCTGCTGCTGCTGCTGCTGCTG	TCTGCTGCTGCTGCTGCTGCTGCTGCTG	228.393	YES	YES	TRUE	-3	215	6	3	89	82	180	9	171	CJI97_004366	CJI97_004367	Intergenic	-	+	698	2493	NA_NA_NA	NA_NA_NA	1_S1	B11221	NA	FALSE	Parent	TRUE	TRUE
396	PGLS01000005_C_auris_B11221	507522	GAAAAAAAAAAAAAAAA	GAAAAAAAAAAAAAAA	88.848	NO	YES	TRUE	-1	157	5	40	48	5	98	45	53	CJI97_004366	CJI97_004367	Intergenic	-	+	1681	1510	NA_NA_NA	NA_NA_NA	1_S1	B11221	NA	FALSE	Parent	TRUE	TRUE
397	PGLS01000005_C_auris_B11221	522643	GAAAAAAAAAAAAAAAAAAA	GAAAAAAAAAAAAAAAAAA	24.8518	NO	YES	TRUE	-1	149	6	13	31	0	50	19	31	CJI97_004371	CJI97_004372	Intergenic	+	+	3597	449	NA_PFK1_PFK1	NA_SFL2_MGA1	1_S1	B11221	NA	FALSE	Parent	TRUE	TRUE
398	PGLS01000005_C_auris_B11221	527449	TAAAAAAAAAAAAAAAAAAAAAA	TAAAAAAAAAAAAAAAAAAAA	26.1386	NO	YES	TRUE	-2	149	10	17	27	3	57	27	30	CJI97_004372	CJI97_004373	Intergenic	+	-	2540	2540	NA_SFL2_MGA1	NA_NA_NOP19	1_S1	B11221	NA	FALSE	Parent	TRUE	TRUE
399	PGLS01000005_C_auris_B11221	577001	GAAAAAAAAAAAAAAAAA	GAAAAAAAAAAAAAAAA	69.7643	NO	YES	TRUE	-1	135	16	11	26	12	65	27	38	CJI97_004396	CJI97_004397	Intergenic	+	+	565	607	NA_NA_NA	NA_GRF10_PHO2	1_S1	B11221	NA	FALSE	Parent	TRUE	TRUE
400	PGLS01000005_C_auris_B11221	587965	TCCCCC	TCCCCCC	228.383	YES	YES	TRUE	1	196	2	5	90	85	182	7	175	CJI97_004401	CJI97_004402	Intergenic	+	+	793	349	NA_CCT3_CCT3	NA_NA_CYK3	1_S1	B11221	NA	FALSE	Parent	TRUE	TRUE
401	PGLS01000005_C_auris_B11221	594659	ATTTTTTTTTTTTTTTTTT	ATTTTTTTTTTTTTTTT	47.701	NO	YES	TRUE	-2	132	9	8	13	34	64	17	47	CJI97_004404	CJI97_004405	Intergenic	-	+	571	1374	NA_NA_NA	NotInFile	1_S1	B11221	NA	FALSE	Parent	TRUE	TRUE
402	PGLS01000005_C_auris_B11221	603856	TGGGGG	TGGGGGG	228.399	YES	YES	TRUE	1	216	1	4	97	100	202	5	197	CJI97_004407	CJI97_004408	Intergenic	-	-	106	1556	NA_NA_DNF3	NA_NA_NA	1_S1	B11221	NA	FALSE	Parent	TRUE	TRUE
403	PGLS01000005_C_auris_B11221	673888	CAAAAAAAAAAAAAAAA	CAAAAAAAAAAAAAAA	166.196	NO	YES	TRUE	-1	213	10	18	78	55	161	28	133	CJI97_004441	CJI97_004442	Intergenic	+	+	3087	2009	NA_RHR2_GPP1	NA_NA_NA	1_S1	B11221	NA	FALSE	Parent	TRUE	TRUE
404	PGLS01000005_C_auris_B11221	675500	TCCCCC	TCCCCCC	228.403	YES	YES	TRUE	1	206	5	3	88	99	195	8	187	CJI97_004441	CJI97_004442	Intergenic	+	+	4699	397	NA_RHR2_GPP1	NA_NA_NA	1_S1	B11221	NA	FALSE	Parent	TRUE	TRUE
405	PGLS01000005_C_auris_B11221	684884	CGGGGG	CGGGGGG	228.394	YES	YES	TRUE	1	193	6	3	91	79	179	9	170	CJI97_004445	CJI97_004446	Intergenic	-	+	89	3210	NA_ECM331_NA	NA_INT1_BUD4	1_S1	B11221	NA	FALSE	Parent	TRUE	TRUE
406	PGLS01000005_C_auris_B11221	701349	GAAAAAAAAAAAAAAAA	GAAAAAAAAAAAAAA	159.008	NO	YES	TRUE	-2	182	1	22	57	57	137	23	114	CJI97_004450	CJI97_004451	Intergenic	+	+	753	1577	NA_NA_NA	NA_NA_JSN1	1_S1	B11221	NA	FALSE	Parent	TRUE	FALSE
407	PGLS01000005_C_auris_B11221	754107	TGGGG	TGGGGG	228.389	YES	YES	TRUE	1	168	3	5	86	36	130	8	122	CJI97_004475	NA	Gene	-	NA	409	NA	NA_PAM18_PAM18	NotInFile	1_S1	B11221	NA	FALSE	Parent	TRUE	TRUE
408	PGLS01000005_C_auris_B11221	767830	CAAAAAAAAAAAAAAAAAAAAAAAAA	CAAAAAAAAAAAAAAAAAAAAAAA	29.498	NO	NO	TRUE	-2	107	5	7	10	5	27	12	15	CJI97_004483	CJI97_004484	Intergenic	+	+	1092	831	NA_NA_NA	NA_ZCF21_NA	1_S1	B11221	NA	FALSE	Parent	TRUE	TRUE
409	PGLS01000005_C_auris_B11221	814099	TAAAAAAAAAAAAAAAAAAA	TAAAAAAAAAAAAAAAAAA	86.042	NO	YES	TRUE	-1	130	5	6	26	26	63	11	52	CJI97_004504	CJI97_004505	Intergenic	-	+	1111	2503	NA_NA_CKI1	NA_NA_AHK1	1_S1	B11221	NA	FALSE	Parent	TRUE	TRUE
410	PGLS01000005_C_auris_B11221	815966	ATTTTTTTTTTTTTTTTCTTTTTTTTTTTT	ATTTTTTTTTTTTTTTCTTTTTTTTTTTT	54.8884	NO	NO	TRUE	-1	84	7	3	4	16	30	10	20	CJI97_004504	CJI97_004505	Intergenic	-	+	2978	636	NA_NA_CKI1	NA_NA_AHK1	1_S1	B11221	NA	FALSE	Parent	TRUE	TRUE
411	PGLS01000005_C_auris_B11221	851338	CGGGG	CGGGGG	228.411	YES	YES	TRUE	1	228	2	2	99	111	214	4	210	CJI97_004516	CJI97_004517	Intergenic	-	-	404	844	NA_NA_NA	NA_NA_NA	1_S1	B11221	NA	FALSE	Parent	TRUE	TRUE
412	PGLS01000005_C_auris_B11221	903223	CGGG	CGGGG	228.41	YES	YES	TRUE	1	242	0	6	119	108	233	6	227	CJI97_004541	NA	Gene	-	NA	1625	NA	NA_NA_NA	NotInFile	1_S1	B11221	NA	FALSE	Parent	TRUE	TRUE
413	PGLS01000005_C_auris_B11221	909384	CGGGG	CGGGGG	228.417	YES	YES	TRUE	1	201	1	3	91	95	190	4	186	CJI97_004541	CJI97_004542	Intergenic	-	+	4536	348	NA_NA_NA	NA_NA_NA	1_S1	B11221	NA	FALSE	Parent	TRUE	TRUE
414	PGLS01000005_C_auris_B11221	913702	AGGGGGGGG	AGGGGGGGGG	228.272	YES	YES	TRUE	1	138	5	13	64	25	107	18	89	CJI97_004542	CJI97_004543	Intergenic	+	+	3038	763	NA_NA_NA	NA_NA_NA	1_S1	B11221	NA	FALSE	Parent	TRUE	TRUE
415	PGLS01000005_C_auris_B11221	930862	GCCCCC	GCCCCCC	228.398	YES	YES	TRUE	1	237	4	6	110	108	228	10	218	CJI97_004549	CJI97_004550	Intergenic	-	-	481	173	NA_NA_NA	NA_NA_NA	1_S1	B11221	NA	FALSE	Parent	TRUE	TRUE
416	PGLS01000005_C_auris_B11221	949055	GTTTT	GTTT	66.376	NO	NO	TRUE	-1	37	1	0	0	10	11	1	10	CJI97_004556	NA	Intergenic_CHRend	-	NA	224	NA	NA_NA_NA	NotInFile	1_S1	B11221	NA	FALSE	Parent	TRUE	TRUE
417	PGLS01000006_C_auris_B11221	9799	CGGGG	CGGGGG	228.399	YES	YES	TRUE	1	224	3	4	112	96	215	7	208	CJI97_004557	CJI97_004558	Intergenic	-	+	5938	2595	NA_NA_NA	NA_NA_NA	1_S1	B11221	NA	FALSE	Parent	TRUE	TRUE
418	PGLS01000006_C_auris_B11221	12911	GCCCCCC	GCCCCCCC	228.387	YES	YES	TRUE	1	137	0	5	53	57	115	5	110	CJI97_004558	CJI97_004559	Intergenic	+	+	146	4668	NA_NA_NA	NA_NA_NA	1_S1	B11221	NA	FALSE	Parent	TRUE	TRUE
419	PGLS01000006_C_auris_B11221	26413	TGGG	TGGGG	228.382	YES	YES	TRUE	1	219	5	3	95	106	209	8	201	CJI97_004560	NA	Gene	+	NA	2483	NA	NA_NA_NA	NotInFile	1_S1	B11221	NA	FALSE	Parent	TRUE	TRUE
420	PGLS01000006_C_auris_B11221	29562	GCCCCC	GCCCCCC	228.415	YES	YES	TRUE	1	189	1	3	89	91	184	4	180	CJI97_004561	NA	Gene	-	NA	1313	NA	NA_NA_NA	NotInFile	1_S1	B11221	NA	FALSE	Parent	TRUE	TRUE
421	PGLS01000006_C_auris_B11221	34005	TGGGGG	TGGGGGG	228.365	YES	YES	TRUE	1	167	1	7	80	69	157	8	149	CJI97_004563	NA	Gene	+	NA	859	NA	NA_NA_NA	NotInFile	1_S1	B11221	NA	FALSE	Parent	TRUE	TRUE
422	PGLS01000006_C_auris_B11221	79100	ATTTTTTTTTTTTTTTTTTTTT	ATTTTTTTTTTTTTTTTTTTT	40.8094	NO	YES	TRUE	-1	149	11	8	6	39	64	19	45	CJI97_004581	CJI97_004582	Intergenic	-	-	1899	1314	NA_NA_NA	NA_CUP9_TOS8	1_S1	B11221	NA	FALSE	Parent	TRUE	FALSE
423	PGLS01000006_C_auris_B11221	109969	GAAAAAAAAAAAAAAAAAAAAA	GAAAAAAAAAAAAAAAAAAAA	11.6794	NO	NO	TRUE	-1	106	7	11	20	1	39	18	21	CJI97_004594	CJI97_004595	Intergenic	-	+	1092	1764	NA_NA_NA	NA_NA_UTR4	1_S1	B11221	NA	FALSE	Parent	TRUE	FALSE
424	PGLS01000006_C_auris_B11221	165728	TGGGG	TGGGGG	228.375	YES	YES	TRUE	1	206	3	12	101	88	204	15	189	CJI97_004621	CJI97_004622	Intergenic	-	+	312	2572	NA_AAF1_NA	NA_NA_THI73	1_S1	B11221	NA	FALSE	Parent	TRUE	TRUE
425	PGLS01000006_C_auris_B11221	233688	AGGGG	AGGGGG	228.403	YES	YES	TRUE	1	249	5	5	110	114	234	10	224	CJI97_004653	NA	Gene	+	NA	541	NA	NA_NA_NA	NotInFile	1_S1	B11221	NA	FALSE	Parent	TRUE	TRUE
426	PGLS01000006_C_auris_B11221	239694	CAAAAAAAAAAAAAA	CAAAAAAAAAAAAA	195.34	NO	YES	TRUE	-1	205	4	5	65	87	161	9	152	CJI97_004654	CJI97_004655	Intergenic	+	+	2136	109	NA_ARG3_ARG3	NA_HGT7_NA	1_S1	B11221	NA	FALSE	Parent	TRUE	TRUE
427	PGLS01000006_C_auris_B11221	245553	GTTTTTTTTTTTTTTTTTTT	GTTTTTTTTTTTTTTTTT	43.0016	NO	YES	TRUE	-2	153	21	15	8	29	73	36	37	CJI97_004657	CJI97_004658	Intergenic	-	-	1065	440	NA_GCN4_GCN4	NA_NA_UBX4	1_S1	B11221	NA	FALSE	Parent	TRUE	FALSE
428	PGLS01000006_C_auris_B11221	251238	TCCCC	TCCCCC	228.398	YES	YES	TRUE	1	202	3	2	95	89	189	5	184	CJI97_004661	NA	Gene	-	NA	2486	NA	NA_MSH3_MSH3	NotInFile	1_S1	B11221	NA	FALSE	Parent	TRUE	TRUE
429	PGLS01000006_C_auris_B11221	271091	TGGGG	TGGGGG	228.414	YES	YES	TRUE	1	198	2	0	96	91	189	2	187	CJI97_004665	CJI97_004666	Intergenic	-	+	3595	1840	NA_NA_CMR3	NA_PIR1_PIR1	1_S1	B11221	NA	FALSE	Parent	TRUE	TRUE
430	PGLS01000006_C_auris_B11221	272853	GCCC	GCCCC	228.416	YES	YES	TRUE	1	229	1	3	104	112	220	4	216	CJI97_004665	CJI97_004666	Intergenic	-	+	5357	78	NA_NA_CMR3	NA_PIR1_PIR1	1_S1	B11221	NA	FALSE	Parent	TRUE	TRUE
431	PGLS01000006_C_auris_B11221	273012	ACCCC	ACCCCC	228.408	YES	YES	TRUE	1	193	3	2	97	87	189	5	184	CJI97_004666	NA	Gene	+	NA	81	NA	NA_PIR1_PIR1	NotInFile	1_S1	B11221	NA	FALSE	Parent	TRUE	TRUE
432	PGLS01000006_C_auris_B11221	302742	GCCCCC	GCCCCCC	228.414	YES	YES	TRUE	1	204	3	3	87	99	192	6	186	CJI97_004678	NA	Gene	-	NA	982	NA	NA_GLY1_NA	NotInFile	1_S1	B11221	NA	FALSE	Parent	TRUE	TRUE
433	PGLS01000006_C_auris_B11221	309733	CGGGG	CGGGGG	228.376	YES	YES	TRUE	1	188	6	2	90	82	180	8	172	CJI97_004681	NA	Gene	-	NA	1679	NA	NA_NA_OCA5	NotInFile	1_S1	B11221	NA	FALSE	Parent	TRUE	TRUE
434	PGLS01000006_C_auris_B11221	445679	GCCCCC	GCCCCCC	228.408	YES	YES	TRUE	1	206	4	5	102	87	198	9	189	CJI97_004744	NA	Gene	-	NA	1192	NA	NA_NA_MKT1	NotInFile	1_S1	B11221	NA	FALSE	Parent	TRUE	TRUE
435	PGLS01000006_C_auris_B11221	448883	C	T	144.42	NO	NO	FALSE	0	36	0	0	6	10	16	0	16	CJI97_004744	CJI97_004745	Intergenic	-	-	2012	417	NA_NA_MKT1	NA_NA_COX10	1_S1	B11221	NA	FALSE	Parent	TRUE	TRUE
436	PGLS01000006_C_auris_B11221	448902	C	T	87.8342	NO	NO	FALSE	0	35	3	2	4	10	19	5	14	CJI97_004744	CJI97_004745	Intergenic	-	-	2031	398	NA_NA_MKT1	NA_NA_COX10	1_S1	B11221	NA	FALSE	Parent	TRUE	TRUE
437	PGLS01000006_C_auris_B11221	491654	TCCCC	TCCCCC	228.403	YES	YES	TRUE	1	166	4	0	81	72	157	4	153	CJI97_004767	CJI97_004768	Intergenic	+	+	484	823	NotInFile	NotInFile	1_S1	B11221	NA	FALSE	Parent	TRUE	TRUE
438	PGLS01000006_C_auris_B11221	495009	CTTTTTTTTTTTTTTTTT	CTTTTTTTTTTTTTTTT	101.906	NO	YES	TRUE	-1	153	16	11	19	43	89	27	62	CJI97_004769	CJI97_004770	Intergenic	-	+	31	674	NotInFile	NotInFile	1_S1	B11221	NA	FALSE	Parent	TRUE	TRUE
439	PGLS01000006_C_auris_B11221	507121	GAAAAAAAAAAAAAAAAAAAAAAAAAAAAAAA	GAAAAAAAAAAAAAAAAAAAAAAAAAAAAA	17.4033	NO	NO	TRUE	-2	71	7	8	11	0	26	15	11	CJI97_004775	CJI97_004776	Intergenic	+	+	363	1173	NA_NA_NA	NA_WHI3_WHI3	1_S1	B11221	NA	FALSE	Parent	TRUE	FALSE
440	PGLS01000006_C_auris_B11221	507986	GTTTTTTTTTTTTTTT	GTTTTTTTTTTTTTT	90.7894	NO	NO	TRUE	-1	106	15	2	17	11	45	17	28	CJI97_004775	CJI97_004776	Intergenic	+	+	1228	308	NA_NA_NA	NA_WHI3_WHI3	1_S1	B11221	NA	FALSE	Parent	TRUE	TRUE
441	PGLS01000006_C_auris_B11221	547506	GCCCC	GCCCCC	228.394	YES	YES	TRUE	1	228	4	5	101	113	223	9	214	CJI97_004795	CJI97_004796	Intergenic	-	+	1592	2176	NA_RPN7_RPN7	NA_NA_NA	1_S1	B11221	NA	FALSE	Parent	TRUE	TRUE
442	PGLS01000006_C_auris_B11221	560397	TCCCC	TCCCCC	228.396	YES	YES	TRUE	1	221	2	6	99	108	215	8	207	CJI97_004801	NA	Gene	+	NA	1736	NA	NA_NA_SDD3	NotInFile	1_S1	B11221	NA	FALSE	Parent	TRUE	TRUE
443	PGLS01000006_C_auris_B11221	664180	ATTTTTTTTTTTTTTTTTTTTTT	ATTTTTTTTTTTTTTTTTTTT	161.043	NO	YES	TRUE	-2	176	8	5	38	41	92	13	79	CJI97_004844	CJI97_004845	Intergenic	-	+	1180	1714	NA_VAC8_VAC8	NA_NA_YSC84	1_S1	B11221	NA	FALSE	Parent	TRUE	TRUE
444	PGLS01000006_C_auris_B11221	678751	TGGGGG	TGGGGGG	228.4	YES	YES	TRUE	1	213	5	4	106	89	204	9	195	CJI97_004850	CJI97_004851	Intergenic	-	-	988	195	NA_OPT1_OPT1	NA_RNR1_RNR1	1_S1	B11221	NA	FALSE	Parent	TRUE	TRUE
445	PGLS01000006_C_auris_B11221	688331	GAAAAAAAAAAAAAAAAAAA	GAAAAAAAAAAAAAAAAAA	132.157	NO	YES	TRUE	-1	151	6	12	32	32	82	18	64	CJI97_004855	CJI97_004856	Intergenic	-	+	178	394	NA_NA_NA	NA_NA_MUS81	1_S1	B11221	NA	FALSE	Parent	TRUE	TRUE
446	PGLS01000006_C_auris_B11221	714460	TGGGGG	TGGGGGG	228.362	YES	YES	TRUE	1	199	9	7	82	89	187	16	171	CJI97_004869	CJI97_004870	Intergenic	-	-	4	4097	NA_NA_NA	NA_NA_NA	1_S1	B11221	NA	FALSE	Parent	TRUE	TRUE
447	PGLS01000006_C_auris_B11221	740009	TCCCCC	TCCCCCC	228.399	YES	YES	TRUE	1	235	7	2	104	109	222	9	213	CJI97_004876	NA	Gene	+	NA	5915	NA	NA_NA_ECM5	NotInFile	1_S1	B11221	NA	FALSE	Parent	TRUE	TRUE
448	PGLS01000006_C_auris_B11221	756508	TAAAAAAAAAAAAAAAAAAAAAAAA	TAAAAAAAAAAAAAAAAAAAAAA	67.1766	NO	YES	TRUE	-2	126	5	3	18	29	55	8	47	CJI97_004886	CJI97_004887	Intergenic	-	+	287	1084	NA_NA_UTP25	NA_NA_ICE2	1_S1	B11221	NA	FALSE	Parent	TRUE	FALSE
449	PGLS01000006_C_auris_B11221	844081	CAAAAAAAAAAAAAAAAAAAAAA	CAAAAAAAAAAAAAAAAAAAA	98.1612	NO	YES	TRUE	-2	187	19	34	17	19	89	53	36	CJI97_004915	CJI97_004916	Intergenic	+	+	275	318	NA_NA_NA	NA_NA_NA	1_S1	B11221	NA	FALSE	Parent	TRUE	TRUE
450	PGLS01000006_C_auris_B11221	851033	ATTTTTTTTTTTTTTTTTTT	ATTTTTTTTTTTTTTTTTTTTT	115.491	NO	YES	TRUE	2	159	13	16	25	26	80	29	51	CJI97_004918	CJI97_004919	Intergenic	-	+	916	596	NA_NA_NA	NA_NA_NA	1_S1	B11221	NA	FALSE	Parent	TRUE	FALSE
451	PGLS01000006_C_auris_B11221	864827	CTTTTTTTTTTTTTTTTTTTTTTTTTTTT	CTTTTTTTTTTTTTTTTTTTTTTTTTT	11.9672	NO	NO	TRUE	-2	83	3	4	10	3	20	7	13	CJI97_004925	CJI97_004926	Intergenic	+	+	6	806	NA_NA_NA	NA_ECM14_ECM14	1_S1	B11221	NA	FALSE	Parent	TRUE	FALSE
452	PGLS01000006_C_auris_B11221	933972	CGGGG	CGGGGG	228.411	YES	YES	TRUE	1	185	0	3	78	95	176	3	173	CJI97_004958	NA	Gene	+	NA	727	NA	NA_NA_MMT1	NotInFile	1_S1	B11221	NA	FALSE	Parent	TRUE	TRUE
453	PGLS01000006_C_auris_B11221	966657	CTTTTTTTTTTTTTTTTT	CTTTTTTTTTTTTTTTTTT	108.031	NO	YES	TRUE	1	120	5	8	22	21	56	13	43	CJI97_004971	CJI97_004972	Intergenic	+	+	910	41	NA_CEX1_CEX1	NA_NA_NA	1_S1	B11221	NA	FALSE	Parent	TRUE	TRUE
454	PGLS01000006_C_auris_B11221	996331	TC	T	227.41	YES	NO	TRUE	-1	60	0	2	8	36	46	2	44	CJI97_004980	NA	Intergenic_CHRend	-	NA	7073	NA	NA_NA_NA	NotInFile	1_S1	B11221	NA	FALSE	Parent	TRUE	TRUE
455	PGLS01000007_C_auris_B11221	2	CACC	CACCCAGACACC	43.4147	NO	NO	TRUE	8	5	0	0	2	0	2	0	2	NA	CJI97_004981	Intergenic_CHRstart	NA	+	NA	7016	NotInFile	NA_NA_NA	1_S1	B11221	NA	FALSE	Parent	TRUE	TRUE
456	PGLS01000007_C_auris_B11221	30621	TCC	TCCC	228.371	YES	YES	TRUE	1	219	11	1	107	95	214	12	202	CJI97_004991	NA	Gene	-	NA	6793	NA	NA_PRP8_PRP8	NotInFile	1_S1	B11221	NA	FALSE	Parent	TRUE	TRUE
457	PGLS01000007_C_auris_B11221	56993	G	A	100.997	NO	NO	FALSE	0	64	4	0	19	11	34	4	30	CJI97_004999	CJI97_005000	Intergenic	-	+	350	1182	NotInFile	NA_SPE3_SPE3	1_S1	B11221	NA	FALSE	Parent	TRUE	TRUE
458	PGLS01000007_C_auris_B11221	103572	C	A	103.131	NO	NO	FALSE	0	37	2	0	9	7	18	2	16	CJI97_005023	CJI97_005024	Intergenic	-	+	206	2157	NA_NA_ATG3	NA_NA_NA	1_S1	B11221	NA	FALSE	Parent	TRUE	TRUE
459	PGLS01000007_C_auris_B11221	119832	GCCCCC	GCCCCCC	228.393	YES	YES	TRUE	1	227	3	7	104	95	209	10	199	CJI97_005031	CJI97_005032	Intergenic	+	+	389	15	NA_ROT1_ROT1	NA_VPS27_VPS27	1_S1	B11221	NA	FALSE	Parent	TRUE	TRUE
460	PGLS01000007_C_auris_B11221	153095	CTTTTTTTTTTTTTTTTTTTTTTTT	CTTTTTTTTTTTTTTTTTTTTT	7.53533	NO	NO	TRUE	-3	133	10	5	11	22	48	15	33	CJI97_005046	CJI97_005047	Intergenic	-	+	1666	803	NA_FGR22_NA	NA_NA_TPH3	1_S1	B11221	NA	FALSE	Parent	TRUE	FALSE
461	PGLS01000007_C_auris_B11221	169722	A	T	48.6183	NO	NO	FALSE	0	49	2	7	8	11	28	9	19	CJI97_005051	CJI97_005052	Intergenic	+	+	33	169	NA_NA_NA	NA_SGT2_SGT2	1_S1	B11221	NA	FALSE	Parent	TRUE	TRUE
462	PGLS01000007_C_auris_B11221	170814	CGGGG	CGGGGG	228.408	YES	YES	TRUE	1	238	3	2	108	112	225	5	220	CJI97_005052	NA	Gene	+	NA	923	NA	NA_SGT2_SGT2	NotInFile	1_S1	B11221	NA	FALSE	Parent	TRUE	TRUE
463	PGLS01000007_C_auris_B11221	191453	GTTTTTTTTTTTTTTTTTT	GTTTTTTTTTTTTTTTT	133.58	NO	YES	TRUE	-2	147	13	16	36	28	93	29	64	CJI97_005063	CJI97_005064	Intergenic	-	+	1440	186	NA_ELA1_ELA1	NotInFile	1_S1	B11221	NA	FALSE	Parent	TRUE	TRUE
464	PGLS01000007_C_auris_B11221	195006	CAAAAAAAAAAAAAAAAAAAAAAAAAA	CAAAAAAAAAAAAAAAAAAAAAAAAA	8.11388	NO	YES	TRUE	-1	144	6	21	23	1	51	27	24	CJI97_005066	CJI97_005067	Intergenic	-	+	617	462	NA_NA_CSL4	NA_NA_NA	1_S1	B11221	NA	FALSE	Parent	TRUE	TRUE
465	PGLS01000007_C_auris_B11221	208185	GTTTTTTTTTTTT	GTTTTTTTTTTT	209.281	YES	YES	TRUE	-1	193	12	4	61	87	164	16	148	CJI97_005070	CJI97_005071	Intergenic	-	-	1205	3077	NA_NA_NA	NA_NA_NA	1_S1	B11221	NA	FALSE	Parent	TRUE	TRUE
466	PGLS01000007_C_auris_B11221	251950	TGGGG	TGGGGG	228.397	YES	YES	TRUE	1	241	4	3	114	110	231	7	224	CJI97_005094	CJI97_005095	Intergenic	-	-	163	497	NA_NA_ERP3	NA_NA_MRPS35	1_S1	B11221	NA	FALSE	Parent	TRUE	TRUE
467	PGLS01000007_C_auris_B11221	260326	GCCC	GCCCC	228.394	YES	YES	TRUE	1	195	4	3	85	95	187	7	180	CJI97_005099	NA	Gene	+	NA	84	NA	NA_NA_NUP133	NotInFile	1_S1	B11221	NA	FALSE	Parent	TRUE	TRUE
468	PGLS01000007_C_auris_B11221	263902	TCCCC	TCCCCC	228.399	YES	YES	TRUE	1	205	5	3	100	89	197	8	189	CJI97_005099	CJI97_005100	Intergenic	+	+	175	411	NA_NA_NUP133	NA_NA_NA	1_S1	B11221	NA	FALSE	Parent	TRUE	TRUE
469	PGLS01000007_C_auris_B11221	275612	CTTTTTTTTTTTTTTTTTT	CTTTTTTTTTTTTTTTTTTT	105.961	NO	YES	TRUE	1	122	5	10	25	23	63	15	48	CJI97_005105	CJI97_005106	Intergenic	+	+	113	151	NA_BNA4_BNA4	NA_TIM44_TIM44	1_S1	B11221	NA	FALSE	Parent	TRUE	TRUE
470	PGLS01000007_C_auris_B11221	282413	TGGGG	TGGGGG	228.374	YES	YES	TRUE	1	198	4	8	79	93	184	12	172	CJI97_005108	NA	Gene	+	NA	1236	NA	NA_HGT19_NA	NotInFile	1_S1	B11221	NA	FALSE	Parent	TRUE	TRUE
471	PGLS01000007_C_auris_B11221	363169	ATTTTTTTTTTTTTT	ATTTTTTTTTTTTT	216.368	YES	YES	TRUE	-1	190	4	0	72	73	149	4	145	CJI97_005146	CJI97_005147	Intergenic	-	-	856	1169	NA_NA_NA	NA_NA_NA	1_S1	B11221	NA	FALSE	Parent	TRUE	TRUE
472	PGLS01000007_C_auris_B11221	364978	GAAAAAAAAAAAAAAAAAAAA	GAAAAAAAAAAAAAAAAA	28.1301	NO	YES	TRUE	-3	134	7	20	30	1	58	27	31	CJI97_005147	CJI97_005148	Intergenic	-	+	278	3028	NA_NA_NA	NA_NA_NA	1_S1	B11221	NA	FALSE	Parent	TRUE	FALSE
473	PGLS01000007_C_auris_B11221	370593	CGGGG	CGGGGG	228.405	YES	YES	TRUE	1	194	3	2	88	90	183	5	178	CJI97_005148	CJI97_005149	Intergenic	+	+	344	347	NA_NA_NA	NA_NA_MAG1	1_S1	B11221	NA	FALSE	Parent	TRUE	TRUE
474	PGLS01000007_C_auris_B11221	451413	TGGGG	TGGGGG	228.396	YES	YES	TRUE	1	234	7	4	123	85	219	11	208	CJI97_005189	NA	Gene	+	NA	1147	NA	NA_STE13_STE13	NotInFile	1_S1	B11221	NA	FALSE	Parent	TRUE	TRUE
475	PGLS01000007_C_auris_B11221	474432	CAAAAAAAAAAAAAAAAAAAAAA	CAAAAAAAAAAAAAAAAAAAAA	30.4745	NO	NO	TRUE	-1	110	7	11	10	6	34	18	16	CJI97_005197	CJI97_005198	Intergenic	-	+	99	2665	NA_NA_TFB2	NA_SRR1_NA	1_S1	B11221	NA	FALSE	Parent	TRUE	FALSE
476	PGLS01000007_C_auris_B11221	491105	CAAAAAAAAAAAAAAAAAA	CAAAAAAAAAAAAAAAAA	85.0244	NO	YES	TRUE	-1	186	28	12	33	31	104	40	64	CJI97_005205	CJI97_005206	Intergenic	-	+	130	1633	NA_HMO1_HMO1	NA_MCT1_MCT1	1_S1	B11221	NA	FALSE	Parent	TRUE	TRUE
477	PGLS01000007_C_auris_B11221	504373	GAAAAAAAAAAAAAAAAAAA	GAAAAAAAAAAAAAAAAAA	73.7506	NO	YES	TRUE	-1	154	5	23	38	12	78	28	50	CJI97_005211	CJI97_005212	Intergenic	-	+	135	2049	NA_NA_ALG14	NA_LSC2_LSC2	1_S1	B11221	NA	FALSE	Parent	TRUE	TRUE
478	PGLS01000007_C_auris_B11221	559916	ATTTTTTTTTTTTTTTTTTTTT	ATTTTTTTTTTTTTTTTTTTT	48.4298	NO	YES	TRUE	-1	177	18	23	21	18	80	41	39	CJI97_005243	CJI97_005244	Intergenic	-	+	370	644	NA_NA_NA	NA_NA_AIM18	1_S1	B11221	NA	FALSE	Parent	TRUE	TRUE
479	PGLS01000007_C_auris_B11221	574320	CTTTTTTTTTTTTTTTTTTTTT	CTTTTTTTTTTTTTTTTTTTT	21.3124	NO	YES	TRUE	-1	158	16	26	15	19	76	42	34	CJI97_005250	CJI97_005251	Intergenic	-	+	1072	2910	NA_YTA6_SAP1	NA_NA_NA	1_S1	B11221	NA	FALSE	Parent	TRUE	FALSE
480	PGLS01000007_C_auris_B11221	580110	TGGG	TGGGG	228.411	YES	YES	TRUE	1	227	3	1	93	118	215	4	211	CJI97_005252	CJI97_005253	Intergenic	-	+	336	1093	NA_NA_NA	NA_NA_CAJ1	1_S1	B11221	NA	FALSE	Parent	TRUE	TRUE
481	PGLS01000007_C_auris_B11221	605497	CTTTTTTTTTTTTTTTTTTTTT	CTTTTTTTTTTTTTTTTTTT	82.0018	NO	YES	TRUE	-2	141	11	5	16	23	55	16	39	CJI97_005265	CJI97_005266	Intergenic	-	-	1100	597	NA_MRS4_MRS4	NA_NA_NA	1_S1	B11221	NA	FALSE	Parent	TRUE	TRUE
482	PGLS01000007_C_auris_B11221	638340	CTTTTTTTTTTTTTTTTTTTTT	CTTTTTTTTTTTTTTTTTTT	104.699	NO	YES	TRUE	-2	157	10	9	14	33	66	19	47	CJI97_005283	CJI97_005284	Intergenic	-	+	1123	3426	NA_MET4_MET4	NA_PYC2_PYC2	1_S1	B11221	NA	FALSE	Parent	TRUE	TRUE
483	PGLS01000007_C_auris_B11221	646482	AGGG	AGGGG	228.415	YES	YES	TRUE	1	207	3	1	111	86	201	4	197	CJI97_005286	CJI97_005287	Intergenic	+	+	108	198	NA_SOH1_SOH1	NA_NA_SCS3	1_S1	B11221	NA	FALSE	Parent	TRUE	TRUE
484	PGLS01000007_C_auris_B11221	704989	G	A	101.981	NO	NO	FALSE	0	58	4	0	14	11	29	4	25	CJI97_005306	CJI97_005307	Intergenic	-	+	274	4427	NA_NA_PIS1	NA_SHM2_SHM2	1_S1	B11221	NA	FALSE	Parent	TRUE	TRUE
485	PGLS01000007_C_auris_B11221	708690	TAAAAAAAAAAAAAAAAAAAAAAA	TAAAAAAAAAAAAAAAAAAAAA	7.8114	NO	YES	TRUE	-2	142	9	17	21	5	52	26	26	CJI97_005306	CJI97_005307	Intergenic	-	+	3975	726	NA_NA_PIS1	NA_SHM2_SHM2	1_S1	B11221	NA	FALSE	Parent	TRUE	FALSE
486	PGLS01000007_C_auris_B11221	714040	GTTTTTTTTTTTTT	GTTTTTTTTTTTT	193.269	NO	YES	TRUE	-1	182	10	7	60	78	155	17	138	CJI97_005308	CJI97_005309	Intergenic	+	-	1204	870	NA_GLK1_GLK1	NA_NA_NA	1_S1	B11221	NA	FALSE	Parent	TRUE	TRUE
487	PGLS01000007_C_auris_B11221	720731	TAAAAAAAAAAAAAAAAAAAAAAAAAAAA	TAAAAAAAAAAAAAAAAAAAAAAAAAA	93.0207	NO	NO	TRUE	-2	114	4	5	8	15	32	9	23	CJI97_005312	CJI97_005313	Intergenic	-	-	287	1367	NA_ERG251_NA	NA_CPA1_CPA1	1_S1	B11221	NA	FALSE	Parent	TRUE	TRUE
488	PGLS01000007_C_auris_B11221	738993	CTTTTTTTTTTTTTTTTTT	CTTTTTTTTTTTTTTTT	75.5135	NO	YES	TRUE	-2	137	13	5	11	40	69	18	51	CJI97_005319	CJI97_005320	Intergenic	-	-	239	131	NA_NHP6A_NHP6A	NA_NA_PBY1	1_S1	B11221	NA	FALSE	Parent	TRUE	FALSE
489	PGLS01000007_C_auris_B11221	753314	TAAAAAAAAAAAAAAAAAAAAA	TAAAAAAAAAAAAAAAAAAA	38.0246	NO	YES	TRUE	-2	153	11	25	23	16	75	36	39	CJI97_005326	CJI97_005327	Intergenic	-	+	1011	388	NA_APM1_APM1	NA_PGA4_GAS5	1_S1	B11221	NA	FALSE	Parent	TRUE	TRUE
490	PGLS01000007_C_auris_B11221	785495	GTTTTTTTTTTTTTTTTTTT	GTTTTTTTTTTTTTTTTTT	21.2754	NO	YES	TRUE	-1	143	14	17	4	17	52	31	21	CJI97_005342	CJI97_005343	Intergenic	+	+	3158	256	NA_SMT3_SMT3	NA_PSP1_PSP1	1_S1	B11221	NA	FALSE	Parent	TRUE	TRUE
491	PGLS01000007_C_auris_B11221	808843	TCCCCC	TCCCCCC	228.415	YES	YES	TRUE	1	193	2	2	95	82	181	4	177	CJI97_005352	NA	Gene	+	NA	1240	NA	NA_STE23_STE23	NotInFile	1_S1	B11221	NA	FALSE	Parent	TRUE	TRUE
492	PGLS01000007_C_auris_B11221	890654	CGGGG	CGGGGG	228.394	YES	YES	TRUE	1	243	2	5	104	118	229	7	222	CJI97_005393	CJI97_005394	Intergenic	+	-	188	121	NA_YDC1_YDC1	NA_MSH2_MSH2	1_S1	B11221	NA	FALSE	Parent	TRUE	TRUE
493	PGLS01000007_C_auris_B11221	899487	TGGGG	TGGGGG	228.318	YES	YES	TRUE	1	159	3	11	60	46	120	14	106	CJI97_005397	CJI97_005398	Intergenic	-	-	60	1169	NA_AUR1_AUR1	NA_NA_NA	1_S1	B11221	NA	FALSE	Parent	TRUE	TRUE
494	PGLS01000007_C_auris_B11221	914190	GCCCC	GCCCCC	228.4	YES	YES	TRUE	1	198	5	2	100	84	191	7	184	CJI97_005403	NA	Gene	+	NA	275	NA	NA_NA_NMA1	NotInFile	1_S1	B11221	NA	FALSE	Parent	TRUE	TRUE
495	PGLS01000007_C_auris_B11221	1026255	ACC	ACCC	228.4	YES	YES	TRUE	1	162	3	2	60	87	152	5	147	CJI97_005450	CJI97_005451	Intergenic	+	+	144	388	NA_SRV2_SRV2	NA_YDJ1_YDJ1	1_S1	B11221	NA	FALSE	Parent	TRUE	TRUE
496	PGLS01000007_C_auris_B11221	1051753	TAAAAAAAAAAAAAAAAAAAAA	TAAAAAAAAAAAAAAAAAAA	111.759	NO	YES	TRUE	-2	132	5	12	28	23	68	17	51	CJI97_005463	CJI97_005464	Intergenic	+	+	2472	256	NA_SUR7_SUR7	NA_PTK2_PTK2	1_S1	B11221	NA	FALSE	Parent	TRUE	TRUE
497	PGLS01000007_C_auris_B11221	1080656	TCCCC	TCCCCC	228.403	YES	YES	TRUE	1	211	3	4	91	105	203	7	196	CJI97_005474	NA	Gene	+	NA	84	NA	NA_NA_MIP1	NotInFile	1_S1	B11221	NA	FALSE	Parent	TRUE	TRUE
498	PGLS01000007_C_auris_B11221	1085177	CGGGG	CGGGGG	228.423	YES	YES	TRUE	1	230	2	1	103	107	213	3	210	CJI97_005475	CJI97_005476	Intergenic	+	+	6	678	NA_NA_PCC1	NA_NA_NA	1_S1	B11221	NA	FALSE	Parent	TRUE	TRUE
499	PGLS01000007_C_auris_B11221	1167587	CCTACTACTACTACTACTACTACTACTACTACTACTACTACTACTACTACTACTACTACTACTACTACTACTACTACTACTACTACTAC	CCTACTACTACTACTACTACTACTACTACTACTACTACTACTACTACTACTACTACTACTACTACTACTACTACTACTACTACTAC	207.175	YES	NO	TRUE	-3	58	3	4	9	8	24	7	17	CJI97_005509	CJI97_005510	Intergenic	-	-	105	162	NA_UTP18_UTP18	NA_NA_LOS1	1_S1	B11221	NA	FALSE	Parent	TRUE	TRUE
500	PGLS01000007_C_auris_B11221	1173703	CAAAAAAAAAAAAAAAAAAAA	CAAAAAAAAAAAAAAAAAAA	73.9227	NO	YES	TRUE	-1	153	7	15	37	10	69	22	47	CJI97_005510	CJI97_005511	Intergenic	-	-	2988	2041	NA_NA_LOS1	NA_NA_NA	1_S1	B11221	NA	FALSE	Parent	TRUE	TRUE
501	PGLS01000007_C_auris_B11221	1177706	ATTTTTTTTTTTTTTTTTT	ATTTTTTTTTTTTTTTTT	124.463	NO	YES	TRUE	-1	155	8	8	50	33	99	16	83	CJI97_005511	CJI97_005512	Intergenic	-	+	856	3358	NA_NA_NA	NA_NRG1_NRG2	1_S1	B11221	NA	FALSE	Parent	TRUE	TRUE
502	PGLS01000007_C_auris_B11221	1178636	TCCCCC	TCCCCCC	228.398	YES	YES	TRUE	1	203	3	4	98	89	194	7	187	CJI97_005511	CJI97_005512	Intergenic	-	+	1786	2428	NA_NA_NA	NA_NRG1_NRG2	1_S1	B11221	NA	FALSE	Parent	TRUE	TRUE
503	PGLS01000007_C_auris_B11221	1195165	TAAAAAAAAAAAAAAAAAAAAAA	TAAAAAAAAAAAAAAAAAAAAA	39.8055	NO	NO	TRUE	-1	132	6	10	21	11	48	16	32	CJI97_005516	NA	Gene	-	NA	277	NA	NA_NA_NA	NotInFile	1_S1	B11221	NA	FALSE	Parent	TRUE	TRUE
504	PGLS01000007_C_auris_B11221	1264234	ACCCC	ACCCCC	228.418	YES	YES	TRUE	1	232	5	2	119	99	225	7	218	CJI97_005554	NA	Gene	+	NA	366	NA	NA_NA_NNT1	NotInFile	1_S1	B11221	NA	FALSE	Parent	TRUE	TRUE
505	PGLS01000007_C_auris_B11221	1305027	CGGG	CGGGG	228.372	YES	YES	TRUE	1	188	6	3	89	86	184	9	175	CJI97_005575	NA	Gene	+	NA	22	NA	NA_QDR1_QDR1	NotInFile	1_S1	B11221	NA	FALSE	Parent	TRUE	TRUE
506	PGLS01000007_C_auris_B11221	1360193	CGGGG	CGGGGG	228.401	YES	YES	TRUE	1	212	4	5	94	100	203	9	194	CJI97_005600	CJI97_005601	Intergenic	-	-	220	846	NA_NA_NA	NA_NA_NA	1_S1	B11221	NA	FALSE	Parent	TRUE	TRUE
507	PGLS01000007_C_auris_B11221	1379932	G	T	74.7528	NO	YES	FALSE	0	89	7	8	19	20	54	15	39	CJI97_005607	CJI97_005608	Intergenic	-	+	704	693	NA_NA_FSF1	NA_PPT2_PPT2	1_S1	B11221	NA	FALSE	Parent	TRUE	TRUE
508	PGLS01000007_C_auris_B11221	1396646	CGGG	CGGGG	228.393	YES	YES	TRUE	1	219	7	4	97	98	206	11	195	CJI97_005615	CJI97_005616	Intergenic	+	-	1038	3002	NA_NA_NA	NotInFile	1_S1	B11221	NA	FALSE	Parent	TRUE	TRUE
509	PGLS01000011_C_auris_B11221	4	AGTA	AGTATGTGAAGTA	56.4346	NO	NO	TRUE	9	9	0	0	8	0	8	0	8	NA	CJI97_005648	Intergenic_CHRstart	NA	+	NA	3286	NotInFile	NA_DAL9_NA	1_S1	B11221	NA	FALSE	Parent	TRUE	TRUE
510	PGLS01000011_C_auris_B11221	4386	ACCC	ACCCC	228.378	YES	YES	TRUE	1	241	3	7	97	124	231	10	221	CJI97_005648	NA	Gene	+	NA	1096	NA	NA_DAL9_NA	NotInFile	1_S1	B11221	NA	FALSE	Parent	TRUE	TRUE
511	PGLS01000011_C_auris_B11221	5945	TCCCC	TCCCCC	228.394	YES	YES	TRUE	1	233	8	2	106	110	226	10	216	CJI97_005648	CJI97_005649	Intergenic	+	+	1088	1337	NA_DAL9_NA	NA_NA_NA	1_S1	B11221	NA	FALSE	Parent	TRUE	TRUE
512	PGLS01000011_C_auris_B11221	10587	ATTTTTTTTTTTTTTTTTTTTTTT	ATTTTTTTTTTTTTTTTTTTTT	36.4941	NO	YES	TRUE	-2	151	11	7	15	30	63	18	45	CJI97_005649	CJI97_005650	Intergenic	+	+	942	415	NA_NA_NA	NA_NA_NA	1_S1	B11221	NA	FALSE	Parent	TRUE	TRUE
513	PGLS01000016_C_auris_B11221	4	GAC	GGAAACCCAGAC	101.415	NO	NO	TRUE	9	8	0	0	6	0	6	0	6	NA	CJI97_005681	Intergenic_CHRstart	NA	-	NA	7963	NotInFile	NotInFile	1_S1	B11221	NA	FALSE	Parent	TRUE	FALSE
514	PGLS01000016_C_auris_B11221	16	GAAA	GAAAA	85.415	NO	NO	TRUE	1	14	0	0	6	1	7	0	7	NA	CJI97_005681	Intergenic_CHRstart	NA	-	NA	7951	NotInFile	NotInFile	1_S1	B11221	NA	FALSE	Parent	TRUE	TRUE
515	PGLS01000016_C_auris_B11221	36	GAAAA	GAAA	176.416	NO	NO	TRUE	-1	23	0	0	13	3	16	0	16	NA	CJI97_005681	Intergenic_CHRstart	NA	-	NA	7931	NotInFile	NotInFile	1_S1	B11221	NA	FALSE	Parent	TRUE	TRUE
516	PGLS01000001_C_auris_B11221	145302	CTTTTTTTTTTTTTTTTTTT	CTTTTTTTTTTTTTTTTT	67.8965	NO	YES	TRUE	-2	170	10	18	37	19	84	28	56	CJI97_000055	CJI97_000056	Intergenic	-	-	514	425	NA_KRE9_KRE9	NA_NA_NA	10_S10	B11221	A31	FALSE	CQ	TRUE	TRUE
517	PGLS01000001_C_auris_B11221	166309	GTTTTTTTTTTTTTTTTTTTT	GTTTTTTTTTTTTTTTTTT	104.578	NO	YES	TRUE	-2	226	11	26	56	31	124	37	87	CJI97_000066	CJI97_000067	Intergenic	-	-	113	799	NA_LTE1_LTE1	NA_NA_SLX9	10_S10	B11221	A31	FALSE	CQ	TRUE	TRUE
518	PGLS01000001_C_auris_B11221	184908	AGGGGGG	AGGGGGGG	228.394	YES	YES	TRUE	1	225	4	5	88	109	206	9	197	CJI97_000076	CJI97_000077	Intergenic	-	-	682	1218	NA_NA_NA	NA_LSP1_PIL1	10_S10	B11221	A31	FALSE	CQ	TRUE	TRUE
519	PGLS01000001_C_auris_B11221	187069	GAAAAAAAAAAAAAAAAAAAAA	GAAAAAAAAAAAAAAAAAAA	22.1718	NO	YES	TRUE	-2	178	21	11	28	4	64	32	32	CJI97_000077	CJI97_000078	Intergenic	-	+	11	2024	NA_LSP1_PIL1	NA_NA_NA	10_S10	B11221	A31	FALSE	CQ	FALSE	FALSE
520	PGLS01000001_C_auris_B11221	203245	GAAAAAAAAAAAAAAAAAAAA	GAAAAAAAAAAAAAAAAAA	26.7748	NO	YES	TRUE	-2	171	14	47	24	3	88	61	27	CJI97_000084	CJI97_000085	Intergenic	-	+	1481	857	NA_EFH1_NA	NA_AVT1_NA	10_S10	B11221	A31	FALSE	CQ	TRUE	TRUE
521	PGLS01000001_C_auris_B11221	217658	ATTTTTTTTTTTTTTTTTT	ATTTTTTTTTTTTTTTT	130.758	NO	YES	TRUE	-2	163	8	15	45	34	102	23	79	CJI97_000091	CJI97_000092	Intergenic	-	+	819	175	NA_NA_NA	NA_CDC46_MCM5	10_S10	B11221	A31	FALSE	CQ	TRUE	FALSE
522	PGLS01000001_C_auris_B11221	238177	ATTTTTTTTTTTTTTTTTT	ATTTTTTTTTTTTTTTTT	81.7799	NO	YES	TRUE	-1	217	25	19	25	52	121	44	77	CJI97_000097	CJI97_000098	Intergenic	-	+	319	730	NA_DYN1_DYN1	NA_NA_SAL1	10_S10	B11221	A31	FALSE	CQ	TRUE	TRUE
523	PGLS01000001_C_auris_B11221	238389	CAAAAAAAAAAAAAAA	CAAAAAAAAAAAAAA	170.19	NO	YES	TRUE	-1	239	20	13	73	76	182	33	149	CJI97_000097	CJI97_000098	Intergenic	-	+	531	518	NA_DYN1_DYN1	NA_NA_SAL1	10_S10	B11221	A31	FALSE	CQ	TRUE	TRUE
524	PGLS01000001_C_auris_B11221	242208	AGGGGG	AGGGGGG	228.407	YES	YES	TRUE	1	220	3	4	100	99	206	7	199	CJI97_000099	NA	Gene	+	NA	816	NA	NA_PMS1_PMS1	NotInFile	10_S10	B11221	A31	FALSE	CQ	TRUE	TRUE
525	PGLS01000001_C_auris_B11221	362594	TAAAAAAAAAAAAA	TAAAAAAAAAAAAAA	212.295	YES	YES	TRUE	1	195	8	5	55	43	111	13	98	CJI97_000159	CJI97_000160	Intergenic	-	-	312	469	NA_NA_MRPL31	NA_NA_NA	10_S10	B11221	A31	FALSE	CQ	TRUE	TRUE
526	PGLS01000001_C_auris_B11221	364946	ATTTTTTTTTTTTTTTTTTTTTTT	ATTTTTTTTTTTTTTTTTTTTT	10.7517	NO	YES	TRUE	-2	173	7	10	12	29	58	17	41	CJI97_000160	CJI97_000161	Intergenic	-	-	1506	1256	NA_NA_NA	NA_NA_NA	10_S10	B11221	A31	FALSE	CQ	FALSE	TRUE
527	PGLS01000001_C_auris_B11221	380516	C	A	225.422	YES	YES	FALSE	0	256	0	0	84	101	185	0	185	CJI97_000166	CJI97_000167	Intergenic	-	-	153	71	NA_THG1_THG1	NA_CDR1_PDR5	10_S10	B11221	A31	FALSE	CQ	FALSE	FALSE
528	PGLS01000001_C_auris_B11221	382387	C	A	225.417	YES	YES	FALSE	0	244	0	0	106	79	185	0	185	CJI97_000167	NA	Gene	-	NA	2726	NA	NA_CDR1_PDR5	NotInFile	10_S10	B11221	A31	FALSE	CQ	FALSE	FALSE
529	PGLS01000001_C_auris_B11221	385642	GTTTTTTTTTTTTTTTTTTTT	GTTTTTTTTTTTTTTTTTTT	8.17808	NO	NO	TRUE	-1	155	4	10	9	23	46	14	32	CJI97_000167	CJI97_000168	Intergenic	-	-	529	1889	NA_CDR1_PDR5	NotInFile	10_S10	B11221	A31	FALSE	CQ	FALSE	TRUE
530	PGLS01000001_C_auris_B11221	489845	GAAAAAAAAAAAAAAAAAAAAA	GAAAAAAAAAAAAAAAAAAA	111.43	NO	YES	TRUE	-2	188	10	29	49	16	104	39	65	CJI97_000214	CJI97_000215	Intergenic	-	+	637	1975	NA_NA_NA	NotInFile	10_S10	B11221	A31	FALSE	CQ	FALSE	TRUE
531	PGLS01000001_C_auris_B11221	580048	GAAAAAAAAAAAAAAAAA	GAAAAAAAAAAAAAAA	67.9322	NO	YES	TRUE	-2	215	7	67	59	4	137	74	63	CJI97_000263	CJI97_000264	Intergenic	+	+	913	170	NA_VCX1_VCX1	NA_PCL2_PCL2	10_S10	B11221	A31	FALSE	CQ	FALSE	FALSE
532	PGLS01000001_C_auris_B11221	784510	CAAAAAAAAAAAAAAAAAAAA	CAAAAAAAAAAAAAAAAAA	57.2868	NO	YES	TRUE	-2	127	22	4	11	28	65	26	39	CJI97_000369	CJI97_000370	Intergenic	+	+	2547	319	NA_NA_NA	NA_ARD_NA	10_S10	B11221	A31	FALSE	CQ	FALSE	TRUE
533	PGLS01000001_C_auris_B11221	853522	TTGCTGCTGCTGCTGCTGCTGCTGCTGCTGCTGCTGCTGCTG	TTGCTGCTGCTGCTGCTGCTGCTGCTGCTGCTGCTGCTG	228.277	YES	YES	TRUE	-3	195	13	3	47	42	105	16	89	CJI97_000402	NA	Gene	-	NA	809	NA	NA_NA_NA	NotInFile	10_S10	B11221	A31	FALSE	CQ	TRUE	TRUE
534	PGLS01000001_C_auris_B11221	854358	CGGGG	CGGGGG	228.386	YES	YES	TRUE	1	157	1	5	43	89	138	6	132	CJI97_000402	CJI97_000403	Intergenic	-	-	27	1442	NA_NA_NA	NA_NA_NA	10_S10	B11221	A31	FALSE	CQ	TRUE	TRUE
535	PGLS01000001_C_auris_B11221	880367	CAAAAAAAAAAAAAAAAAAAAAAA	CAAAAAAAAAAAAAAAAAAAAA	103.9	NO	NO	TRUE	-2	124	7	4	20	8	39	11	28	CJI97_000416	CJI97_000417	Intergenic	-	+	119	2481	NotInFile	NA_CDC24_CDC24	10_S10	B11221	A31	FALSE	CQ	TRUE	TRUE
536	PGLS01000001_C_auris_B11221	903858	TCCCCC	TCCCCCC	184.399	NO	YES	TRUE	1	77	3	1	2	47	53	4	49	CJI97_000423	CJI97_000424	Intergenic	+	+	2678	5552	NA_NA_OTU2	NA_CYC3_CYC3	10_S10	B11221	A31	FALSE	CQ	TRUE	TRUE
537	PGLS01000001_C_auris_B11221	926052	GAAAAAAAAAAAAAAAAAA	GAAAAAAAAAAAAAAAA	42.1337	NO	YES	TRUE	-2	188	11	37	49	4	101	48	53	CJI97_000432	CJI97_000433	Intergenic	-	+	420	1606	NotInFile	NA_SPE2_SPE2	10_S10	B11221	A31	FALSE	CQ	TRUE	TRUE
538	PGLS01000001_C_auris_B11221	979443	T	A	105.78	NO	NO	FALSE	0	61	5	6	9	16	36	11	25	CJI97_000446	CJI97_000447	Intergenic	-	-	4054	475	NA_CTN3_YAT2	NA_CRZ2_NA	10_S10	B11221	A31	FALSE	CQ	FALSE	TRUE
539	PGLS01000001_C_auris_B11221	1012098	TAAAAAAAAAAAAAAAAAAA	TAAAAAAAAAAAAAAAAAA	77.7322	NO	YES	TRUE	-1	208	12	30	41	26	109	42	67	CJI97_000461	CJI97_000462	Intergenic	-	-	1112	1103	NA_NA_NA	NA_GLC7_GLC7	10_S10	B11221	A31	FALSE	CQ	TRUE	TRUE
540	PGLS01000001_C_auris_B11221	1014392	GCCCC	GCCCCC	228.283	YES	YES	TRUE	1	204	8	9	70	71	158	17	141	CJI97_000462	CJI97_000463	Intergenic	-	+	205	1393	NA_GLC7_GLC7	NA_NA_VFA1	10_S10	B11221	A31	FALSE	CQ	TRUE	TRUE
541	PGLS01000001_C_auris_B11221	1014499	CAAAAAAAAAAAAAAAAAAAAA	CAAAAAAAAAAAAAAAAAAA	21.8183	NO	NO	TRUE	-2	121	4	4	5	15	28	8	20	CJI97_000462	CJI97_000463	Intergenic	-	+	312	1286	NA_GLC7_GLC7	NA_NA_VFA1	10_S10	B11221	A31	FALSE	CQ	FALSE	TRUE
542	PGLS01000001_C_auris_B11221	1018610	CTTTTTTTTTTTTTTTTTT	CTTTTTTTTTTTTTTTTT	90.9215	NO	YES	TRUE	-1	174	8	25	48	31	112	33	79	CJI97_000465	CJI97_000466	Intergenic	-	+	53	1200	NA_ARO2_ARO2	NA_NA_NA	10_S10	B11221	A31	FALSE	CQ	TRUE	TRUE
543	PGLS01000001_C_auris_B11221	1029427	GAAAAAAAAAAAAAAAAAA	GAAAAAAAAAAAAAAAAA	27.3943	NO	YES	TRUE	-1	230	19	48	42	1	110	67	43	CJI97_000469	CJI97_000470	Intergenic	-	-	582	115	NA_KGD2_KGD2	NotInFile	10_S10	B11221	A31	FALSE	CQ	TRUE	TRUE
544	PGLS01000001_C_auris_B11221	1048933	C	T	47.7185	NO	NO	FALSE	0	37	4	1	4	14	23	5	18	CJI97_000478	CJI97_000479	Intergenic	+	+	129	750	NA_OFR1_NA	NA_CDR4_NA	10_S10	B11221	A31	FALSE	CQ	FALSE	FALSE
545	PGLS01000001_C_auris_B11221	1086208	TAAAAAAAAAAAAAAAAAAAAAAAA	TAAAAAAAAAAAAAAAAAAAAAA	45.8425	NO	YES	TRUE	-2	162	5	9	22	26	62	14	48	CJI97_000492	CJI97_000493	Intergenic	+	+	1099	316	NA_MYO2_MYO2	NA_NA_NA	10_S10	B11221	A31	FALSE	CQ	TRUE	FALSE
546	PGLS01000001_C_auris_B11221	1116762	T	G	81.012	NO	NO	FALSE	0	76	2	1	6	14	23	3	20	CJI97_000505	CJI97_000506	Intergenic	-	+	2723	265	NA_INP51_INP51	NA_NA_NA	10_S10	B11221	A31	FALSE	CQ	TRUE	TRUE
547	PGLS01000001_C_auris_B11221	1138658	GAAAAAAAAAAAAAAAAAAAAAAAAAA	GAAAAAAAAAAAAAAAAAAAAAAAA	30.521	NO	NO	TRUE	-2	130	8	9	21	3	41	17	24	CJI97_000512	CJI97_000513	Intergenic	+	+	437	3586	NA_FEN12_ELO3	NA_NA_NA	10_S10	B11221	A31	FALSE	CQ	FALSE	FALSE
548	PGLS01000001_C_auris_B11221	1277369	TGGG	TGGGG	228.41	YES	YES	TRUE	1	169	3	1	63	72	139	4	135	CJI97_000583	CJI97_000584	Intergenic	-	-	490	632	NA_NA_NA	NA_HGT16_NA	10_S10	B11221	A31	FALSE	CQ	TRUE	TRUE
549	PGLS01000001_C_auris_B11221	1328667	ATTTTTTTTTTTTTTTTTTTTTTTTTTTT	ATTTTTTTTTTTTTTTTTTTTTTTTTT	4.98214	NO	NO	TRUE	-2	108	9	5	9	17	40	14	26	CJI97_000607	CJI97_000608	Intergenic	+	+	579	385	NA_RPS14B_RPS14B	NA_NA_NA	10_S10	B11221	A31	FALSE	CQ	TRUE	FALSE
550	PGLS01000001_C_auris_B11221	1343829	C	T	8.14829	NO	NO	FALSE	0	19	0	0	3	7	10	0	10	CJI97_000612	CJI97_000613	Intergenic	-	+	762	770	NA_BPH1_BPH1	NA_NA_UBP12	10_S10	B11221	A31	FALSE	CQ	FALSE	TRUE
551	PGLS01000001_C_auris_B11221	1343849	G	T	6.76316	NO	NO	FALSE	0	17	3	0	1	10	14	3	11	CJI97_000612	CJI97_000613	Intergenic	-	+	782	750	NA_BPH1_BPH1	NA_NA_UBP12	10_S10	B11221	A31	FALSE	CQ	FALSE	FALSE
552	PGLS01000001_C_auris_B11221	1442814	G	A	82.7574	NO	NO	FALSE	0	44	5	0	12	7	24	5	19	CJI97_000662	CJI97_000663	Intergenic	-	+	506	3003	NA_SFL1_SFL1	NA_SOK1_SOK1	10_S10	B11221	A31	FALSE	CQ	TRUE	TRUE
553	PGLS01000001_C_auris_B11221	1443194	TGGGGG	TGGGGGG	228.387	YES	YES	TRUE	1	176	2	7	89	45	143	9	134	CJI97_000662	CJI97_000663	Intergenic	-	+	886	2623	NA_SFL1_SFL1	NA_SOK1_SOK1	10_S10	B11221	A31	FALSE	CQ	TRUE	TRUE
554	PGLS01000001_C_auris_B11221	1443743	TGGGG	TGGGGG	228.416	YES	YES	TRUE	1	183	4	0	63	68	135	4	131	CJI97_000662	CJI97_000663	Intergenic	-	+	1435	2074	NA_SFL1_SFL1	NA_SOK1_SOK1	10_S10	B11221	A31	FALSE	CQ	TRUE	TRUE
555	PGLS01000001_C_auris_B11221	1444362	TGGG	TGGGG	228.417	YES	YES	TRUE	1	241	2	4	127	99	232	6	226	CJI97_000662	CJI97_000663	Intergenic	-	+	2054	1455	NA_SFL1_SFL1	NA_SOK1_SOK1	10_S10	B11221	A31	FALSE	CQ	TRUE	TRUE
556	PGLS01000001_C_auris_B11221	1445319	GTTTTTTTTTTTTTTTTT	GTTTTTTTTTTTTTTTT	33.9568	NO	NO	TRUE	-1	56	3	5	0	21	29	8	21	CJI97_000662	CJI97_000663	Intergenic	-	+	3011	498	NA_SFL1_SFL1	NA_SOK1_SOK1	10_S10	B11221	A31	FALSE	CQ	FALSE	TRUE
557	PGLS01000001_C_auris_B11221	1445407	C	T	7.7798	NO	NO	FALSE	0	16	0	4	8	0	12	4	8	CJI97_000662	CJI97_000663	Intergenic	-	+	3099	410	NA_SFL1_SFL1	NA_SOK1_SOK1	10_S10	B11221	A31	FALSE	CQ	FALSE	FALSE
558	PGLS01000001_C_auris_B11221	1445414	C	T	14.1513	NO	NO	FALSE	0	18	0	4	6	0	10	4	6	CJI97_000662	CJI97_000663	Intergenic	-	+	3106	403	NA_SFL1_SFL1	NA_SOK1_SOK1	10_S10	B11221	A31	FALSE	CQ	FALSE	FALSE
559	PGLS01000001_C_auris_B11221	1445420	C	T	8.57968	NO	NO	FALSE	0	18	0	4	3	4	11	4	7	CJI97_000662	CJI97_000663	Intergenic	-	+	3112	397	NA_SFL1_SFL1	NA_SOK1_SOK1	10_S10	B11221	A31	FALSE	CQ	FALSE	FALSE
560	PGLS01000001_C_auris_B11221	1445425	C	T	16.2003	NO	NO	FALSE	0	15	0	2	4	2	8	2	6	CJI97_000662	CJI97_000663	Intergenic	-	+	3117	392	NA_SFL1_SFL1	NA_SOK1_SOK1	10_S10	B11221	A31	FALSE	CQ	FALSE	TRUE
561	PGLS01000001_C_auris_B11221	1463102	ATTTTTTTTTTTTTTTTTT	ATTTTTTTTTTTTTTTTT	100.936	NO	YES	TRUE	-1	242	11	21	62	52	146	32	114	CJI97_000673	CJI97_000674	Intergenic	-	+	1660	552	NA_NA_NA	NotInFile	10_S10	B11221	A31	FALSE	CQ	TRUE	TRUE
562	PGLS01000001_C_auris_B11221	1467529	CA	C	114.364	NO	NO	TRUE	-1	72	4	0	33	2	39	4	35	CJI97_000676	NA	Gene	-	NA	2483	NA	NotInFile	NotInFile	10_S10	B11221	A31	FALSE	CQ	TRUE	TRUE
563	PGLS01000001_C_auris_B11221	1539710	CAAAAAAAAAAAAAAAAAAAAA	CAAAAAAAAAAAAAAAAAAAA	24.1572	NO	YES	TRUE	-1	174	7	12	23	29	71	19	52	CJI97_000705	CJI97_000706	Intergenic	-	+	2697	366	NA_NA_CHD1	NA_RLI1_RLI1	10_S10	B11221	A31	FALSE	CQ	TRUE	FALSE
564	PGLS01000001_C_auris_B11221	1548020	GAAAAAAAAAAAAAAAAAAAAA	GAAAAAAAAAAAAAAAAAAAA	27.6568	NO	YES	TRUE	-1	174	7	28	39	1	75	35	40	CJI97_000709	CJI97_000710	Intergenic	-	+	505	577	NA_SEN15_SEN15	NA_NA_NA	10_S10	B11221	A31	FALSE	CQ	FALSE	TRUE
565	PGLS01000001_C_auris_B11221	1548568	ATTTTTTTTTTTTTTTTTTT	ATTTTTTTTTTTTTTTTT	98.6246	NO	YES	TRUE	-2	212	8	12	52	50	122	20	102	CJI97_000709	CJI97_000710	Intergenic	-	+	1053	29	NA_SEN15_SEN15	NA_NA_NA	10_S10	B11221	A31	FALSE	CQ	FALSE	TRUE
566	PGLS01000001_C_auris_B11221	1619741	CAAAAAAAAAAAAAAAAAAA	CAAAAAAAAAAAAAAAAAA	71.725	NO	YES	TRUE	-1	229	9	32	36	34	111	41	70	CJI97_000740	CJI97_000741	Intergenic	+	+	1171	840	NA_TIM54_TIM54	NA_GDH3_GDH3	10_S10	B11221	A31	FALSE	CQ	FALSE	TRUE
567	PGLS01000001_C_auris_B11221	1634973	ATTTTTTTTTTTTTTTTTT	ATTTTTTTTTTTTTTTT	161.17	NO	YES	TRUE	-2	136	4	7	37	25	73	11	62	CJI97_000749	CJI97_000750	Intergenic	-	-	299	3203	NA_LRG1_LRG1	NA_GPI15_GPI15	10_S10	B11221	A31	FALSE	CQ	TRUE	TRUE
568	PGLS01000001_C_auris_B11221	1654739	CTTTTTTTTTTTTTTTTTTT	CTTTTTTTTTTTTTTTTTT	24.4647	NO	YES	TRUE	-1	188	28	10	17	30	85	38	47	CJI97_000757	CJI97_000758	Intergenic	-	+	520	1150	NA_DAL4_DAL4	NA_MGE1_MGE1	10_S10	B11221	A31	FALSE	CQ	FALSE	TRUE
569	PGLS01000001_C_auris_B11221	1701373	ATTTTTTTTTTTTTTTTTTTT	ATTTTTTTTTTTTTTTTTTT	54.6799	NO	YES	TRUE	-1	148	16	8	12	26	62	24	38	CJI97_000777	CJI97_000778	Intergenic	+	+	235	1271	NA_EHT1_EHT1	NA_NA_ART5	10_S10	B11221	A31	FALSE	CQ	FALSE	TRUE
570	PGLS01000001_C_auris_B11221	1755731	CTTTTTTTTTTTTTTTTTTTTTT	CTTTTTTTTTTTTTTTTTTTT	74.3173	NO	YES	TRUE	-2	195	11	24	35	17	87	35	52	CJI97_000799	CJI97_000800	Intergenic	+	+	2725	165	NA_DFI1_NA	NA_NA_NA	10_S10	B11221	A31	FALSE	CQ	FALSE	TRUE
571	PGLS01000001_C_auris_B11221	1843075	CTTTTTTTTTTTTTTTTTTTTTTTTTTTTTT	CTTTTTTTTTTTTTTTTTTTTTTTTTT	40.7036	NO	NO	TRUE	-4	100	5	3	1	13	22	8	14	CJI97_000847	CJI97_000848	Intergenic	-	+	2984	1282	NA_TRY5_NA	NA_NA_NA	10_S10	B11221	A31	FALSE	CQ	FALSE	FALSE
572	PGLS01000001_C_auris_B11221	1879837	CTTTTTTTTTTTTTTTTTTTT	CTTTTTTTTTTTTTTTTTT	38.494	NO	YES	TRUE	-2	165	12	18	38	15	83	30	53	CJI97_000864	CJI97_000865	Intergenic	-	+	483	1613	NA_NA_NA	NA_PDK2_PKP1	10_S10	B11221	A31	FALSE	CQ	FALSE	FALSE
573	PGLS01000001_C_auris_B11221	1994093	TGGGGG	TGGGGGG	228.391	YES	YES	TRUE	1	239	5	7	86	128	226	12	214	CJI97_000922	CJI97_000923	Intergenic	+	+	1426	1028	NA_LIG4_DNL4	NA_NA_NA	10_S10	B11221	A31	FALSE	CQ	TRUE	TRUE
574	PGLS01000001_C_auris_B11221	1999580	CAAAAAAAAAAAAAAAAA	CAAAAAAAAAAAAAAAA	158.196	NO	YES	TRUE	-1	237	9	18	74	68	169	27	142	CJI97_000923	CJI97_000924	Intergenic	+	-	3815	1889	NA_NA_NA	NA_NA_NA	10_S10	B11221	A31	FALSE	CQ	TRUE	TRUE
575	PGLS01000001_C_auris_B11221	2037954	CGGGG	CGGGGG	228.411	YES	YES	TRUE	1	243	4	3	115	112	234	7	227	CJI97_000941	NA	Gene	-	NA	1412	NA	NA_SWC4_SWC4	NotInFile	10_S10	B11221	A31	FALSE	CQ	TRUE	TRUE
576	PGLS01000001_C_auris_B11221	2126731	CAAAAAAAAAAAAAAAAAAAAA	CAAAAAAAAAAAAAAAAAA	63.6204	NO	YES	TRUE	-3	208	8	31	28	19	86	39	47	CJI97_000978	CJI97_000979	Intergenic	-	-	83	1056	NA_NA_NA	NA_NA_CIN4	10_S10	B11221	A31	FALSE	CQ	FALSE	TRUE
577	PGLS01000001_C_auris_B11221	2156599	CGGGGG	CGGGGGG	228.415	YES	YES	TRUE	1	242	3	2	123	99	227	5	222	CJI97_000988	NA	Gene	+	NA	769	NA	NA_NA_NA	NotInFile	10_S10	B11221	A31	FALSE	CQ	TRUE	TRUE
578	PGLS01000001_C_auris_B11221	2173244	ATTTTTTTTTTTTTTTTTTTTT	ATTTTTTTTTTTTTTTTTTTT	39.7478	NO	YES	TRUE	-1	174	10	11	25	29	75	21	54	CJI97_000994	CJI97_000995	Intergenic	-	-	1805	741	NA_FRS2_FRS2	NA_LPD1_LPD1	10_S10	B11221	A31	FALSE	CQ	TRUE	TRUE
579	PGLS01000001_C_auris_B11221	2189193	GAAAAAAAAAAAAAAAAAAAAA	GAAAAAAAAAAAAAAAAAAAA	25.8504	NO	NO	TRUE	-1	114	4	13	24	0	41	17	24	CJI97_001001	CJI97_001002	Intergenic	-	-	848	427	NA_GEF2_NA	NA_NA_MIC10	10_S10	B11221	A31	FALSE	CQ	FALSE	TRUE
580	PGLS01000002_C_auris_B11221	4	GAC	GACCCAGAC	78.3788	NO	NO	TRUE	6	21	1	0	9	0	10	1	9	NA	CJI97_001076	Intergenic_CHRstart	NA	+	NA	1326	NotInFile	NA_NA_NA	10_S10	B11221	A31	FALSE	CQ	FALSE	FALSE
581	PGLS01000002_C_auris_B11221	151471	TAAAAAAAAAAAAAAAAAA	TAAAAAAAAAAAAAAAA	105.467	NO	YES	TRUE	-2	175	9	24	39	29	101	33	68	CJI97_001136	CJI97_001137	Intergenic	+	+	60	1407	NA_NA_NA	NA_SAM2_SAM2	10_S10	B11221	A31	FALSE	CQ	FALSE	TRUE
582	PGLS01000002_C_auris_B11221	198376	GTTTTTTTTTTTTTT	GTTTTTTTTTTTTT	212.316	YES	YES	TRUE	-1	203	5	9	78	83	175	14	161	CJI97_001152	CJI97_001153	Intergenic	-	-	410	766	NA_MAS2_MAS2	NA_RMT2_RMT2	10_S10	B11221	A31	FALSE	CQ	TRUE	TRUE
583	PGLS01000002_C_auris_B11221	391782	ATTTTTTTTTTTTTTTTTTTTTT	ATTTTTTTTTTTTTTTTTTTTT	70.7237	NO	YES	TRUE	-1	165	10	19	25	9	63	29	34	CJI97_001239	CJI97_001240	Intergenic	-	+	1291	1413	NA_ERO1_ERO1	NA_NA_NA	10_S10	B11221	A31	FALSE	CQ	TRUE	TRUE
584	PGLS01000002_C_auris_B11221	398603	GAAAAAAAAAAAAAAAAAAAA	GAAAAAAAAAAAAAAAAAA	25.9191	NO	YES	TRUE	-2	201	7	40	38	0	85	47	38	CJI97_001242	CJI97_001243	Intergenic	-	+	30	2174	NA_AGP3_AGP3	NA_NA_NA	10_S10	B11221	A31	FALSE	CQ	FALSE	TRUE
585	PGLS01000002_C_auris_B11221	418840	GTTTTTTTTTTTTTTTTTT	GTTTTTTTTTTTTTTTTT	118.325	NO	YES	TRUE	-1	182	5	7	43	45	100	12	88	CJI97_001252	CJI97_001253	Intergenic	-	-	147	1329	NA_NA_PEX32	NA_NA_RCF2	10_S10	B11221	A31	FALSE	CQ	FALSE	TRUE
586	PGLS01000002_C_auris_B11221	606098	AGGGGGG	AGGGGGGG	228.41	YES	YES	TRUE	1	63	0	1	44	13	58	1	57	CJI97_001332	CJI97_001333	Intergenic	-	+	669	1609	NA_KEL1_KEL1	NA_VPS53_VPS53	10_S10	B11221	A31	FALSE	CQ	TRUE	TRUE
587	PGLS01000002_C_auris_B11221	622145	C	T	36.9033	NO	NO	FALSE	0	26	2	1	3	9	15	3	12	CJI97_001341	CJI97_001342	Intergenic	-	+	226	1221	NA_TUP1_TUP1	NA_NA_COX16	10_S10	B11221	A31	FALSE	CQ	TRUE	TRUE
588	PGLS01000002_C_auris_B11221	622147	A	T	18.8062	NO	NO	FALSE	0	26	1	2	4	8	15	3	12	CJI97_001341	CJI97_001342	Intergenic	-	+	228	1219	NA_TUP1_TUP1	NA_NA_COX16	10_S10	B11221	A31	FALSE	CQ	TRUE	TRUE
589	PGLS01000002_C_auris_B11221	675935	GAAAAAAAAAAAAAAAAAAAA	GAAAAAAAAAAAAAAAAAAA	26.6527	NO	YES	TRUE	-1	107	7	16	27	1	51	23	28	CJI97_001369	CJI97_001370	Intergenic	-	+	225	312	NA_NA_APS2	NA_CAS1_YKU70	10_S10	B11221	A31	FALSE	CQ	TRUE	TRUE
590	PGLS01000002_C_auris_B11221	682561	GTTTTTTTTTTTTTTTTTT	GTTTTTTTTTTTTTTTT	111.745	NO	YES	TRUE	-2	228	13	12	64	52	141	25	116	CJI97_001372	CJI97_001373	Intergenic	-	-	511	176	NA_NA_NA	NotInFile	10_S10	B11221	A31	FALSE	CQ	FALSE	TRUE
591	PGLS01000002_C_auris_B11221	729023	TCCCCC	TCCCCCC	228.409	YES	YES	TRUE	1	226	3	4	95	106	208	7	201	CJI97_001393	NA	Gene	+	NA	1265	NA	NA_NAG4_NA	NotInFile	10_S10	B11221	A31	FALSE	CQ	TRUE	TRUE
592	PGLS01000002_C_auris_B11221	764814	CTTTTTTTTTTTTTTTTTTTT	CTTTTTTTTTTTTTTTTTT	90.6661	NO	YES	TRUE	-2	189	8	17	27	42	94	25	69	CJI97_001411	CJI97_001412	Intergenic	-	+	81	1674	NA_NA_NA	NA_SPR3_SPR3	10_S10	B11221	A31	FALSE	CQ	FALSE	TRUE
593	PGLS01000002_C_auris_B11221	765428	ATTTTTTTTTTTTTTTTTTTTTTTTTT	ATTTTTTTTTTTTTTTTTTTTTTTT	4.82921	NO	NO	TRUE	-2	117	11	9	9	8	37	20	17	CJI97_001411	CJI97_001412	Intergenic	-	+	695	1060	NA_NA_NA	NA_SPR3_SPR3	10_S10	B11221	A31	FALSE	CQ	FALSE	FALSE
594	PGLS01000002_C_auris_B11221	783066	CTTTTTTTTTTTTTTTTTTTTTTTT	CTTTTTTTTTTTTTTTTTTTTT	17.1884	NO	NO	TRUE	-3	125	4	16	16	4	40	20	20	CJI97_001419	CJI97_001420	Intergenic	+	+	380	170	NA_SAM37_SAM37	NA_NA_NA	10_S10	B11221	A31	FALSE	CQ	FALSE	FALSE
595	PGLS01000002_C_auris_B11221	825923	CTTTTTTTTTTTTTTTTTTTTT	CTTTTTTTTTTTTTTTTTTTT	10.7617	NO	YES	TRUE	-1	148	13	20	3	28	64	33	31	CJI97_001441	CJI97_001442	Intergenic	-	+	595	485	NA_PET111_PET111	NA_PEX8_NA	10_S10	B11221	A31	FALSE	CQ	FALSE	FALSE
596	PGLS01000002_C_auris_B11221	846775	ATTTTTTTTTTTTTTTTTTTTTT	ATTTTTTTTTTTTTTTTTTTT	30.5336	NO	YES	TRUE	-2	171	11	6	12	32	61	17	44	CJI97_001450	CJI97_001451	Intergenic	+	+	2819	168	NA_GUS1_GUS1	NA_NA_NA	10_S10	B11221	A31	FALSE	CQ	FALSE	TRUE
597	PGLS01000002_C_auris_B11221	958954	AGGGG	AGGGGG	228.405	YES	YES	TRUE	1	169	2	1	36	85	124	3	121	CJI97_001502	CJI97_001503	Intergenic	-	+	1467	1136	NA_NA_NA	NA_ECM4_ECM4	10_S10	B11221	A31	FALSE	CQ	TRUE	TRUE
598	PGLS01000002_C_auris_B11221	1092863	CAAAAAAAAAAAAAAAAAAAAAAAAAA	CAAAAAAAAAAAAAAAAAAAAAAAA	11.7378	NO	NO	TRUE	-2	123	5	6	11	7	29	11	18	CJI97_001565	CJI97_001566	Intergenic	-	+	3386	1569	NotInFile	NA_NA_NA	10_S10	B11221	A31	FALSE	CQ	FALSE	FALSE
599	PGLS01000002_C_auris_B11221	1096135	CTTTTTTTTTTTTTTTTTTT	CTTTTTTTTTTTTTTTTTT	23.8296	NO	NO	TRUE	-1	142	7	10	5	22	44	17	27	CJI97_001566	CJI97_001567	Intergenic	+	+	669	330	NA_NA_NA	NA_HIT1_HIT1	10_S10	B11221	A31	FALSE	CQ	FALSE	TRUE
600	PGLS01000002_C_auris_B11221	1099510	ATTTTTTTTTTTTTTTTTTTTTTTT	ATTTTTTTTTTTTTTTTTTTTTT	36.6343	NO	NO	TRUE	-2	120	3	13	21	5	42	16	26	CJI97_001569	CJI97_001570	Intergenic	-	+	164	376	NA_NA_CDC123	NA_NA_CCT4	10_S10	B11221	A31	FALSE	CQ	FALSE	FALSE
601	PGLS01000002_C_auris_B11221	1118572	CTTTTTTTTTTTTTTTTTTTTTTT	CTTTTTTTTTTTTTTTTTTTTTT	41.6218	NO	YES	TRUE	-1	172	11	21	27	18	77	32	45	CJI97_001580	CJI97_001581	Intergenic	-	+	709	2144	NA_PHO89_PHO89	NA_NA_NFU1	10_S10	B11221	A31	FALSE	CQ	TRUE	TRUE
602	PGLS01000002_C_auris_B11221	1118776	TGGGGGG	TGGGGGGG	228.405	YES	YES	TRUE	1	221	3	4	113	95	215	7	208	CJI97_001580	CJI97_001581	Intergenic	-	+	913	1940	NA_PHO89_PHO89	NA_NA_NFU1	10_S10	B11221	A31	FALSE	CQ	TRUE	TRUE
603	PGLS01000002_C_auris_B11221	1266213	G	A	36.6729	NO	NO	FALSE	0	56	4	4	8	18	34	8	26	CJI97_001644	CJI97_001645	Intergenic	-	-	1008	1348	NA_NA_SRC1	NA_BGL22_NA	10_S10	B11221	A31	FALSE	CQ	FALSE	FALSE
604	PGLS01000002_C_auris_B11221	1266218	C	A	138.073	NO	NO	FALSE	0	47	2	4	9	13	28	6	22	CJI97_001644	CJI97_001645	Intergenic	-	-	1013	1343	NA_NA_SRC1	NA_BGL22_NA	10_S10	B11221	A31	FALSE	CQ	TRUE	TRUE
605	PGLS01000002_C_auris_B11221	1302713	C	T	63.6822	NO	NO	FALSE	0	70	5	7	9	24	45	12	33	CJI97_001663	CJI97_001664	Intergenic	-	+	373	1044	NA_CDH1_CDH1	NA_NA_NA	10_S10	B11221	A31	FALSE	CQ	TRUE	TRUE
606	PGLS01000002_C_auris_B11221	1337777	ATTTTTTTTTTTTTTTTTT	ATTTTTTTTTTTTTTTTT	100.886	NO	YES	TRUE	-1	217	35	10	40	70	155	45	110	CJI97_001684	CJI97_001685	Intergenic	-	-	182	125	NA_TSM1_TAF2	NA_NA_NA	10_S10	B11221	A31	FALSE	CQ	TRUE	TRUE
607	PGLS01000002_C_auris_B11221	1372582	TGGGG	TGGGGG	228.377	YES	YES	TRUE	1	248	4	6	109	117	236	10	226	CJI97_001701	NA	Gene	+	NA	32	NA	NA_NA_RRP17	NotInFile	10_S10	B11221	A31	FALSE	CQ	TRUE	TRUE
608	PGLS01000002_C_auris_B11221	1438933	GCCCCCC	GCCCCCCC	228.378	YES	YES	TRUE	1	228	6	9	100	102	217	15	202	CJI97_001732	NA	Gene	+	NA	1492	NA	NA_NA_NA	NotInFile	10_S10	B11221	A31	FALSE	CQ	TRUE	TRUE
609	PGLS01000002_C_auris_B11221	1517641	TGGGGGG	TGGGGGGG	228.408	YES	YES	TRUE	1	248	3	6	105	120	234	9	225	CJI97_001766	CJI97_001767	Intergenic	-	+	10	1947	NA_NA_DPH5	NA_NA_NA	10_S10	B11221	A31	FALSE	CQ	TRUE	TRUE
610	PGLS01000002_C_auris_B11221	1531772	GAAAAAAAAAAAAAAAAAAA	GAAAAAAAAAAAAAAAAA	59.1264	NO	YES	TRUE	-2	193	10	38	51	4	103	48	55	CJI97_001772	CJI97_001773	Intergenic	-	-	498	134	NA_NA_NA	NA_NA_NA	10_S10	B11221	A31	FALSE	CQ	TRUE	TRUE
611	PGLS01000002_C_auris_B11221	1552810	CTACC	CTACCTTACTCTCTAAGTACC	49.6996	NO	NO	TRUE	16	27	0	17	0	7	24	17	7	CJI97_001779	NA	Intergenic_CHRend	+	NA	149	NA	NA_DIP5_DIP5	NotInFile	10_S10	B11221	A31	FALSE	CQ	FALSE	TRUE
612	PGLS01000003_C_auris_B11221	24	TAAA	TAA	23.2389	NO	NO	TRUE	-1	14	1	0	7	0	8	1	7	NA	CJI97_001780	Intergenic_CHRstart	NA	+	NA	3321	NotInFile	NA_NA_NA	10_S10	B11221	A31	FALSE	CQ	FALSE	FALSE
613	PGLS01000003_C_auris_B11221	68	G	A	139.317	NO	NO	FALSE	0	38	2	0	26	2	30	2	28	NA	CJI97_001780	Intergenic_CHRstart	NA	+	NA	3277	NotInFile	NA_NA_NA	10_S10	B11221	A31	FALSE	CQ	TRUE	TRUE
614	PGLS01000003_C_auris_B11221	88	A	G	187.416	NO	NO	FALSE	0	51	0	0	33	3	36	0	36	NA	CJI97_001780	Intergenic_CHRstart	NA	+	NA	3257	NotInFile	NA_NA_NA	10_S10	B11221	A31	FALSE	CQ	TRUE	TRUE
615	PGLS01000003_C_auris_B11221	12718	GAAAAAAAAAAAAAAAAAAA	GAAAAAAAAAAAAAAAAA	75.4575	NO	YES	TRUE	-2	201	7	33	55	2	97	40	57	CJI97_001783	CJI97_001784	Intergenic	+	+	502	2314	NA_NA_NA	NA_NA_NA	10_S10	B11221	A31	FALSE	CQ	TRUE	TRUE
616	PGLS01000003_C_auris_B11221	27787	ATTTTTTTTTTTTTTTTTTT	ATTTTTTTTTTTTTTTTTT	53.9342	NO	NO	TRUE	-1	102	6	8	4	18	36	14	22	CJI97_001788	CJI97_001789	Intergenic	-	+	2141	350	NA_NA_NA	NA_MNN47_NA	10_S10	B11221	A31	FALSE	CQ	TRUE	TRUE
617	PGLS01000003_C_auris_B11221	38012	CTTTTTTTTTTTTTTTTTTTTTTTTTTTT	CTTTTTTTTTTTTTTTTTTTTTTTTT	4.83213	NO	NO	TRUE	-3	119	2	11	14	0	27	13	14	CJI97_001792	CJI97_001793	Intergenic	+	+	1786	1200	NA_NA_NA	NA_HGT12_NA	10_S10	B11221	A31	FALSE	CQ	FALSE	FALSE
618	PGLS01000003_C_auris_B11221	57257	CAAAAAAAAAAAAAAAAAAAAA	CAAAAAAAAAAAAAAAAAAAA	43.1044	NO	YES	TRUE	-1	175	23	11	22	35	91	34	57	CJI97_001800	CJI97_001801	Intergenic	+	+	679	632	NA_GRP1_NA	NA_CCC1_CCC1	10_S10	B11221	A31	FALSE	CQ	TRUE	TRUE
619	PGLS01000003_C_auris_B11221	77438	GAAAAAAAAAAAAAA	GAAAAAAAAAAAAA	101.864	NO	YES	TRUE	-1	206	10	53	75	7	145	63	82	CJI97_001806	CJI97_001807	Intergenic	+	-	71	44	NA_NA_NA	NA_CEM1_CEM1	10_S10	B11221	A31	FALSE	CQ	TRUE	TRUE
620	PGLS01000003_C_auris_B11221	81123	CTTTTTTTTTTTTTTTTTT	CTTTTTTTTTTTTTTTTTTT	76.7956	NO	YES	TRUE	1	177	13	16	17	47	93	29	64	CJI97_001808	CJI97_001809	Intergenic	-	-	697	836	NA_NA_URN1	NA_TRY4_NA	10_S10	B11221	A31	FALSE	CQ	TRUE	TRUE
621	PGLS01000003_C_auris_B11221	81402	GTTTTTTTTTTTTTTTTT	GTTTTTTTTTTTTTTTT	98.9535	NO	YES	TRUE	-1	200	19	4	18	75	116	23	93	CJI97_001808	CJI97_001809	Intergenic	-	-	976	557	NA_NA_URN1	NA_TRY4_NA	10_S10	B11221	A31	FALSE	CQ	TRUE	TRUE
622	PGLS01000003_C_auris_B11221	162170	ATTTTTTTTTTTTTTTTTTTTTTTT	ATTTTTTTTTTTTTTTTTTTTTT	52.486	NO	YES	TRUE	-2	152	7	13	19	22	61	20	41	CJI97_001844	CJI97_001845	Intergenic	-	+	670	339	NA_MSS116_MSS116	NA_MSO1_MSO1	10_S10	B11221	A31	FALSE	CQ	FALSE	FALSE
623	PGLS01000003_C_auris_B11221	180809	TCCCCCCCCCCC	TCCCCCCCCCCCC	17.888	NO	NO	TRUE	1	39	0	4	0	8	12	4	8	CJI97_001851	CJI97_001852	Intergenic	-	+	1001	1002	NA_NA_EFR3	NA_NA_NA	10_S10	B11221	A31	FALSE	CQ	TRUE	TRUE
624	PGLS01000003_C_auris_B11221	273217	GAAAAAAAAAAAAAAAAAAAAA	GAAAAAAAAAAAAAAAAAAA	30.3697	NO	NO	TRUE	-2	122	4	18	18	0	40	22	18	CJI97_001895	CJI97_001896	Intergenic	+	+	1717	322	NA_MET3_MET3	NA_NA_NA	10_S10	B11221	A31	FALSE	CQ	TRUE	FALSE
625	PGLS01000003_C_auris_B11221	285683	ACCCCCC	ACCCCCCC	228.409	YES	YES	TRUE	1	229	3	3	107	106	219	6	213	CJI97_001900	NA	Gene	+	NA	847	NA	NA_NA_RMD1	NotInFile	10_S10	B11221	A31	FALSE	CQ	TRUE	TRUE
626	PGLS01000003_C_auris_B11221	330009	GTTTTTTTTTTTTTTTTTTTT	GTTTTTTTTTTTTTTTTTTT	38.7174	NO	YES	TRUE	-1	182	10	9	22	32	73	19	54	CJI97_001922	CJI97_001923	Intergenic	-	+	2278	201	NA_NA_NA	NotInFile	10_S10	B11221	A31	FALSE	CQ	TRUE	TRUE
627	PGLS01000003_C_auris_B11221	443076	TGGG	TGGGG	228.41	YES	YES	TRUE	1	248	3	3	100	132	238	6	232	CJI97_001976	CJI97_001977	Intergenic	-	-	36	83	NA_NA_RGL1	NA_DFG10_DFG10	10_S10	B11221	A31	FALSE	CQ	TRUE	TRUE
628	PGLS01000003_C_auris_B11221	544872	CAAAAAAAAAAAAAAAAAAAAAAAAA	CAAAAAAAAAAAAAAAAAAAAAAA	66.3944	NO	YES	TRUE	-2	148	6	18	17	13	54	24	30	CJI97_002018	CJI97_002019	Intergenic	+	+	11	1219	NA_NA_NA	NA_GZF3_GZF3	10_S10	B11221	A31	FALSE	CQ	FALSE	TRUE
629	PGLS01000003_C_auris_B11221	545893	TCCCCC	TCCCCCC	228.394	YES	YES	TRUE	1	147	3	5	61	55	124	8	116	CJI97_002018	CJI97_002019	Intergenic	+	+	1032	198	NA_NA_NA	NA_GZF3_GZF3	10_S10	B11221	A31	FALSE	CQ	TRUE	TRUE
630	PGLS01000003_C_auris_B11221	561643	GCCCCCC	GCCCCCCC	228.402	YES	YES	TRUE	1	249	1	3	120	111	235	4	231	CJI97_002024	CJI97_002025	Intergenic	-	-	215	2009	NA_NA_NA	NA_NA_BMT2	10_S10	B11221	A31	FALSE	CQ	TRUE	TRUE
631	PGLS01000003_C_auris_B11221	624216	GTTTTTTTTTTTTTT	GTTTTTTTTTTTTT	173.064	NO	YES	TRUE	-1	231	37	9	28	109	183	46	137	CJI97_002053	CJI97_002054	Intergenic	-	-	372	82	NA_DIM1_DIM1	NA_NA_NA	10_S10	B11221	A31	FALSE	CQ	TRUE	TRUE
632	PGLS01000003_C_auris_B11221	665921	T	A	83.415	NO	NO	FALSE	0	28	0	0	12	3	15	0	15	CJI97_002073	CJI97_002074	Intergenic	-	+	5682	882	NA_NA_NA	NA_BRG1_NA	10_S10	B11221	A31	FALSE	CQ	TRUE	TRUE
633	PGLS01000003_C_auris_B11221	665923	G	A	74.4193	NO	NO	FALSE	0	31	0	0	12	5	17	0	17	CJI97_002073	CJI97_002074	Intergenic	-	+	5684	880	NA_NA_NA	NA_BRG1_NA	10_S10	B11221	A31	FALSE	CQ	TRUE	TRUE
634	PGLS01000003_C_auris_B11221	665927	C	A	98.2227	NO	NO	FALSE	0	35	0	2	13	4	19	2	17	CJI97_002073	CJI97_002074	Intergenic	-	+	5688	876	NA_NA_NA	NA_BRG1_NA	10_S10	B11221	A31	FALSE	CQ	FALSE	TRUE
635	PGLS01000003_C_auris_B11221	665933	T	A	4.518	NO	NO	FALSE	0	32	4	0	3	9	16	4	12	CJI97_002073	CJI97_002074	Intergenic	-	+	5694	870	NA_NA_NA	NA_BRG1_NA	10_S10	B11221	A31	FALSE	CQ	TRUE	TRUE
636	PGLS01000003_C_auris_B11221	665934	G	A	26.8798	NO	NO	FALSE	0	32	3	0	3	10	16	3	13	CJI97_002073	CJI97_002074	Intergenic	-	+	5695	869	NA_NA_NA	NA_BRG1_NA	10_S10	B11221	A31	FALSE	CQ	FALSE	TRUE
637	PGLS01000003_C_auris_B11221	665935	G	A	15.1053	NO	NO	FALSE	0	34	2	0	4	12	18	2	16	CJI97_002073	CJI97_002074	Intergenic	-	+	5696	868	NA_NA_NA	NA_BRG1_NA	10_S10	B11221	A31	FALSE	CQ	TRUE	TRUE
638	PGLS01000003_C_auris_B11221	665937	G	A	33.3636	NO	NO	FALSE	0	36	0	1	9	10	20	1	19	CJI97_002073	CJI97_002074	Intergenic	-	+	5698	866	NA_NA_NA	NA_BRG1_NA	10_S10	B11221	A31	FALSE	CQ	TRUE	TRUE
639	PGLS01000003_C_auris_B11221	665939	G	A	51.4226	NO	NO	FALSE	0	35	0	0	8	11	19	0	19	CJI97_002073	CJI97_002074	Intergenic	-	+	5700	864	NA_NA_NA	NA_BRG1_NA	10_S10	B11221	A31	FALSE	CQ	TRUE	TRUE
640	PGLS01000003_C_auris_B11221	685090	CTTTTTTTTTTTTTTTTTTT	CTTTTTTTTTTTTTTTTTT	81.8117	NO	YES	TRUE	-1	178	7	25	22	29	83	32	51	CJI97_002080	CJI97_002081	Intergenic	-	+	1419	493	NA_NA_BET3	NA_SUR2_SUR2	10_S10	B11221	A31	FALSE	CQ	TRUE	TRUE
641	PGLS01000003_C_auris_B11221	696298	GAAAAAAAAAAAAAAAAAAAA	GAAAAAAAAAAAAAAAAAA	135.654	NO	YES	TRUE	-2	227	8	46	65	5	124	54	70	CJI97_002086	CJI97_002087	Intergenic	+	+	554	763	NA_NA_NA	NA_SIP5_SIP5	10_S10	B11221	A31	FALSE	CQ	FALSE	TRUE
642	PGLS01000003_C_auris_B11221	788763	GGT	GGTGT	228.339	YES	NO	TRUE	2	67	1	3	3	34	41	4	37	CJI97_002129	NA	Intergenic_CHRend	-	NA	6982	NA	NotInFile	NotInFile	10_S10	B11221	A31	FALSE	CQ	TRUE	TRUE
643	PGLS01000004_C_auris_B11221	5	C	A	9.88514	NO	NO	FALSE	0	5	0	0	3	0	3	0	3	NA	CJI97_002130	Intergenic_CHRstart	NA	-	NA	7494	NotInFile	NA_NA_NA	10_S10	B11221	A31	FALSE	CQ	TRUE	TRUE
644	PGLS01000004_C_auris_B11221	5	CA	CAAAA	14.5685	NO	NO	TRUE	3	5	0	0	2	0	2	0	2	NA	CJI97_002130	Intergenic_CHRstart	NA	-	NA	7494	NotInFile	NA_NA_NA	10_S10	B11221	A31	FALSE	CQ	FALSE	FALSE
645	PGLS01000004_C_auris_B11221	9	A	C	37.4152	NO	NO	FALSE	0	7	0	0	5	0	5	0	5	NA	CJI97_002130	Intergenic_CHRstart	NA	-	NA	7490	NotInFile	NA_NA_NA	10_S10	B11221	A31	FALSE	CQ	FALSE	TRUE
646	PGLS01000004_C_auris_B11221	102	TAAAAAAAAA	TAAAAAAA	228.41	YES	YES	TRUE	-2	68	2	0	33	26	61	2	59	NA	CJI97_002130	Intergenic_CHRstart	NA	-	NA	7397	NotInFile	NA_NA_NA	10_S10	B11221	A31	FALSE	CQ	TRUE	TRUE
647	PGLS01000004_C_auris_B11221	628	A	T	21.4502	NO	YES	FALSE	0	89	0	0	67	3	70	0	70	NA	CJI97_002130	Intergenic_CHRstart	NA	-	NA	6871	NotInFile	NA_NA_NA	10_S10	B11221	A31	FALSE	CQ	TRUE	TRUE
648	PGLS01000004_C_auris_B11221	19847	GTTTTTTTTTTTTTTTTTTTTTT	GTTTTTTTTTTTTTTTTTTTTT	20.6347	NO	YES	TRUE	-1	183	21	9	13	44	87	30	57	CJI97_002135	CJI97_002136	Intergenic	+	-	416	1105	NotInFile	NotInFile	10_S10	B11221	A31	FALSE	CQ	FALSE	TRUE
649	PGLS01000004_C_auris_B11221	57292	A	C	225.417	YES	YES	FALSE	0	315	0	0	104	118	222	0	222	CJI97_002154	NA	Gene	+	NA	611	NA	NA_NA_NA	NotInFile	10_S10	B11221	A31	FALSE	CQ	TRUE	TRUE
650	PGLS01000004_C_auris_B11221	58721	GAAAAAAAAAAAAAAAAAAAAAAAAAAA	GAAAAAAAAAAAAAAAAAAAAAAAAA	10.7932	NO	NO	TRUE	-2	128	8	3	18	3	32	11	21	CJI97_002154	CJI97_002155	Intergenic	+	+	466	309	NA_NA_NA	NA_NA_NA	10_S10	B11221	A31	FALSE	CQ	FALSE	FALSE
651	PGLS01000004_C_auris_B11221	79278	TGGGGG	TGGGGGG	228.332	YES	YES	TRUE	1	108	7	2	29	22	60	9	51	CJI97_002162	CJI97_002163	Intergenic	-	-	166	285	NA_NA_FMP42	NA_NA_NA	10_S10	B11221	A31	FALSE	CQ	TRUE	TRUE
652	PGLS01000004_C_auris_B11221	85639	ATTTTTTTTTTTTTT	ATTTTTTTTTTTTT	195.299	NO	YES	TRUE	-1	201	7	10	92	66	175	17	158	CJI97_002168	CJI97_002169	Intergenic	-	-	309	905	NotInFile	NA_NA_NA	10_S10	B11221	A31	FALSE	CQ	TRUE	TRUE
653	PGLS01000004_C_auris_B11221	98448	TC	TCC	228.405	YES	YES	TRUE	1	245	8	6	116	112	242	14	228	CJI97_002174	NA	Gene	+	NA	1218	NA	NotInFile	NotInFile	10_S10	B11221	A31	FALSE	CQ	TRUE	TRUE
654	PGLS01000004_C_auris_B11221	98689	CT	CTT	228.374	YES	YES	TRUE	1	243	3	10	96	124	233	13	220	CJI97_002174	CJI97_002175	Intergenic	+	+	227	518	NotInFile	NotInFile	10_S10	B11221	A31	FALSE	CQ	TRUE	TRUE
655	PGLS01000004_C_auris_B11221	99041	ATTTTTTTTTTTTTTT	ATTTTTTTTTTTTTTTT	166.1	NO	YES	TRUE	1	241	18	13	67	71	169	31	138	CJI97_002174	CJI97_002175	Intergenic	+	+	579	166	NotInFile	NotInFile	10_S10	B11221	A31	FALSE	CQ	TRUE	TRUE
656	PGLS01000004_C_auris_B11221	203195	GTTTTTTTTTTTTTTTTTTTTTT	GTTTTTTTTTTTTTTTTTTTT	45.2406	NO	YES	TRUE	-2	193	17	7	34	20	78	24	54	CJI97_002227	CJI97_002228	Intergenic	+	+	361	916	NA_NA_NA	NA_NA_NA	10_S10	B11221	A31	FALSE	CQ	TRUE	TRUE
657	PGLS01000004_C_auris_B11221	334502	ATTTTTTTTTTTTTTTT	ATTTTTTTTTTTTTTT	137.164	NO	YES	TRUE	-1	188	7	12	51	53	123	19	104	CJI97_002286	CJI97_002287	Intergenic	+	+	580	525	NA_TRM12_TRM12	NA_CRZ1_CRZ1	10_S10	B11221	A31	FALSE	CQ	TRUE	TRUE
658	PGLS01000004_C_auris_B11221	363610	GCCCCCC	GCCCCCCC	228.414	YES	YES	TRUE	1	238	1	3	103	122	229	4	225	CJI97_002300	CJI97_002301	Intergenic	-	+	438	4174	NA_ENG1_DSE4	NA_SIT1_ARN1	10_S10	B11221	A31	FALSE	CQ	TRUE	TRUE
659	PGLS01000004_C_auris_B11221	420799	GAAAAAAAAAAAAAAAAAAAAAA	GAAAAAAAAAAAAAAAAAAAA	22.221	NO	YES	TRUE	-2	173	6	21	26	0	53	27	26	CJI97_002326	CJI97_002327	Intergenic	+	-	516	1743	NA_UTP13_UTP13	NA_WOR2_NA	10_S10	B11221	A31	FALSE	CQ	FALSE	TRUE
660	PGLS01000004_C_auris_B11221	461503	AGGGGGGG	AGGGGGGGG	102.319	NO	NO	TRUE	1	38	1	1	21	0	23	2	21	CJI97_002340	CJI97_002341	Intergenic	-	-	1032	1588	NA_NA_NA	NA_CPH2_HMS1	10_S10	B11221	A31	FALSE	CQ	TRUE	TRUE
661	PGLS01000004_C_auris_B11221	501671	CTTTTTTTTTTTTTTTTTTTTTTTTTTTTTT	CTTTTTTTTTTTTTTTTTTTTTTTTTTTT	17.544	NO	NO	TRUE	-2	73	2	9	8	2	21	11	10	CJI97_002359	CJI97_002360	Intergenic	-	+	396	204	NA_PTC4_PTC4	NA_NA_NA	10_S10	B11221	A31	FALSE	CQ	FALSE	FALSE
662	PGLS01000004_C_auris_B11221	631449	TAAAAAAAAAAAAAAAAAAAAA	TAAAAAAAAAAAAAAAAAAA	93.4733	NO	YES	TRUE	-2	177	8	25	30	18	81	33	48	CJI97_002417	CJI97_002418	Intergenic	-	+	234	929	NA_LYS4_LYS4	NA_RCE1_RCE1	10_S10	B11221	A31	FALSE	CQ	TRUE	TRUE
663	PGLS01000004_C_auris_B11221	637801	GTTTTTTTTTTTTT	GTTTTTTTTTTTT	127.972	NO	YES	TRUE	-1	236	44	7	10	106	167	51	116	CJI97_002419	CJI97_002420	Intergenic	+	+	204	221	NA_ZDS1_ZDS1	NA_SCS7_SCS7	10_S10	B11221	A31	FALSE	CQ	TRUE	TRUE
664	PGLS01000004_C_auris_B11221	773544	CTTTTTTTTTTT	CTTTTTTTTTTTT	195.23	NO	YES	TRUE	1	136	5	13	48	24	90	18	72	CJI97_002486	CJI97_002487	Intergenic	+	-	299	631	NA_REV3_REV3	NA_HAC1_HAC1	10_S10	B11221	A31	FALSE	CQ	TRUE	TRUE
665	PGLS01000004_C_auris_B11221	968740	CTTTTTTTTTTTTTTTTT	CTTTTTTTTTTTTTTTTTT	131.988	NO	YES	TRUE	1	213	14	15	49	35	113	29	84	CJI97_002580	CJI97_002581	Intergenic	+	+	627	780	NA_NA_NA	NA_NA_NA	10_S10	B11221	A31	FALSE	CQ	TRUE	TRUE
666	PGLS01000004_C_auris_B11221	1024111	TGGGG	TGGGGG	228.405	YES	YES	TRUE	1	246	7	0	113	115	235	7	228	CJI97_002608	NA	Gene	-	NA	1879	NA	NA_NA_TDA9	NotInFile	10_S10	B11221	A31	FALSE	CQ	TRUE	TRUE
667	PGLS01000004_C_auris_B11221	1027868	TGGGG	TGGGGG	228.39	YES	YES	TRUE	1	231	2	6	109	97	214	8	206	CJI97_002608	CJI97_002609	Intergenic	-	+	1878	1202	NA_NA_TDA9	NotInFile	10_S10	B11221	A31	FALSE	CQ	TRUE	TRUE
668	PGLS01000004_C_auris_B11221	1078110	CAAAAAAAAAAAAAAAAAAAA	CAAAAAAAAAAAAAAAAAAA	62.0492	NO	YES	TRUE	-1	208	12	14	44	46	116	26	90	CJI97_002634	CJI97_002635	Intergenic	-	-	1011	55	NotInFile	NotInFile	10_S10	B11221	A31	FALSE	CQ	FALSE	TRUE
669	PGLS01000004_C_auris_B11221	1086357	CTTTTTTTTTTTTTTTTT	CTTTTTTTTTTTTTTTT	98.8559	NO	YES	TRUE	-1	201	33	3	31	53	120	36	84	CJI97_002639	CJI97_002640	Intergenic	-	-	137	890	NA_NA_MCH2	NotInFile	10_S10	B11221	A31	FALSE	CQ	TRUE	TRUE
670	PGLS01000004_C_auris_B11221	1089888	ACCCCCC	ACCCCCCC	228.384	YES	YES	TRUE	1	119	4	1	43	34	82	5	77	CJI97_002641	CJI97_002642	Intergenic	-	+	795	586	NA_AGT1_NA	NA_NA_PNS1	10_S10	B11221	A31	FALSE	CQ	TRUE	TRUE
671	PGLS01000004_C_auris_B11221	1098719	GAAAAAAAAAAAAAAAAAAAAAA	GAAAAAAAAAAAAAAAAAAA	23.3974	NO	YES	TRUE	-3	145	5	18	18	10	51	23	28	CJI97_002646	CJI97_002647	Intergenic	+	+	2747	1152	NA_NA_NA	NA_NA_NA	10_S10	B11221	A31	FALSE	CQ	FALSE	FALSE
672	PGLS01000004_C_auris_B11221	1099161	TCCCCCC	TCCCCCCC	120.255	NO	NO	TRUE	1	29	0	3	0	17	20	3	17	CJI97_002646	CJI97_002647	Intergenic	+	+	3189	710	NA_NA_NA	NA_NA_NA	10_S10	B11221	A31	FALSE	CQ	TRUE	TRUE
673	PGLS01000004_C_auris_B11221	1099267	ACCC	ACCCC	228.419	YES	YES	TRUE	1	117	2	1	73	38	114	3	111	CJI97_002646	CJI97_002647	Intergenic	+	+	3295	604	NA_NA_NA	NA_NA_NA	10_S10	B11221	A31	FALSE	CQ	TRUE	TRUE
674	PGLS01000004_C_auris_B11221	1124909	AGGGGGGGGGGG	AGGGGGGGGGGGG	36.495	NO	YES	TRUE	1	125	17	14	28	2	61	31	30	CJI97_002662	NA	Gene	-	NA	102	NA	NA_TPM2_TPM1	NotInFile	10_S10	B11221	A31	FALSE	CQ	TRUE	TRUE
675	PGLS01000004_C_auris_B11221	1225279	CTTTTTTTTTTTTTTTTTT	CTTTTTTTTTTTTTTTTT	105.81	NO	YES	TRUE	-1	192	28	14	39	50	131	42	89	CJI97_002705	CJI97_002706	Intergenic	-	-	653	1240	NA_CIT1_CIT1	NA_DEM1_EXO5	10_S10	B11221	A31	FALSE	CQ	TRUE	TRUE
676	PGLS01000004_C_auris_B11221	1226305	CTTTTTTTTTTTTTTTTTTTTT	CTTTTTTTTTTTTTTTTTTT	3.95759	NO	YES	TRUE	-2	177	22	25	7	9	63	47	16	CJI97_002705	CJI97_002706	Intergenic	-	-	1679	214	NA_CIT1_CIT1	NA_DEM1_EXO5	10_S10	B11221	A31	FALSE	CQ	FALSE	TRUE
677	PGLS01000004_C_auris_B11221	1243067	TGGGG	TGGGGG	228.423	YES	YES	TRUE	1	173	0	2	71	88	161	2	159	CJI97_002712	CJI97_002713	Intergenic	+	+	1124	1383	NA_NA_NA	NA_HGT17_NA	10_S10	B11221	A31	FALSE	CQ	TRUE	TRUE
678	PGLS01000004_C_auris_B11221	1317925	TAAAAAAAAAAAAAAAA	TAAAAAAAAAAAAAAAAA	79.6243	NO	YES	TRUE	1	135	17	11	17	14	59	28	31	CJI97_002734	CJI97_002735	Intergenic	-	-	178	801	NotInFile	NA_NA_NA	10_S10	B11221	A31	FALSE	CQ	TRUE	TRUE
679	PGLS01000004_C_auris_B11221	1340967	A	AT	99.7325	NO	YES	TRUE	1	133	21	9	18	17	65	30	35	CJI97_002747	CJI97_002748	Intergenic	+	+	113	1054	NA_NA_NA	NA_NA_ERJ5	10_S10	B11221	A31	FALSE	CQ	FALSE	TRUE
680	PGLS01000004_C_auris_B11221	1422282	CTTTTTTTTTTTTTTTTTTTTTTTTTT	CTTTTTTTTTTTTTTTTTTTTTTTT	13.4679	NO	NO	TRUE	-2	147	11	16	10	2	39	27	12	CJI97_002790	CJI97_002791	Intergenic	-	+	249	1470	NotInFile	NA_NA_UGA2	10_S10	B11221	A31	FALSE	CQ	FALSE	FALSE
681	PGLS01000004_C_auris_B11221	1473348	G	GGA	228.292	YES	YES	TRUE	2	110	9	3	63	3	78	12	66	CJI97_002816	CJI97_002817	Intergenic	-	+	1794	1271	NA_CHT3_CTS1	NA_INO1_INO1	10_S10	B11221	A31	FALSE	CQ	TRUE	TRUE
682	PGLS01000004_C_auris_B11221	1473349	A	G	28.7765	NO	YES	FALSE	0	113	9	7	33	7	56	16	40	CJI97_002816	CJI97_002817	Intergenic	-	+	1795	1270	NA_CHT3_CTS1	NA_INO1_INO1	10_S10	B11221	A31	FALSE	CQ	FALSE	TRUE
683	PGLS01000004_C_auris_B11221	1522909	CTTTTTTTTTTTTTTTTTTTATTTTTTTTTTT	CTTTTTTTTTTTTTTTTTTATTTTTTTTTTT	9.48147	NO	YES	TRUE	-1	168	16	26	10	14	66	42	24	CJI97_002844	CJI97_002845	Intergenic	-	+	45	2575	NA_SMF12_SMF1	NA_NA_NA	10_S10	B11221	A31	FALSE	CQ	FALSE	TRUE
684	PGLS01000004_C_auris_B11221	1523777	CGGG	CGGGG	228.425	YES	YES	TRUE	1	162	0	1	94	55	150	1	149	CJI97_002844	CJI97_002845	Intergenic	-	+	913	1707	NA_SMF12_SMF1	NA_NA_NA	10_S10	B11221	A31	FALSE	CQ	TRUE	TRUE
685	PGLS01000004_C_auris_B11221	1562681	ATTTTTTTTTTTTTTTTTTTTT	ATTTTTTTTTTTTTTTTTTTT	65.8151	NO	YES	TRUE	-1	148	9	12	33	20	74	21	53	CJI97_002867	CJI97_002868	Intergenic	+	-	246	54	NA_NA_NA	NotInFile	10_S10	B11221	A31	FALSE	CQ	FALSE	TRUE
686	PGLS01000004_C_auris_B11221	1563096	TAAAAAAAAAAAAAAAAAA	TAAAAAAAAAAAAAAAAA	90.6825	NO	YES	TRUE	-1	196	14	29	54	32	129	43	86	CJI97_002868	CJI97_002869	Intergenic	-	+	291	1753	NotInFile	NA_CEF3_YEF3	10_S10	B11221	A31	FALSE	CQ	TRUE	TRUE
687	PGLS01000004_C_auris_B11221	1758223	TCC	TCCC	22.2098	NO	YES	TRUE	1	140	9	5	51	71	136	14	122	CJI97_002955	NA	Gene	-	NA	1024	NA	NotInFile	NotInFile	10_S10	B11221	A31	FALSE	CQ	TRUE	TRUE
688	PGLS01000004_C_auris_B11221	1766409	GCCCCCC	GCCCCCCC	4.99197	NO	YES	TRUE	1	130	2	3	55	66	126	5	121	CJI97_002957	CJI97_002958	Intergenic	+	+	1539	105	NotInFile	NotInFile	10_S10	B11221	A31	FALSE	CQ	FALSE	TRUE
689	PGLS01000004_C_auris_B11221	1787227	AT	ATT	18.3813	NO	NO	TRUE	1	54	1	1	11	32	45	2	43	CJI97_002971	CJI97_002972	Intergenic	+	-	494	678	NotInFile	NA_TAF60_TAF6	10_S10	B11221	A31	FALSE	CQ	TRUE	TRUE
690	PGLS01000004_C_auris_B11221	1864697	GCCCCC	GCCCCCC	228.409	YES	YES	TRUE	1	231	3	1	116	105	225	4	221	CJI97_003014	NA	Gene	+	NA	1408	NA	NA_MED14_RGR1	NotInFile	10_S10	B11221	A31	FALSE	CQ	TRUE	TRUE
691	PGLS01000004_C_auris_B11221	1868406	C	T	49.7419	NO	NO	FALSE	0	41	1	5	18	5	29	6	23	CJI97_003015	CJI97_003016	Intergenic	-	-	262	278	NA_NA_AVT1	NA_NA_MRM1	10_S10	B11221	A31	FALSE	CQ	FALSE	TRUE
692	PGLS01000004_C_auris_B11221	1868408	A	T	29.6621	NO	NO	FALSE	0	46	2	6	12	10	30	8	22	CJI97_003015	CJI97_003016	Intergenic	-	-	264	276	NA_NA_AVT1	NA_NA_MRM1	10_S10	B11221	A31	FALSE	CQ	FALSE	TRUE
693	PGLS01000004_C_auris_B11221	1880556	ATTTTTTTTTTTTTTT	ATTTTTTTTTTTTTT	183.264	NO	YES	TRUE	-1	216	8	10	98	56	172	18	154	CJI97_003022	CJI97_003023	Intergenic	-	+	93	79	NA_NA_NA	NA_NA_NA	10_S10	B11221	A31	FALSE	CQ	TRUE	TRUE
694	PGLS01000004_C_auris_B11221	1902427	CAAAAAAAAAAAAAAAAAAAAAAAA	CAAAAAAAAAAAAAAAAAAAAAAA	12.7031	NO	NO	TRUE	-1	101	2	20	15	3	40	22	18	CJI97_003031	CJI97_003032	Intergenic	-	+	323	4838	NotInFile	NA_RPS8A_RPS8B	10_S10	B11221	A31	FALSE	CQ	FALSE	FALSE
695	PGLS01000004_C_auris_B11221	1904384	TCC	TCCC	228.395	YES	YES	TRUE	1	236	4	4	114	104	226	8	218	CJI97_003031	CJI97_003032	Intergenic	-	+	2280	2881	NotInFile	NA_RPS8A_RPS8B	10_S10	B11221	A31	FALSE	CQ	TRUE	TRUE
696	PGLS01000004_C_auris_B11221	1999519	C	T	60.5516	NO	NO	FALSE	0	48	1	10	6	12	29	11	18	CJI97_003080	CJI97_003081	Intergenic	+	+	465	200	NA_NA_UBC1	NA_NA_BRE5	10_S10	B11221	A31	FALSE	CQ	TRUE	TRUE
697	PGLS01000004_C_auris_B11221	2067057	CTTTTTTTTTTTTTTTTTTTTTT	CTTTTTTTTTTTTTTTTTTTT	99.6637	NO	YES	TRUE	-2	167	9	14	21	28	72	23	49	CJI97_003121	CJI97_003122	Intergenic	-	+	788	875	NA_HNM1_NA	NA_SMP2_PAH1	10_S10	B11221	A31	FALSE	CQ	TRUE	TRUE
698	PGLS01000004_C_auris_B11221	2108678	ATTTTTTTTTTTTTTTTTTTTTTTTTTT	ATTTTTTTTTTTTTTTTTTTTTTTTT	95.0345	NO	NO	TRUE	-2	121	4	2	14	18	38	6	32	CJI97_003144	CJI97_003145	Intergenic	+	+	352	139	NotInFile	NA_NA_CSI2	10_S10	B11221	A31	FALSE	CQ	TRUE	TRUE
699	PGLS01000004_C_auris_B11221	2164405	G	A	225.417	YES	YES	FALSE	0	308	0	0	109	117	226	0	226	CJI97_003178	CJI97_003179	Intergenic	-	-	185	17	NA_ILV1_ILV1	NA_NA_PEF1	10_S10	B11221	A31	FALSE	CQ	FALSE	FALSE
700	PGLS01000004_C_auris_B11221	2180234	ACCCC	ACCCCC	228.401	YES	YES	TRUE	1	245	7	1	110	121	239	8	231	CJI97_003185	NA	Gene	+	NA	2351	NA	NA_NA_NVJ2	NotInFile	10_S10	B11221	A31	FALSE	CQ	TRUE	TRUE
701	PGLS01000004_C_auris_B11221	2271447	TCCCCCCCCCCCCCCC	TCCCCCCCCCCCCCC	4.38292	NO	NO	TRUE	-1	14	0	0	0	1	1	0	1	CJI97_003234	NA	Gene	+	NA	172	NA	NA_RRN3_RRN3	NotInFile	10_S10	B11221	A31	FALSE	CQ	FALSE	FALSE
702	PGLS01000004_C_auris_B11221	2302791	GTTTTTTTTTTTTTTTTTT	GTTTTTTTTTTTTTTTTT	18.7976	NO	NO	TRUE	-1	146	7	7	29	3	46	14	32	CJI97_003251	CJI97_003252	Intergenic	-	-	109	4211	NA_NA_XBP1	NA_IDP1_IDP1	10_S10	B11221	A31	FALSE	CQ	TRUE	TRUE
703	PGLS01000004_C_auris_B11221	2359974	CAAAAAAAAAAAAAAAAAAAA	CAAAAAAAAAAAAAAAAAAA	62.9198	NO	YES	TRUE	-1	196	7	14	34	27	82	21	61	CJI97_003276	CJI97_003277	Intergenic	+	+	12	1690	NA_ALD6_NA	NA_HAP41_NA	10_S10	B11221	A31	FALSE	CQ	TRUE	TRUE
704	PGLS01000004_C_auris_B11221	2360799	TGGGG	TGGGGG	228.413	YES	YES	TRUE	1	234	3	1	91	111	206	4	202	CJI97_003276	CJI97_003277	Intergenic	+	+	837	865	NA_ALD6_NA	NA_HAP41_NA	10_S10	B11221	A31	FALSE	CQ	TRUE	TRUE
705	PGLS01000004_C_auris_B11221	2363319	GAAAAAAAAAAAAAAA	GAAAAAAAAAAAAAA	184.338	NO	YES	TRUE	-1	223	3	11	85	75	174	14	160	CJI97_003277	CJI97_003278	Intergenic	+	+	483	957	NA_HAP41_NA	NotInFile	10_S10	B11221	A31	FALSE	CQ	TRUE	TRUE
706	PGLS01000004_C_auris_B11221	2430138	GTTTTTTTTTTTTTTTTTTTT	GTTTTTTTTTTTTTTTTTT	127.979	NO	YES	TRUE	-2	209	4	11	30	52	97	15	82	CJI97_003307	CJI97_003308	Intergenic	-	+	182	1281	CIS2_CIS2_ECM38	NA_NA_NA	10_S10	B11221	A31	FALSE	CQ	TRUE	TRUE
707	PGLS01000004_C_auris_B11221	2472645	AGGGGG	AGGGGGG	228.411	YES	YES	TRUE	1	229	2	2	113	89	206	4	202	CJI97_003325	CJI97_003326	Intergenic	-	+	2690	800	NA_RPP1A_RPP1A	NA_XOG1_EXG1	10_S10	B11221	A31	FALSE	CQ	TRUE	TRUE
708	PGLS01000004_C_auris_B11221	2493982	ATTTTTTTTTTTTTTTTTTTT	ATTTTTTTTTTTTTTTTTTT	19.5639	NO	YES	TRUE	-1	171	27	7	9	41	84	34	50	CJI97_003339	CJI97_003340	Intergenic	-	-	551	349	NA_NA_VTS1	NA_PDE2_PDE2	10_S10	B11221	A31	FALSE	CQ	FALSE	TRUE
709	PGLS01000004_C_auris_B11221	2509231	CTTTTTTTTTTTTTT	CTTTTTTTTTTTTTTT	190.233	NO	YES	TRUE	1	230	8	12	52	84	156	20	136	CJI97_003346	CJI97_003347	Intergenic	-	-	22	672	NA_LYS2_LYS2	NA_RAD16_RAD16	10_S10	B11221	A31	FALSE	CQ	TRUE	TRUE
710	PGLS01000004_C_auris_B11221	2557807	GAAAAAAAAAAAAAAAAAAAAAAA	GAAAAAAAAAAAAAAAAAAAAA	25.3831	NO	YES	TRUE	-2	160	7	20	32	0	59	27	32	CJI97_003365	CJI97_003366	Intergenic	+	+	541	2197	NA_GLN4_GLN4	NA_GAC1_GAC1	10_S10	B11221	A31	FALSE	CQ	FALSE	TRUE
711	PGLS01000004_C_auris_B11221	2580147	GAAAAAAAAAAAAA	GAAAAAAAAAAAA	158.068	NO	YES	TRUE	-1	212	7	45	76	16	144	52	92	CJI97_003375	CJI97_003376	Intergenic	-	+	3008	794	NA_ALI1_NA	NA_ZCF8_NA	10_S10	B11221	A31	FALSE	CQ	TRUE	TRUE
712	PGLS01000004_C_auris_B11221	2653083	CTTTTTTTTTTTTTTTTTTTTTT	CTTTTTTTTTTTTTTTTTTTTT	13.8254	NO	NO	TRUE	-1	108	5	9	16	14	44	14	30	CJI97_003414	CJI97_003415	Intergenic	-	-	125	115	NA_MXR1_MXR1	NA_UBP13_UBP13	10_S10	B11221	A31	FALSE	CQ	FALSE	FALSE
713	PGLS01000004_C_auris_B11221	2717516	CGGGGGG	CGGGGGGG	228.393	YES	YES	TRUE	1	233	6	3	95	105	209	9	200	CJI97_003446	CJI97_003447	Intergenic	+	+	721	710	NA_GPM2_NA	NA_RPN4_RPN4	10_S10	B11221	A31	FALSE	CQ	TRUE	TRUE
714	PGLS01000004_C_auris_B11221	2799309	GAAAAAAA	GAAAAAAAA	228.364	YES	YES	TRUE	1	223	4	13	98	79	194	17	177	CJI97_003482	CJI97_003483	Intergenic	-	+	251	999	NA_ZCF17_NA	NA_NA_NA	10_S10	B11221	A31	FALSE	CQ	TRUE	TRUE
715	PGLS01000004_C_auris_B11221	2861585	CAAAAAAAAAAAAAAAAAA	CAAAAAAAAAAAAAAAAA	56.5461	NO	YES	TRUE	-1	193	22	23	37	15	97	45	52	CJI97_003510	CJI97_003511	Intergenic	+	+	56	481	NA_NA_PFA4	NA_PRX1_PRX1	10_S10	B11221	A31	FALSE	CQ	TRUE	TRUE
716	PGLS01000004_C_auris_B11221	2870553	TGGGGGG	TGGGGGGG	228.36	YES	YES	TRUE	1	113	2	3	23	63	91	5	86	CJI97_003515	CJI97_003516	Intergenic	-	-	226	2030	NA_NA_FMP48	NA_NA_HYR1	10_S10	B11221	A31	FALSE	CQ	TRUE	TRUE
717	PGLS01000004_C_auris_B11221	2870738	TGGGGG	TGGGGGG	182.388	NO	YES	TRUE	1	89	0	4	39	7	50	4	46	CJI97_003515	CJI97_003516	Intergenic	-	-	411	1845	NA_NA_FMP48	NA_NA_HYR1	10_S10	B11221	A31	FALSE	CQ	TRUE	TRUE
718	PGLS01000004_C_auris_B11221	2944272	GAAAAAAAAAAAAA	GAAAAAAAAAAAAAA	228.273	YES	YES	TRUE	1	224	14	9	85	78	186	23	163	CJI97_003544	CJI97_003545	Intergenic	-	+	562	1340	NA_GSG1_TRS85	NA_RAX2_RAX2	10_S10	B11221	A31	FALSE	CQ	TRUE	TRUE
719	PGLS01000004_C_auris_B11221	3002094	T	A	42.2175	NO	NO	FALSE	0	31	0	1	2	11	14	1	13	CJI97_003573	CJI97_003574	Intergenic	-	+	1749	712	NA_NA_NA	NA_CSP37_OM45	10_S10	B11221	A31	FALSE	CQ	TRUE	TRUE
720	PGLS01000004_C_auris_B11221	3002095	C	A	40.2072	NO	NO	FALSE	0	31	0	1	3	10	14	1	13	CJI97_003573	CJI97_003574	Intergenic	-	+	1750	711	NA_NA_NA	NA_CSP37_OM45	10_S10	B11221	A31	FALSE	CQ	TRUE	TRUE
721	PGLS01000004_C_auris_B11221	3089454	CGGG	CGGGG	228.41	YES	YES	TRUE	1	248	2	5	110	114	231	7	224	CJI97_003620	NA	Gene	-	NA	358	NA	NA_BUD31_BUD31	NotInFile	10_S10	B11221	A31	FALSE	CQ	TRUE	TRUE
722	PGLS01000004_C_auris_B11221	3089650	TG	TAG	48.923	NO	NO	TRUE	1	54	1	4	6	4	15	5	10	CJI97_003621	CJI97_003622	Intergenic	-	-	1	2641	NotInFile	NotInFile	10_S10	B11221	A31	FALSE	CQ	FALSE	TRUE
723	PGLS01000004_C_auris_B11221	3089653	A	AC	28.2774	NO	NO	TRUE	1	44	1	1	5	6	13	2	11	CJI97_003621	CJI97_003622	Intergenic	-	-	4	2638	NotInFile	NotInFile	10_S10	B11221	A31	FALSE	CQ	FALSE	TRUE
724	PGLS01000004_C_auris_B11221	3089655	C	G	49.4146	NO	NO	FALSE	0	40	0	0	5	2	7	0	7	CJI97_003621	CJI97_003622	Intergenic	-	-	6	2636	NotInFile	NotInFile	10_S10	B11221	A31	FALSE	CQ	FALSE	FALSE
725	PGLS01000004_C_auris_B11221	3092279	T	G	39.4149	NO	NO	FALSE	0	22	0	0	9	0	9	0	9	CJI97_003621	CJI97_003622	Intergenic	-	-	2630	12	NotInFile	NotInFile	10_S10	B11221	A31	FALSE	CQ	TRUE	TRUE
726	PGLS01000004_C_auris_B11221	3092280	T	G	49.4146	NO	NO	FALSE	0	28	0	0	9	0	9	0	9	CJI97_003621	CJI97_003622	Intergenic	-	-	2631	11	NotInFile	NotInFile	10_S10	B11221	A31	FALSE	CQ	TRUE	TRUE
727	PGLS01000004_C_auris_B11221	3092281	G	T	21.7627	NO	NO	FALSE	0	28	5	0	9	0	14	5	9	CJI97_003621	CJI97_003622	Intergenic	-	-	2632	10	NotInFile	NotInFile	10_S10	B11221	A31	FALSE	CQ	TRUE	TRUE
728	PGLS01000004_C_auris_B11221	3092282	A	C	6.50463	NO	NO	FALSE	0	28	9	0	9	0	18	9	9	CJI97_003621	CJI97_003622	Intergenic	-	-	2633	9	NotInFile	NotInFile	10_S10	B11221	A31	FALSE	CQ	TRUE	TRUE
729	PGLS01000004_C_auris_B11221	3092283	A	C	29.597	NO	NO	FALSE	0	29	9	0	10	0	19	9	10	CJI97_003621	CJI97_003622	Intergenic	-	-	2634	8	NotInFile	NotInFile	10_S10	B11221	A31	FALSE	CQ	TRUE	TRUE
730	PGLS01000004_C_auris_B11221	3092342	C	T	225.417	YES	YES	FALSE	0	103	0	0	68	11	79	0	79	CJI97_003622	NA	Gene	-	NA	44	NA	NotInFile	NotInFile	10_S10	B11221	A31	FALSE	CQ	TRUE	TRUE
731	PGLS01000004_C_auris_B11221	3092346	A	AG	228.331	YES	YES	TRUE	1	112	4	4	60	21	89	8	81	CJI97_003622	NA	Gene	-	NA	40	NA	NotInFile	NotInFile	10_S10	B11221	A31	FALSE	CQ	TRUE	TRUE
732	PGLS01000004_C_auris_B11221	3092347	T	A	210.421	YES	NO	FALSE	0	114	0	0	29	5	34	0	34	CJI97_003622	NA	Gene	-	NA	39	NA	NotInFile	NotInFile	10_S10	B11221	A31	FALSE	CQ	TRUE	TRUE
733	PGLS01000004_C_auris_B11221	3110514	TCCCCC	TCCCCCC	228.38	YES	YES	TRUE	1	236	6	5	106	102	219	11	208	CJI97_003627	CJI97_003628	Intergenic	+	-	333	87	NA_NA_IES6	NA_NA_TCA17	10_S10	B11221	A31	FALSE	CQ	TRUE	TRUE
734	PGLS01000004_C_auris_B11221	3132985	GAAAAAAAAAAAAAAAAAAAAAA	GAAAAAAAAAAAAAAAAAAAAA	6.61044	NO	NO	TRUE	-1	106	3	7	13	0	23	10	13	CJI97_003640	CJI97_003641	Intergenic	+	+	19	587	NA_MDS3_MDS3	NA_GCY1_GCY1	10_S10	B11221	A31	FALSE	CQ	FALSE	FALSE
735	PGLS01000004_C_auris_B11221	3139010	CTTTTTTTTTTTTTTTTTTTTTTTT	CTTTTTTTTTTTTTTTTTTTT	4.96581	NO	NO	TRUE	-4	125	5	11	12	6	34	16	18	CJI97_003644	CJI97_003645	Intergenic	-	-	897	1071	NA_NA_NA	NA_VAN1_VAN1	10_S10	B11221	A31	FALSE	CQ	FALSE	FALSE
736	PGLS01000004_C_auris_B11221	3168397	ATTTTTTTTTTTTTTTTTTTTTTTTT	ATTTTTTTTTTTTTTTTTTTTTTT	33.0967	NO	NO	TRUE	-2	123	15	14	8	7	44	29	15	CJI97_003657	CJI97_003658	Intergenic	-	-	451	1052	NA_NA_SPG5	NA_GAL4_GAL4	10_S10	B11221	A31	FALSE	CQ	FALSE	TRUE
737	PGLS01000004_C_auris_B11221	3178781	TGGGGG	TGGGGGG	228.329	YES	YES	TRUE	1	158	0	13	59	22	94	13	81	CJI97_003659	CJI97_003660	Intergenic	-	+	2871	940	NA_SGS1_SGS1	NA_ZSF1_TIS11	10_S10	B11221	A31	FALSE	CQ	TRUE	TRUE
738	PGLS01000004_C_auris_B11221	3179699	TCCCCCCC	TCCCCCCCC	228.27	YES	YES	TRUE	1	234	19	5	52	97	173	24	149	CJI97_003659	CJI97_003660	Intergenic	-	+	3789	22	NA_SGS1_SGS1	NA_ZSF1_TIS11	10_S10	B11221	A31	FALSE	CQ	TRUE	TRUE
739	PGLS01000004_C_auris_B11221	3180735	ACCCCCC	ACCCCCCC	228.399	YES	YES	TRUE	1	219	3	6	92	110	211	9	202	CJI97_003660	CJI97_003661	Intergenic	+	-	358	259	NA_ZSF1_TIS11	NA_NA_VPS71	10_S10	B11221	A31	FALSE	CQ	TRUE	TRUE
740	PGLS01000004_C_auris_B11221	3193351	TAAAAAAAAAAAAAAAAAAAAA	TAAAAAAAAAAAAAAAAAAA	54.2924	NO	YES	TRUE	-2	191	9	31	41	9	90	40	50	CJI97_003663	CJI97_003664	Intergenic	-	+	120	2679	NA_MIG2_NA	NA_NA_NA	10_S10	B11221	A31	FALSE	CQ	TRUE	TRUE
741	PGLS01000004_C_auris_B11221	3250752	CAAAAAAAAAAAAAAAAAAAAAAAAA	CAAAAAAAAAAAAAAAAAAAAAAA	31.6144	NO	NO	TRUE	-2	112	4	13	18	0	35	17	18	CJI97_003689	CJI97_003690	Intergenic	-	-	714	176	NA_OPY2_OPY2	NA_NOT5_NOT5	10_S10	B11221	A31	FALSE	CQ	FALSE	TRUE
742	PGLS01000004_C_auris_B11221	3252973	CTTTTTTTTTTTTTTTTTTT	CTTTTTTTTTTTTTTTTTTTT	57.0117	NO	NO	TRUE	1	87	5	2	16	6	29	7	22	CJI97_003690	CJI97_003691	Intergenic	-	-	171	304	NA_NOT5_NOT5	NA_LTP1_LTP1	10_S10	B11221	A31	FALSE	CQ	TRUE	TRUE
743	PGLS01000004_C_auris_B11221	3367880	GAAAAAAAAAAAAAAAAAAAA	GAAAAAAAAAAAAAAAAAA	51.0128	NO	YES	TRUE	-2	194	14	29	31	1	75	43	32	CJI97_003746	CJI97_003747	Intergenic	-	+	342	224	NA_NA_ILM1	NA_NA_NA	10_S10	B11221	A31	FALSE	CQ	TRUE	TRUE
744	PGLS01000004_C_auris_B11221	3559302	GCCCCCC	GCCCCCCC	219.417	YES	YES	TRUE	1	60	0	0	2	52	54	0	54	CJI97_003843	CJI97_003844	Intergenic	+	+	1139	3673	NA_CCT6_CCT6	NA_CZF1_NA	10_S10	B11221	A31	FALSE	CQ	TRUE	TRUE
745	PGLS01000004_C_auris_B11221	3561394	TCCCCC	TCCCCCC	228.299	YES	YES	TRUE	1	185	1	11	57	48	117	12	105	CJI97_003843	CJI97_003844	Intergenic	+	+	3231	1581	NA_CCT6_CCT6	NA_CZF1_NA	10_S10	B11221	A31	FALSE	CQ	TRUE	TRUE
746	PGLS01000004_C_auris_B11221	3561421	CAAAAAAAAAAAAAAAAAAA	CAAAAAAAAAAAAAAAAA	18.5805	NO	YES	TRUE	-2	179	3	21	28	12	64	24	40	CJI97_003843	CJI97_003844	Intergenic	+	+	3258	1554	NA_CCT6_CCT6	NA_CZF1_NA	10_S10	B11221	A31	FALSE	CQ	FALSE	TRUE
747	PGLS01000004_C_auris_B11221	3641394	CTTTTTTTTTT	CTTTTTTTTT	228.406	YES	YES	TRUE	-1	188	2	4	91	65	162	6	156	CJI97_003871	CJI97_003872	Intergenic	-	+	1762	3068	NA_MP65_SCW10	NA_NA_UBP15	10_S10	B11221	A31	FALSE	CQ	TRUE	TRUE
748	PGLS01000004_C_auris_B11221	3706300	G	A	61.6685	NO	NO	FALSE	0	56	6	3	15	9	33	9	24	CJI97_003902	CJI97_003903	Intergenic	-	-	174	1565	RAD53_RAD53_RAD53	NA_NA_NA	10_S10	B11221	A31	FALSE	CQ	TRUE	TRUE
749	PGLS01000004_C_auris_B11221	3784875	CTTTTTTTTTTTTTTTTTTTTT	CTTTTTTTTTTTTTTTTTTT	21.1283	NO	YES	TRUE	-2	178	17	16	2	42	77	33	44	CJI97_003935	CJI97_003936	Intergenic	-	-	165	687	NA_DAG7_NA	NA_NA_TAD2	10_S10	B11221	A31	FALSE	CQ	FALSE	TRUE
750	PGLS01000004_C_auris_B11221	3879093	C	T	5.16204	NO	NO	FALSE	0	57	3	6	20	7	36	9	27	CJI97_003979	CJI97_003980	Intergenic	+	+	126	148	NA_TRP3_TRP3	NA_NA_NA	10_S10	B11221	A31	FALSE	CQ	TRUE	TRUE
751	PGLS01000004_C_auris_B11221	3906109	C	A	25.4799	NO	NO	FALSE	0	76	11	6	12	16	45	17	28	CJI97_003993	CJI97_003994	Intergenic	+	+	226	575	NA_NA_NA	NA_TPK1_NA	10_S10	B11221	A31	FALSE	CQ	TRUE	TRUE
752	PGLS01000004_C_auris_B11221	3907953	TCCCCCCC	TCCCCCCCC	228.295	YES	YES	TRUE	1	191	14	4	25	92	135	18	117	CJI97_003994	CJI97_003995	Intergenic	+	-	118	129	NA_TPK1_NA	NA_NA_NA	10_S10	B11221	A31	FALSE	CQ	TRUE	TRUE
753	PGLS01000004_C_auris_B11221	3924227	GAAAAAAAAAAAAAAAAAAAA	GAAAAAAAAAAAAAAAAAA	49.2739	NO	YES	TRUE	-2	198	13	25	48	8	94	38	56	CJI97_003997	CJI97_003998	Intergenic	-	+	5426	2554	NA_WOR1_MIT1	NA_NA_COS111	10_S10	B11221	A31	FALSE	CQ	TRUE	TRUE
754	PGLS01000004_C_auris_B11221	3925697	TAAAAAAAAAAA	TAAAAAAAAAAAA	39.7155	NO	NO	TRUE	1	63	5	5	7	5	22	10	12	CJI97_003997	CJI97_003998	Intergenic	-	+	6896	1084	NA_WOR1_MIT1	NA_NA_COS111	10_S10	B11221	A31	FALSE	CQ	TRUE	TRUE
755	PGLS01000004_C_auris_B11221	4010774	GCCCC	GCCCCC	228.38	YES	YES	TRUE	1	242	6	5	114	101	226	11	215	CJI97_004035	CJI97_004036	Intergenic	-	-	926	12	NA_KIP1_KIP1	NA_NA_SDD2	10_S10	B11221	A31	FALSE	CQ	TRUE	TRUE
756	PGLS01000004_C_auris_B11221	4016740	ATTTTTTTTTTTTTTTTTTTTTT	ATTTTTTTTTTTTTTTTTTTT	5.31044	NO	YES	TRUE	-2	167	21	21	2	21	65	42	23	CJI97_004038	CJI97_004039	Intergenic	+	-	533	289	NA_BCR1_USV1	NA_NA_NA	10_S10	B11221	A31	FALSE	CQ	FALSE	TRUE
757	PGLS01000004_C_auris_B11221	4045398	GAAAAAAAAAAAAAAAAAAAAAA	GAAAAAAAAAAAAAAAAAAAA	31.8053	NO	NO	TRUE	-2	152	6	6	27	4	43	12	31	CJI97_004054	CJI97_004055	Intergenic	-	+	1557	3162	NA_NA_NA	NA_ECM25_ECM25	10_S10	B11221	A31	FALSE	CQ	TRUE	TRUE
758	PGLS01000004_C_auris_B11221	4055226	CAAAAAAAAAAA	CAAAAAAAAAAAA	228.329	YES	YES	TRUE	1	215	5	7	63	76	151	12	139	CJI97_004057	CJI97_004058	Intergenic	-	+	2115	234	NA_NA_SPE4	NA_STP2_STP2	10_S10	B11221	A31	FALSE	CQ	TRUE	TRUE
759	PGLS01000004_C_auris_B11221	4125865	TGGGG	TGGGGG	228.38	YES	YES	TRUE	1	168	5	5	96	13	119	10	109	CJI97_004090	CJI97_004091	Intergenic	-	+	89	885	NA_SRT1_SRT1	NA_NA_NA	10_S10	B11221	A31	FALSE	CQ	TRUE	TRUE
760	PGLS01000004_C_auris_B11221	4197080	ACCCCC	ACCCCCC	228.4	YES	YES	TRUE	1	216	5	3	54	109	171	8	163	CJI97_004118	CJI97_004119	Intergenic	-	+	913	69	NA_PGA52_TOH1	NA_EMC9_NNF2	10_S10	B11221	A31	FALSE	CQ	TRUE	TRUE
761	PGLS01000004_C_auris_B11221	4255264	TCCCCC	TCCCCCC	228.396	YES	YES	TRUE	1	226	4	2	76	125	207	6	201	CJI97_004149	CJI97_004150	Intergenic	-	+	2354	641	NA_RPC31_RPC31	NA_IPT1_IPT1	10_S10	B11221	A31	FALSE	CQ	TRUE	TRUE
762	PGLS01000004_C_auris_B11221	4255666	ATTTTTTTTTTTT	ATTTTTTTTTTT	193.364	NO	NO	TRUE	-1	97	3	3	24	17	47	6	41	CJI97_004149	CJI97_004150	Intergenic	-	+	2756	239	NA_RPC31_RPC31	NA_IPT1_IPT1	10_S10	B11221	A31	FALSE	CQ	TRUE	TRUE
763	PGLS01000004_C_auris_B11221	4274532	TGGGG	TGGGGG	228.398	YES	YES	TRUE	1	101	1	1	21	34	57	2	55	CJI97_004156	CJI97_004157	Intergenic	+	-	5746	620	NA_DRE2_DRE2	NA_RFG1_ROX1	10_S10	B11221	A31	FALSE	CQ	TRUE	TRUE
764	PGLS01000004_C_auris_B11221	4276858	AGGGG	AGGGGG	176.329	NO	YES	TRUE	1	146	7	14	94	1	116	21	95	CJI97_004157	CJI97_004158	Intergenic	-	+	255	6263	NA_RFG1_ROX1	NA_NA_COG2	10_S10	B11221	A31	FALSE	CQ	TRUE	TRUE
765	PGLS01000004_C_auris_B11221	4277226	TGGGGGG	TGGGGGGG	228.411	YES	YES	TRUE	1	224	1	4	91	83	179	5	174	CJI97_004157	CJI97_004158	Intergenic	-	+	623	5895	NA_RFG1_ROX1	NA_NA_COG2	10_S10	B11221	A31	FALSE	CQ	TRUE	TRUE
766	PGLS01000004_C_auris_B11221	4280145	ATTTTTTTTTTTTTTTTTTTTTTTTTT	ATTTTTTTTTTTTTTTTTTTTTTTT	5.40139	NO	NO	TRUE	-2	141	10	15	11	5	41	25	16	CJI97_004157	CJI97_004158	Intergenic	-	+	3542	2976	NA_RFG1_ROX1	NA_NA_COG2	10_S10	B11221	A31	FALSE	CQ	FALSE	TRUE
767	PGLS01000004_C_auris_B11221	4303393	GGACC	GGACCCTCGACC	117.402	NO	NO	TRUE	7	22	0	1	0	15	16	1	15	CJI97_004166	NA	Gene	-	NA	4	NA	NA_NA_NA	NotInFile	10_S10	B11221	A31	FALSE	CQ	TRUE	TRUE
768	PGLS01000005_C_auris_B11221	2541	GTTTTTTTTTTTTTTTTT	GTTTTTTTTTTTTTTTT	112.993	NO	YES	TRUE	-1	203	11	19	23	61	114	30	84	CJI97_004167	CJI97_004168	Intergenic	-	-	1543	2119	NA_NA_NA	NA_NA_NA	10_S10	B11221	A31	FALSE	CQ	TRUE	TRUE
769	PGLS01000005_C_auris_B11221	6233	ATTTTTTTTTTTTTTT	ATTTTTTTTTTTTTT	187.274	NO	YES	TRUE	-1	214	16	3	60	88	167	19	148	CJI97_004168	CJI97_004169	Intergenic	-	+	1220	1167	NA_NA_NA	NA_NA_NA	10_S10	B11221	A31	FALSE	CQ	TRUE	TRUE
770	PGLS01000005_C_auris_B11221	48516	CTTTTTTTTTTTTTTTTTTTTTT	CTTTTTTTTTTTTTTTTTTTTT	8.06352	NO	YES	TRUE	-1	146	10	25	16	8	59	35	24	CJI97_004175	CJI97_004176	Intergenic	-	+	2245	4590	NA_NA_NA	NA_NA_NA	10_S10	B11221	A31	FALSE	CQ	FALSE	FALSE
771	PGLS01000005_C_auris_B11221	209153	GTTTTTTTTTTTTTTTTT	GTTTTTTTTTTTTTTTT	89.8921	NO	YES	TRUE	-1	186	18	9	33	35	95	27	68	CJI97_004235	CJI97_004236	Intergenic	-	+	15	3776	NA_TYE7_TYE7	NA_NA_NA	10_S10	B11221	A31	FALSE	CQ	TRUE	TRUE
772	PGLS01000005_C_auris_B11221	222163	CTTTTTTTTTTTTTTTTTTT	CTTTTTTTTTTTTTTTTT	134.702	NO	YES	TRUE	-2	218	12	18	44	30	104	30	74	CJI97_004239	CJI97_004240	Intergenic	+	+	1169	402	NA_NA_NA	NA_NA_NA	10_S10	B11221	A31	FALSE	CQ	TRUE	TRUE
773	PGLS01000005_C_auris_B11221	249591	GAAAAAAAAAAAAAAAAAAAAAAAAAA	GAAAAAAAAAAAAAAAAAAAAAAAA	7.17712	NO	NO	TRUE	-2	153	5	10	14	2	31	15	16	CJI97_004250	CJI97_004251	Intergenic	+	-	318	145	NA_NA_NA	NA_NA_NA	10_S10	B11221	A31	FALSE	CQ	FALSE	FALSE
774	PGLS01000005_C_auris_B11221	289376	CAAAAAAAAAAAAAAAAAAAA	CAAAAAAAAAAAAAAAAAA	123.592	NO	YES	TRUE	-2	233	19	12	25	59	115	31	84	CJI97_004268	CJI97_004269	Intergenic	-	-	1885	1328	NA_JEN2_NA	NA_NA_NA	10_S10	B11221	A31	FALSE	CQ	TRUE	TRUE
775	PGLS01000005_C_auris_B11221	329200	GTTTTTTTTTTTTTTTTCTTTTTTTTTTT	GTTTTTTTTTTTTTTTCTTTTTTTTTTT	31.7565	NO	YES	TRUE	-1	184	17	11	8	55	91	28	63	CJI97_004288	CJI97_004289	Intergenic	-	+	89	732	NA_NA_FMC1	NA_IDH1_IDH1	10_S10	B11221	A31	FALSE	CQ	TRUE	TRUE
776	PGLS01000005_C_auris_B11221	473544	CAAAAAAAAAAAAAAAAAAA	CAAAAAAAAAAAAAAAAAA	109.82	NO	YES	TRUE	-1	237	10	43	61	31	145	53	92	CJI97_004351	CJI97_004352	Intergenic	-	+	641	245	NA_NA_AMD1	NA_NA_NA	10_S10	B11221	A31	FALSE	CQ	TRUE	TRUE
777	PGLS01000005_C_auris_B11221	496965	CTTTTTTTTTTTTTTTT	CTTTTTTTTTTTTTTT	152.224	NO	YES	TRUE	-1	217	8	20	90	49	167	28	139	CJI97_004362	CJI97_004363	Intergenic	-	-	455	1400	NA_SSD1_SSD1	NA_HYS2_POL31	10_S10	B11221	A31	FALSE	CQ	TRUE	TRUE
778	PGLS01000005_C_auris_B11221	522643	GAAAAAAAAAAAAAAAAAAA	GAAAAAAAAAAAAAAAAAA	20.5727	NO	YES	TRUE	-1	184	11	18	39	0	68	29	39	CJI97_004371	CJI97_004372	Intergenic	+	+	3597	449	NA_PFK1_PFK1	NA_SFL2_MGA1	10_S10	B11221	A31	FALSE	CQ	TRUE	TRUE
779	PGLS01000005_C_auris_B11221	527449	TAAAAAAAAAAAAAAAAAAAAAA	TAAAAAAAAAAAAAAAAAAAA	28.3164	NO	YES	TRUE	-2	153	8	19	33	3	63	27	36	CJI97_004372	CJI97_004373	Intergenic	+	-	2540	2540	NA_SFL2_MGA1	NA_NA_NOP19	10_S10	B11221	A31	FALSE	CQ	TRUE	TRUE
780	PGLS01000005_C_auris_B11221	577001	GAAAAAAAAAAAAAAAAA	GAAAAAAAAAAAAAAAA	68.7579	NO	YES	TRUE	-1	181	14	21	29	20	84	35	49	CJI97_004396	CJI97_004397	Intergenic	+	+	565	607	NA_NA_NA	NA_GRF10_PHO2	10_S10	B11221	A31	FALSE	CQ	TRUE	TRUE
781	PGLS01000005_C_auris_B11221	587965	TCCCCC	TCCCCCC	228.405	YES	YES	TRUE	1	241	4	2	116	109	231	6	225	CJI97_004401	CJI97_004402	Intergenic	+	+	793	349	NA_CCT3_CCT3	NA_NA_CYK3	10_S10	B11221	A31	FALSE	CQ	TRUE	TRUE
782	PGLS01000005_C_auris_B11221	594659	ATTTTTTTTTTTTTTTTTT	ATTTTTTTTTTTTTTTTT	86.0187	NO	YES	TRUE	-1	162	6	9	29	41	85	15	70	CJI97_004404	CJI97_004405	Intergenic	-	+	571	1374	NA_NA_NA	NotInFile	10_S10	B11221	A31	FALSE	CQ	FALSE	TRUE
783	PGLS01000005_C_auris_B11221	603856	TGGGGG	TGGGGGG	228.392	YES	YES	TRUE	1	243	4	3	119	101	227	7	220	CJI97_004407	CJI97_004408	Intergenic	-	-	106	1556	NA_NA_DNF3	NA_NA_NA	10_S10	B11221	A31	FALSE	CQ	TRUE	TRUE
784	PGLS01000005_C_auris_B11221	754107	TGGGG	TGGGGG	228.404	YES	YES	TRUE	1	215	2	8	115	35	160	10	150	CJI97_004475	NA	Gene	-	NA	409	NA	NA_PAM18_PAM18	NotInFile	10_S10	B11221	A31	FALSE	CQ	TRUE	TRUE
785	PGLS01000005_C_auris_B11221	767830	CAAAAAAAAAAAAAAAAAAAAAAAAA	CAAAAAAAAAAAAAAAAAAAAAAA	4.18372	NO	NO	TRUE	-2	126	10	16	13	1	40	26	14	CJI97_004483	CJI97_004484	Intergenic	+	+	1092	831	NA_NA_NA	NA_ZCF21_NA	10_S10	B11221	A31	FALSE	CQ	TRUE	TRUE
786	PGLS01000005_C_auris_B11221	814099	TAAAAAAAAAAAAAAAAAAA	TAAAAAAAAAAAAAAAAAA	62.9083	NO	YES	TRUE	-1	203	6	17	43	40	106	23	83	CJI97_004504	CJI97_004505	Intergenic	-	+	1111	2503	NA_NA_CKI1	NA_NA_AHK1	10_S10	B11221	A31	FALSE	CQ	TRUE	TRUE
787	PGLS01000005_C_auris_B11221	835200	GAAAAAAAAAAAAAAAAAAAAAAA	GAAAAAAAAAAAAAAAAAAAAA	17.058	NO	YES	TRUE	-2	155	8	20	12	10	50	28	22	CJI97_004512	CJI97_004513	Intergenic	-	-	269	35	NA_NA_NA	NA_NA_NA	10_S10	B11221	A31	FALSE	CQ	FALSE	FALSE
788	PGLS01000005_C_auris_B11221	913702	AGGGGGGGG	AGGGGGGGGG	228.348	YES	YES	TRUE	1	167	7	4	90	24	125	11	114	CJI97_004542	CJI97_004543	Intergenic	+	+	3038	763	NA_NA_NA	NA_NA_NA	10_S10	B11221	A31	FALSE	CQ	TRUE	TRUE
789	PGLS01000005_C_auris_B11221	949055	GTTTT	GTTT	81.3501	NO	NO	TRUE	-1	65	1	1	5	13	20	2	18	CJI97_004556	NA	Intergenic_CHRend	-	NA	224	NA	NA_NA_NA	NotInFile	10_S10	B11221	A31	FALSE	CQ	TRUE	TRUE
790	PGLS01000006_C_auris_B11221	9799	CGGGG	CGGGGG	228.414	YES	YES	TRUE	1	247	4	6	114	113	237	10	227	CJI97_004557	CJI97_004558	Intergenic	-	+	5938	2595	NA_NA_NA	NA_NA_NA	10_S10	B11221	A31	FALSE	CQ	TRUE	TRUE
791	PGLS01000006_C_auris_B11221	12911	GCCCCCC	GCCCCCCC	228.366	YES	YES	TRUE	1	172	5	3	54	74	136	8	128	CJI97_004558	CJI97_004559	Intergenic	+	+	146	4668	NA_NA_NA	NA_NA_NA	10_S10	B11221	A31	FALSE	CQ	TRUE	TRUE
792	PGLS01000006_C_auris_B11221	79100	ATTTTTTTTTTTTTTTTTTTTT	ATTTTTTTTTTTTTTTTTTTT	23.3909	NO	YES	TRUE	-1	176	13	6	9	42	70	19	51	CJI97_004581	CJI97_004582	Intergenic	-	-	1899	1314	NA_NA_NA	NA_CUP9_TOS8	10_S10	B11221	A31	FALSE	CQ	TRUE	FALSE
793	PGLS01000006_C_auris_B11221	109969	GAAAAAAAAAAAAAAAAAAAAA	GAAAAAAAAAAAAAAAAAAAA	26.4599	NO	YES	TRUE	-1	151	4	19	30	0	53	23	30	CJI97_004594	CJI97_004595	Intergenic	-	+	1092	1764	NA_NA_NA	NA_NA_UTR4	10_S10	B11221	A31	FALSE	CQ	TRUE	FALSE
794	PGLS01000006_C_auris_B11221	239694	CAAAAAAAAAAAAAA	CAAAAAAAAAAAAA	190.316	NO	YES	TRUE	-1	234	4	12	81	90	187	16	171	CJI97_004654	CJI97_004655	Intergenic	+	+	2136	109	NA_ARG3_ARG3	NA_HGT7_NA	10_S10	B11221	A31	FALSE	CQ	TRUE	TRUE
795	PGLS01000006_C_auris_B11221	245553	GTTTTTTTTTTTTTTTTTTT	GTTTTTTTTTTTTTTTTTT	63.5725	NO	YES	TRUE	-1	173	25	20	13	38	96	45	51	CJI97_004657	CJI97_004658	Intergenic	-	-	1065	440	NA_GCN4_GCN4	NA_NA_UBX4	10_S10	B11221	A31	FALSE	CQ	FALSE	TRUE
796	PGLS01000006_C_auris_B11221	288658	GAAAAAAAAAAAAAAAAAAAA	GAAAAAAAAAAAAAAAAAA	11.8204	NO	YES	TRUE	-2	173	18	36	13	2	69	54	15	CJI97_004670	CJI97_004671	Intergenic	-	+	1553	203	NA_NA_CUL3	NA_LEU1_LEU1	10_S10	B11221	A31	FALSE	CQ	FALSE	FALSE
797	PGLS01000006_C_auris_B11221	309733	CGGGG	CGGGGG	228.396	YES	YES	TRUE	1	244	7	4	114	102	227	11	216	CJI97_004681	NA	Gene	-	NA	1679	NA	NA_NA_OCA5	NotInFile	10_S10	B11221	A31	FALSE	CQ	TRUE	TRUE
798	PGLS01000006_C_auris_B11221	367797	ATTTTTTTTTTTTTTTTTTTTTTTT	ATTTTTTTTTTTTTTTTTTTTTT	7.02972	NO	YES	TRUE	-2	140	4	21	16	9	50	25	25	CJI97_004705	CJI97_004706	Intergenic	-	-	432	216	NA_RPD31_RPD3	NA_NA_PFA3	10_S10	B11221	A31	FALSE	CQ	FALSE	TRUE
799	PGLS01000006_C_auris_B11221	448883	C	T	140.416	NO	NO	FALSE	0	53	0	0	12	10	22	0	22	CJI97_004744	CJI97_004745	Intergenic	-	-	2012	417	NA_NA_MKT1	NA_NA_COX10	10_S10	B11221	A31	FALSE	CQ	TRUE	TRUE
800	PGLS01000006_C_auris_B11221	448902	C	T	116.07	NO	NO	FALSE	0	56	2	1	9	13	25	3	22	CJI97_004744	CJI97_004745	Intergenic	-	-	2031	398	NA_NA_MKT1	NA_NA_COX10	10_S10	B11221	A31	FALSE	CQ	TRUE	TRUE
801	PGLS01000006_C_auris_B11221	495009	CTTTTTTTTTTTTTTTTT	CTTTTTTTTTTTTTTTT	84.0349	NO	YES	TRUE	-1	183	16	9	25	61	111	25	86	CJI97_004769	CJI97_004770	Intergenic	-	+	31	674	NotInFile	NotInFile	10_S10	B11221	A31	FALSE	CQ	TRUE	TRUE
802	PGLS01000006_C_auris_B11221	507986	GTTTTTTTTTTTTTTT	GTTTTTTTTTTTTTT	103.97	NO	NO	TRUE	-1	123	11	6	17	14	48	17	31	CJI97_004775	CJI97_004776	Intergenic	+	+	1228	308	NA_NA_NA	NA_WHI3_WHI3	10_S10	B11221	A31	FALSE	CQ	TRUE	TRUE
803	PGLS01000006_C_auris_B11221	664180	ATTTTTTTTTTTTTTTTTTTTTT	ATTTTTTTTTTTTTTTTTTTT	62.6966	NO	YES	TRUE	-2	212	12	12	48	55	127	24	103	CJI97_004844	CJI97_004845	Intergenic	-	+	1180	1714	NA_VAC8_VAC8	NA_NA_YSC84	10_S10	B11221	A31	FALSE	CQ	TRUE	TRUE
804	PGLS01000006_C_auris_B11221	678751	TGGGGG	TGGGGGG	228.393	YES	YES	TRUE	1	242	1	8	122	102	233	9	224	CJI97_004850	CJI97_004851	Intergenic	-	-	988	195	NA_OPT1_OPT1	NA_RNR1_RNR1	10_S10	B11221	A31	FALSE	CQ	TRUE	TRUE
805	PGLS01000006_C_auris_B11221	688331	GAAAAAAAAAAAAAAAAAAA	GAAAAAAAAAAAAAAAAAA	61.2644	NO	YES	TRUE	-1	213	13	29	36	43	121	42	79	CJI97_004855	CJI97_004856	Intergenic	-	+	178	394	NA_NA_NA	NA_NA_MUS81	10_S10	B11221	A31	FALSE	CQ	TRUE	TRUE
806	PGLS01000006_C_auris_B11221	714460	TGGGGG	TGGGGGG	228.358	YES	YES	TRUE	1	223	7	8	100	98	213	15	198	CJI97_004869	CJI97_004870	Intergenic	-	-	4	4097	NA_NA_NA	NA_NA_NA	10_S10	B11221	A31	FALSE	CQ	TRUE	TRUE
807	PGLS01000006_C_auris_B11221	791187	GAAAAAAAAAAAAAAAAAAAAAA	GAAAAAAAAAAAAAAAAAAAA	75.3639	NO	YES	TRUE	-2	194	18	27	47	2	94	45	49	CJI97_004898	CJI97_004899	Intergenic	-	-	830	61	NA_SEC24_SEC24	NA_NA_NA	10_S10	B11221	A31	FALSE	CQ	FALSE	TRUE
808	PGLS01000006_C_auris_B11221	844081	CAAAAAAAAAAAAAAAAAAAAAA	CAAAAAAAAAAAAAAAAAAAAA	12.3829	NO	YES	TRUE	-1	173	13	19	14	15	61	32	29	CJI97_004915	CJI97_004916	Intergenic	+	+	275	318	NA_NA_NA	NA_NA_NA	10_S10	B11221	A31	FALSE	CQ	FALSE	FALSE
809	PGLS01000006_C_auris_B11221	851033	ATTTTTTTTTTTTTTTTTTT	ATTTTTTTTTTTTTTTTTTTT	89.9117	NO	YES	TRUE	1	197	11	14	41	27	93	25	68	CJI97_004918	CJI97_004919	Intergenic	-	+	916	596	NA_NA_NA	NA_NA_NA	10_S10	B11221	A31	FALSE	CQ	FALSE	TRUE
810	PGLS01000006_C_auris_B11221	864827	CTTTTTTTTTTTTTTTTTTTTTTTTTTTT	CTTTTTTTTTTTTTTTTTTTTTTTTT	37.6981	NO	NO	TRUE	-3	97	3	7	10	8	28	10	18	CJI97_004925	CJI97_004926	Intergenic	+	+	6	806	NA_NA_NA	NA_ECM14_ECM14	10_S10	B11221	A31	FALSE	CQ	FALSE	FALSE
811	PGLS01000006_C_auris_B11221	966657	CTTTTTTTTTTTTTTTTT	CTTTTTTTTTTTTTTTTTT	125.986	NO	YES	TRUE	1	168	8	12	33	23	76	20	56	CJI97_004971	CJI97_004972	Intergenic	+	+	910	41	NA_CEX1_CEX1	NA_NA_NA	10_S10	B11221	A31	FALSE	CQ	TRUE	TRUE
812	PGLS01000006_C_auris_B11221	996331	TC	T	228.335	YES	YES	TRUE	-1	87	1	5	15	52	73	6	67	CJI97_004980	NA	Intergenic_CHRend	-	NA	7073	NA	NA_NA_NA	NotInFile	10_S10	B11221	A31	FALSE	CQ	TRUE	TRUE
813	PGLS01000006_C_auris_B11221	996409	GTTTT	GTTT	5.7555	NO	NO	TRUE	-1	13	0	0	0	5	5	0	5	CJI97_004980	NA	Intergenic_CHRend	-	NA	7151	NA	NA_NA_NA	NotInFile	10_S10	B11221	A31	FALSE	CQ	FALSE	TRUE
814	PGLS01000007_C_auris_B11221	2	CACC	CACACC	14.5685	NO	NO	TRUE	2	9	0	0	2	0	2	0	2	NA	CJI97_004981	Intergenic_CHRstart	NA	+	NA	7016	NotInFile	NA_NA_NA	10_S10	B11221	A31	FALSE	CQ	FALSE	FALSE
815	PGLS01000007_C_auris_B11221	56993	G	A	64.7427	NO	NO	FALSE	0	44	5	0	10	10	25	5	20	CJI97_004999	CJI97_005000	Intergenic	-	+	350	1182	NotInFile	NA_SPE3_SPE3	10_S10	B11221	A31	FALSE	CQ	TRUE	TRUE
816	PGLS01000007_C_auris_B11221	103572	C	A	185.316	NO	NO	FALSE	0	46	1	0	7	14	22	1	21	CJI97_005023	CJI97_005024	Intergenic	-	+	206	2157	NA_NA_ATG3	NA_NA_NA	10_S10	B11221	A31	FALSE	CQ	TRUE	TRUE
817	PGLS01000007_C_auris_B11221	135392	GTTTTTTTTTTTTTTTTTTTT	GTTTTTTTTTTTTTTTTTT	57.6502	NO	YES	TRUE	-2	143	9	8	1	41	59	17	42	CJI97_005039	CJI97_005040	Intergenic	-	+	662	808	NA_TEM1_TEM1	NA_RPS1_RPS1B	10_S10	B11221	A31	FALSE	CQ	FALSE	TRUE
818	PGLS01000007_C_auris_B11221	153095	CTTTTTTTTTTTTTTTTTTTTTTTT	CTTTTTTTTTTTTTTTTTTTTTT	21.4405	NO	YES	TRUE	-2	167	10	11	20	29	70	21	49	CJI97_005046	CJI97_005047	Intergenic	-	+	1666	803	NA_FGR22_NA	NA_NA_TPH3	10_S10	B11221	A31	FALSE	CQ	FALSE	TRUE
819	PGLS01000007_C_auris_B11221	191453	GTTTTTTTTTTTTTTTTTT	GTTTTTTTTTTTTTTTTT	81.6479	NO	YES	TRUE	-1	229	26	34	41	42	143	60	83	CJI97_005063	CJI97_005064	Intergenic	-	+	1440	186	NA_ELA1_ELA1	NotInFile	10_S10	B11221	A31	FALSE	CQ	FALSE	TRUE
820	PGLS01000007_C_auris_B11221	195006	CAAAAAAAAAAAAAAAAAAAAAAAAAA	CAAAAAAAAAAAAAAAAAAAAAAAAA	6.48563	NO	NO	TRUE	-1	130	5	17	16	4	42	22	20	CJI97_005066	CJI97_005067	Intergenic	-	+	617	462	NA_NA_CSL4	NA_NA_NA	10_S10	B11221	A31	FALSE	CQ	TRUE	TRUE
821	PGLS01000007_C_auris_B11221	208185	GTTTTTTTTTTTT	GTTTTTTTTTTT	198.277	NO	YES	TRUE	-1	227	11	8	88	84	191	19	172	CJI97_005070	CJI97_005071	Intergenic	-	-	1205	3077	NA_NA_NA	NA_NA_NA	10_S10	B11221	A31	FALSE	CQ	TRUE	TRUE
822	PGLS01000007_C_auris_B11221	221245	TAAAAAAAAAAAAAAAAAAAAAAAAAAAAA	TAAAAAAAAAAAAAAAAAAAAAAAAAAA	21.7224	NO	NO	TRUE	-2	94	1	11	15	2	29	12	17	CJI97_005076	CJI97_005077	Intergenic	-	+	113	435	NA_DPS1-1_DPS1	NotInFile	10_S10	B11221	A31	FALSE	CQ	FALSE	TRUE
823	PGLS01000007_C_auris_B11221	251950	TGGGG	TGGGGG	228.399	YES	YES	TRUE	1	240	5	4	127	96	232	9	223	CJI97_005094	CJI97_005095	Intergenic	-	-	163	497	NA_NA_ERP3	NA_NA_MRPS35	10_S10	B11221	A31	FALSE	CQ	TRUE	TRUE
824	PGLS01000007_C_auris_B11221	275612	CTTTTTTTTTTTTTTTTTT	CTTTTTTTTTTTTTTTTTTT	113.94	NO	YES	TRUE	1	158	7	13	24	29	73	20	53	CJI97_005105	CJI97_005106	Intergenic	+	+	113	151	NA_BNA4_BNA4	NA_TIM44_TIM44	10_S10	B11221	A31	FALSE	CQ	TRUE	TRUE
825	PGLS01000007_C_auris_B11221	282413	TGGGG	TGGGGG	228.396	YES	YES	TRUE	1	244	2	7	104	118	231	9	222	CJI97_005108	NA	Gene	+	NA	1236	NA	NA_HGT19_NA	NotInFile	10_S10	B11221	A31	FALSE	CQ	TRUE	TRUE
826	PGLS01000007_C_auris_B11221	364978	GAAAAAAAAAAAAAAAAAAAA	GAAAAAAAAAAAAAAAAAAA	15.5831	NO	YES	TRUE	-1	166	14	16	32	3	65	30	35	CJI97_005147	CJI97_005148	Intergenic	-	+	278	3028	NA_NA_NA	NA_NA_NA	10_S10	B11221	A31	FALSE	CQ	FALSE	FALSE
827	PGLS01000007_C_auris_B11221	491105	CAAAAAAAAAAAAAAAAAA	CAAAAAAAAAAAAAAAAA	62.5056	NO	YES	TRUE	-1	214	33	17	34	35	119	50	69	CJI97_005205	CJI97_005206	Intergenic	-	+	130	1633	NA_HMO1_HMO1	NA_MCT1_MCT1	10_S10	B11221	A31	FALSE	CQ	TRUE	TRUE
828	PGLS01000007_C_auris_B11221	504373	GAAAAAAAAAAAAAAAAAAA	GAAAAAAAAAAAAAAAAA	111.473	NO	YES	TRUE	-2	215	13	32	45	23	113	45	68	CJI97_005211	CJI97_005212	Intergenic	-	+	135	2049	NA_NA_ALG14	NA_LSC2_LSC2	10_S10	B11221	A31	FALSE	CQ	FALSE	TRUE
829	PGLS01000007_C_auris_B11221	574320	CTTTTTTTTTTTTTTTTTTTTT	CTTTTTTTTTTTTTTTTTTT	10.2335	NO	YES	TRUE	-2	156	20	23	18	14	75	43	32	CJI97_005250	CJI97_005251	Intergenic	-	+	1072	2910	NA_YTA6_SAP1	NA_NA_NA	10_S10	B11221	A31	FALSE	CQ	FALSE	TRUE
830	PGLS01000007_C_auris_B11221	605497	CTTTTTTTTTTTTTTTTTTTTT	CTTTTTTTTTTTTTTTTTT	21.0938	NO	YES	TRUE	-3	171	15	13	14	18	60	28	32	CJI97_005265	CJI97_005266	Intergenic	-	-	1100	597	NA_MRS4_MRS4	NA_NA_NA	10_S10	B11221	A31	FALSE	CQ	FALSE	TRUE
831	PGLS01000007_C_auris_B11221	638340	CTTTTTTTTTTTTTTTTTTTTT	CTTTTTTTTTTTTTTTTTTT	30.4039	NO	YES	TRUE	-2	175	13	6	16	39	74	19	55	CJI97_005283	CJI97_005284	Intergenic	-	+	1123	3426	NA_MET4_MET4	NA_PYC2_PYC2	10_S10	B11221	A31	FALSE	CQ	TRUE	TRUE
832	PGLS01000007_C_auris_B11221	704989	G	A	80.7176	NO	NO	FALSE	0	54	6	1	12	8	27	7	20	CJI97_005306	CJI97_005307	Intergenic	-	+	274	4427	NA_NA_PIS1	NA_SHM2_SHM2	10_S10	B11221	A31	FALSE	CQ	TRUE	TRUE
833	PGLS01000007_C_auris_B11221	708690	TAAAAAAAAAAAAAAAAAAAAAAA	TAAAAAAAAAAAAAAAAAAAAA	6.58706	NO	NO	TRUE	-2	126	5	16	22	0	43	21	22	CJI97_005306	CJI97_005307	Intergenic	-	+	3975	726	NA_NA_PIS1	NA_SHM2_SHM2	10_S10	B11221	A31	FALSE	CQ	TRUE	FALSE
834	PGLS01000007_C_auris_B11221	712923	ATTTTTTTTTTTTTTTTTTTTTTTTTTT	ATTTTTTTTTTTTTTTTTTTTTTTTT	8.0995	NO	NO	TRUE	-2	92	8	4	1	10	23	12	11	CJI97_005308	CJI97_005309	Intergenic	+	-	87	1987	NA_GLK1_GLK1	NA_NA_NA	10_S10	B11221	A31	FALSE	CQ	FALSE	FALSE
835	PGLS01000007_C_auris_B11221	714040	GTTTTTTTTTTTTT	GTTTTTTTTTTTT	228.348	YES	YES	TRUE	-1	215	6	2	71	99	178	8	170	CJI97_005308	CJI97_005309	Intergenic	+	-	1204	870	NA_GLK1_GLK1	NA_NA_NA	10_S10	B11221	A31	FALSE	CQ	TRUE	TRUE
836	PGLS01000007_C_auris_B11221	720731	TAAAAAAAAAAAAAAAAAAAAAAAAAAAA	TAAAAAAAAAAAAAAAAAAAAAAAA	12.3564	NO	NO	TRUE	-4	127	8	6	11	11	36	14	22	CJI97_005312	CJI97_005313	Intergenic	-	-	287	1367	NA_ERG251_NA	NA_CPA1_CPA1	10_S10	B11221	A31	FALSE	CQ	FALSE	FALSE
837	PGLS01000007_C_auris_B11221	738993	CTTTTTTTTTTTTTTTTTT	CTTTTTTTTTTTTTTTTT	86.0427	NO	YES	TRUE	-1	166	10	6	24	43	83	16	67	CJI97_005319	CJI97_005320	Intergenic	-	-	239	131	NA_NHP6A_NHP6A	NA_NA_PBY1	10_S10	B11221	A31	FALSE	CQ	FALSE	TRUE
838	PGLS01000007_C_auris_B11221	753314	TAAAAAAAAAAAAAAAAAAAAA	TAAAAAAAAAAAAAAAAAA	109.021	NO	YES	TRUE	-3	229	23	35	41	23	122	58	64	CJI97_005326	CJI97_005327	Intergenic	-	+	1011	388	NA_APM1_APM1	NA_PGA4_GAS5	10_S10	B11221	A31	FALSE	CQ	FALSE	FALSE
839	PGLS01000007_C_auris_B11221	808843	TCCCCC	TCCCCCC	228.399	YES	YES	TRUE	1	246	3	3	111	116	233	6	227	CJI97_005352	NA	Gene	+	NA	1240	NA	NA_STE23_STE23	NotInFile	10_S10	B11221	A31	FALSE	CQ	TRUE	TRUE
840	PGLS01000007_C_auris_B11221	899487	TGGGG	TGGGGG	228.287	YES	YES	TRUE	1	230	4	22	67	67	160	26	134	CJI97_005397	CJI97_005398	Intergenic	-	-	60	1169	NA_AUR1_AUR1	NA_NA_NA	10_S10	B11221	A31	FALSE	CQ	TRUE	TRUE
841	PGLS01000007_C_auris_B11221	971127	G	T	225.417	YES	YES	FALSE	0	341	0	0	112	134	246	0	246	CJI97_005427	NA	Gene	+	NA	1320	NA	NA_CAP1_YAP1	NotInFile	10_S10	B11221	A31	FALSE	CQ	FALSE	FALSE
842	PGLS01000007_C_auris_B11221	1009325	TAAAAAAAAAAAAAAAA	TAAAAAAAAAAAAAAA	91.9276	NO	NO	TRUE	-1	123	6	11	20	8	45	17	28	CJI97_005442	CJI97_005443	Intergenic	+	+	336	2603	NA_SUN41_SUN4	NA_CAN2_CAN1	10_S10	B11221	A31	FALSE	CQ	FALSE	TRUE
843	PGLS01000007_C_auris_B11221	1009660	GAAAAAAAAAAAAAAAAAAAAAA	GAAAAAAAAAAAAAAAAAAAA	25.4199	NO	YES	TRUE	-2	157	5	23	33	2	63	28	35	CJI97_005442	CJI97_005443	Intergenic	+	+	671	2268	NA_SUN41_SUN4	NA_CAN2_CAN1	10_S10	B11221	A31	FALSE	CQ	FALSE	TRUE
844	PGLS01000007_C_auris_B11221	1051753	TAAAAAAAAAAAAAAAAAAAAA	TAAAAAAAAAAAAAAAAAAA	106.819	NO	YES	TRUE	-2	192	4	16	35	36	91	20	71	CJI97_005463	CJI97_005464	Intergenic	+	+	2472	256	NA_SUR7_SUR7	NA_PTK2_PTK2	10_S10	B11221	A31	FALSE	CQ	TRUE	TRUE
845	PGLS01000007_C_auris_B11221	1167587	CCTACTACTACTACTACTACTACTACTACTACTACTACTACTACTACTACTACTACTACTACTACTACTACTACTACTACTACTACTAC	CCTACTACTACTACTACTACTACTACTACTACTACTACTACTACTACTACTACTACTACTACTACTACTACTACTACTACTACTAC	154.993	NO	NO	TRUE	-3	95	7	8	12	10	37	15	22	CJI97_005509	CJI97_005510	Intergenic	-	-	105	162	NA_UTP18_UTP18	NA_NA_LOS1	10_S10	B11221	A31	FALSE	CQ	TRUE	TRUE
846	PGLS01000007_C_auris_B11221	1173703	CAAAAAAAAAAAAAAAAAAAA	CAAAAAAAAAAAAAAAAAA	74.4479	NO	YES	TRUE	-2	191	10	21	40	17	88	31	57	CJI97_005510	CJI97_005511	Intergenic	-	-	2988	2041	NA_NA_LOS1	NA_NA_NA	10_S10	B11221	A31	FALSE	CQ	FALSE	FALSE
847	PGLS01000007_C_auris_B11221	1177706	ATTTTTTTTTTTTTTTTTT	ATTTTTTTTTTTTTTTTT	156.193	NO	YES	TRUE	-1	226	11	17	78	44	150	28	122	CJI97_005511	CJI97_005512	Intergenic	-	+	856	3358	NA_NA_NA	NA_NRG1_NRG2	10_S10	B11221	A31	FALSE	CQ	TRUE	TRUE
848	PGLS01000007_C_auris_B11221	1180527	TAAAAAAAAAAAAAAAAAAAAAA	TAAAAAAAAAAAAAAAAAAAA	13.6933	NO	YES	TRUE	-2	133	6	17	15	13	51	23	28	CJI97_005511	CJI97_005512	Intergenic	-	+	3677	537	NA_NA_NA	NA_NRG1_NRG2	10_S10	B11221	A31	FALSE	CQ	FALSE	TRUE
849	PGLS01000007_C_auris_B11221	1195165	TAAAAAAAAAAAAAAAAAAAAAA	TAAAAAAAAAAAAAAAAAAAAA	35.673	NO	YES	TRUE	-1	163	6	18	29	16	69	24	45	CJI97_005516	NA	Gene	-	NA	277	NA	NA_NA_NA	NotInFile	10_S10	B11221	A31	FALSE	CQ	TRUE	TRUE
850	PGLS01000007_C_auris_B11221	1264234	ACCCC	ACCCCC	228.42	YES	YES	TRUE	1	245	2	1	117	115	235	3	232	CJI97_005554	NA	Gene	+	NA	366	NA	NA_NA_NNT1	NotInFile	10_S10	B11221	A31	FALSE	CQ	TRUE	TRUE
851	PGLS01000007_C_auris_B11221	1397239	CTTTTTTTTTTTTTTTTTCTTTTTTTTTTTTT	CTTTTTTTTTTTTTTTTCTTTTTTTTTTTTT	30.2958	NO	YES	TRUE	-1	193	18	21	12	20	71	39	32	CJI97_005615	CJI97_005616	Intergenic	+	-	1631	2409	NA_NA_NA	NotInFile	10_S10	B11221	A31	FALSE	CQ	FALSE	TRUE
852	PGLS01000007_C_auris_B11221	1426768	ATTTTTTTTTTTTTTTTT	ATTTTTTTTTTTTTTTT	44.522	NO	YES	TRUE	-1	196	31	15	17	35	98	46	52	CJI97_005625	CJI97_005626	Intergenic	+	-	445	159	NA_NA_NA	NA_NA_NA	10_S10	B11221	A31	FALSE	CQ	FALSE	TRUE
853	PGLS01000011_C_auris_B11221	4	AGT	ACGACTCGTGTATGTGAAGT	112.422	NO	NO	TRUE	17	17	0	0	13	0	13	0	13	NA	CJI97_005648	Intergenic_CHRstart	NA	+	NA	3286	NotInFile	NA_DAL9_NA	10_S10	B11221	A31	FALSE	CQ	FALSE	FALSE
854	PGLS01000011_C_auris_B11221	5	G	GCGTGTATGTGAAG	153.416	NO	NO	TRUE	13	18	0	0	9	0	9	0	9	NA	CJI97_005648	Intergenic_CHRstart	NA	+	NA	3285	NotInFile	NA_DAL9_NA	10_S10	B11221	A31	FALSE	CQ	FALSE	FALSE
855	PGLS01000011_C_auris_B11221	10587	ATTTTTTTTTTTTTTTTTTTTTTT	ATTTTTTTTTTTTTTTTTTTTTT	14.1164	NO	YES	TRUE	-1	191	14	7	24	36	81	21	60	CJI97_005649	CJI97_005650	Intergenic	+	+	942	415	NA_NA_NA	NA_NA_NA	10_S10	B11221	A31	FALSE	CQ	FALSE	FALSE
856	PGLS01000016_C_auris_B11221	16	GAAA	GAAAA	93.3904	NO	NO	TRUE	1	19	0	1	10	0	11	1	10	NA	CJI97_005681	Intergenic_CHRstart	NA	-	NA	7951	NotInFile	NotInFile	10_S10	B11221	A31	FALSE	CQ	TRUE	TRUE
857	PGLS01000016_C_auris_B11221	36	GAAAA	GAAA	182.39	NO	NO	TRUE	-1	42	1	2	25	5	33	3	30	NA	CJI97_005681	Intergenic_CHRstart	NA	-	NA	7931	NotInFile	NotInFile	10_S10	B11221	A31	FALSE	CQ	TRUE	TRUE
858	PGLS01000001_C_auris_B11221	131390	GCCCC	GCCCCC	228.4	YES	YES	TRUE	1	229	3	6	110	100	219	9	210	CJI97_000049	NA	Gene	+	NA	2252	NA	NA_NA_NA	NotInFile	11_S11	B11221	A31	FALSE	CQ	TRUE	TRUE
859	PGLS01000001_C_auris_B11221	145302	CTTTTTTTTTTTTTTTTTTT	CTTTTTTTTTTTTTTTTTT	73.9928	NO	YES	TRUE	-1	169	8	16	37	29	90	24	66	CJI97_000055	CJI97_000056	Intergenic	-	-	514	425	NA_KRE9_KRE9	NA_NA_NA	11_S11	B11221	A31	FALSE	CQ	FALSE	TRUE
860	PGLS01000001_C_auris_B11221	166309	GTTTTTTTTTTTTTTTTTTTT	GTTTTTTTTTTTTTTTTTTT	81.8911	NO	YES	TRUE	-1	190	12	17	43	32	104	29	75	CJI97_000066	CJI97_000067	Intergenic	-	-	113	799	NA_LTE1_LTE1	NA_NA_SLX9	11_S11	B11221	A31	FALSE	CQ	FALSE	TRUE
861	PGLS01000001_C_auris_B11221	184908	AGGGGGG	AGGGGGGG	228.402	YES	YES	TRUE	1	219	3	3	90	92	188	6	182	CJI97_000076	CJI97_000077	Intergenic	-	-	682	1218	NA_NA_NA	NA_LSP1_PIL1	11_S11	B11221	A31	FALSE	CQ	TRUE	TRUE
862	PGLS01000001_C_auris_B11221	187069	GAAAAAAAAAAAAAAAAAAAAA	GAAAAAAAAAAAAAAAAAA	5.36259	NO	NO	TRUE	-3	115	13	12	17	1	43	25	18	CJI97_000077	CJI97_000078	Intergenic	-	+	11	2024	NA_LSP1_PIL1	NA_NA_NA	11_S11	B11221	A31	FALSE	CQ	FALSE	FALSE
863	PGLS01000001_C_auris_B11221	203245	GAAAAAAAAAAAAAAAAAAAA	GAAAAAAAAAAAAAAAAAA	41.9691	NO	YES	TRUE	-2	142	14	28	35	1	78	42	36	CJI97_000084	CJI97_000085	Intergenic	-	+	1481	857	NA_EFH1_NA	NA_AVT1_NA	11_S11	B11221	A31	FALSE	CQ	TRUE	TRUE
864	PGLS01000001_C_auris_B11221	217658	ATTTTTTTTTTTTTTTTTT	ATTTTTTTTTTTTTTTT	68.5191	NO	YES	TRUE	-2	163	8	12	32	35	87	20	67	CJI97_000091	CJI97_000092	Intergenic	-	+	819	175	NA_NA_NA	NA_CDC46_MCM5	11_S11	B11221	A31	FALSE	CQ	TRUE	FALSE
865	PGLS01000001_C_auris_B11221	238177	ATTTTTTTTTTTTTTTTTT	ATTTTTTTTTTTTTTTTT	55.68	NO	YES	TRUE	-1	158	18	14	13	39	84	32	52	CJI97_000097	CJI97_000098	Intergenic	-	+	319	730	NA_DYN1_DYN1	NA_NA_SAL1	11_S11	B11221	A31	FALSE	CQ	TRUE	TRUE
866	PGLS01000001_C_auris_B11221	238389	CAAAAAAAAAAAAAAA	CAAAAAAAAAAAAAA	182.241	NO	YES	TRUE	-1	207	15	6	72	70	163	21	142	CJI97_000097	CJI97_000098	Intergenic	-	+	531	518	NA_DYN1_DYN1	NA_NA_SAL1	11_S11	B11221	A31	FALSE	CQ	TRUE	TRUE
867	PGLS01000001_C_auris_B11221	362594	TAAAAAAAAAAAAA	TAAAAAAAAAAAAAA	185.247	NO	YES	TRUE	1	119	5	5	32	20	62	10	52	CJI97_000159	CJI97_000160	Intergenic	-	-	312	469	NA_NA_MRPL31	NA_NA_NA	11_S11	B11221	A31	FALSE	CQ	TRUE	TRUE
868	PGLS01000001_C_auris_B11221	385642	GTTTTTTTTTTTTTTTTTTTT	GTTTTTTTTTTTTTTTTTTT	44.098	NO	NO	TRUE	-1	154	4	3	8	21	36	7	29	CJI97_000167	CJI97_000168	Intergenic	-	-	529	1889	NA_CDR1_PDR5	NotInFile	11_S11	B11221	A31	FALSE	CQ	FALSE	TRUE
869	PGLS01000001_C_auris_B11221	489845	GAAAAAAAAAAAAAAAAAAAAA	GAAAAAAAAAAAAAAAAAAA	83.4857	NO	YES	TRUE	-2	185	8	32	39	18	97	40	57	CJI97_000214	CJI97_000215	Intergenic	-	+	637	1975	NA_NA_NA	NotInFile	11_S11	B11221	A31	FALSE	CQ	FALSE	TRUE
870	PGLS01000001_C_auris_B11221	580048	GAAAAAAAAAAAAAAAAA	GAAAAAAAAAAAAAAAA	43.5364	NO	YES	TRUE	-1	200	8	60	48	6	122	68	54	CJI97_000263	CJI97_000264	Intergenic	+	+	913	170	NA_VCX1_VCX1	NA_PCL2_PCL2	11_S11	B11221	A31	FALSE	CQ	TRUE	TRUE
871	PGLS01000001_C_auris_B11221	614687	GAAAAAAAAAAAAAAAAAAAA	GAAAAAAAAAAAAAAAAAA	9.48896	NO	YES	TRUE	-2	143	14	22	27	0	63	36	27	CJI97_000286	CJI97_000287	Intergenic	-	+	34	1014	NA_CMK1_TDA1	NA_MAK21_MAK21	11_S11	B11221	A31	FALSE	CQ	FALSE	TRUE
872	PGLS01000001_C_auris_B11221	751037	ATTTTTTTTTTTTTTTTTTTTT	ATTTTTTTTTTTTTTTTTTT	4.6659	NO	YES	TRUE	-2	157	22	14	1	25	62	36	26	CJI97_000354	CJI97_000355	Intergenic	-	+	303	213	NA_MLC1_MLC1	NA_SMC5_SMC5	11_S11	B11221	A31	FALSE	CQ	TRUE	FALSE
873	PGLS01000001_C_auris_B11221	784510	CAAAAAAAAAAAAAAAAAAAA	CAAAAAAAAAAAAAAAAAA	91.6757	NO	YES	TRUE	-2	120	12	7	10	24	53	19	34	CJI97_000369	CJI97_000370	Intergenic	+	+	2547	319	NA_NA_NA	NA_ARD_NA	11_S11	B11221	A31	FALSE	CQ	FALSE	TRUE
874	PGLS01000001_C_auris_B11221	853522	TTGCTGCTGCTGCTGCTGCTGCTGCTGCTGCTGCTGCTGCTG	TTGCTGCTGCTGCTGCTGCTGCTGCTGCTGCTGCTGCTG	228.274	YES	YES	TRUE	-3	195	6	5	55	40	106	11	95	CJI97_000402	NA	Gene	-	NA	809	NA	NA_NA_NA	NotInFile	11_S11	B11221	A31	FALSE	CQ	TRUE	TRUE
875	PGLS01000001_C_auris_B11221	854358	CGGGG	CGGGGG	228.366	YES	YES	TRUE	1	136	1	4	46	65	116	5	111	CJI97_000402	CJI97_000403	Intergenic	-	-	27	1442	NA_NA_NA	NA_NA_NA	11_S11	B11221	A31	FALSE	CQ	TRUE	TRUE
876	PGLS01000001_C_auris_B11221	880367	CAAAAAAAAAAAAAAAAAAAAAAA	CAAAAAAAAAAAAAAAAAAAAA	32.5755	NO	NO	TRUE	-2	97	5	5	15	4	29	10	19	CJI97_000416	CJI97_000417	Intergenic	-	+	119	2481	NotInFile	NA_CDC24_CDC24	11_S11	B11221	A31	FALSE	CQ	TRUE	TRUE
877	PGLS01000001_C_auris_B11221	903858	TCCCCC	TCCCCCC	175.375	NO	YES	TRUE	1	76	2	2	1	48	53	4	49	CJI97_000423	CJI97_000424	Intergenic	+	+	2678	5552	NA_NA_OTU2	NA_CYC3_CYC3	11_S11	B11221	A31	FALSE	CQ	TRUE	TRUE
878	PGLS01000001_C_auris_B11221	926052	GAAAAAAAAAAAAAAAAAA	GAAAAAAAAAAAAAAAAA	53.8827	NO	YES	TRUE	-1	177	6	50	58	1	115	56	59	CJI97_000432	CJI97_000433	Intergenic	-	+	420	1606	NotInFile	NA_SPE2_SPE2	11_S11	B11221	A31	FALSE	CQ	FALSE	TRUE
879	PGLS01000001_C_auris_B11221	945116	GTTTTTTTTTTTTTTTTTTTTTTTTT	GTTTTTTTTTTTTTTTTTTTTTTT	32.4405	NO	NO	TRUE	-2	117	6	14	12	6	38	20	18	CJI97_000438	CJI97_000439	Intergenic	+	+	179	3984	NA_NA_NA	NA_NA_NA	11_S11	B11221	A31	FALSE	CQ	TRUE	TRUE
880	PGLS01000001_C_auris_B11221	953255	TACAACAACAACAACAAC	TACAACAACAACAACAACAAC	171.155	NO	YES	TRUE	3	199	19	22	67	68	176	41	135	CJI97_000440	NA	Gene	+	NA	600	NA	NA_AGA1_NA	NotInFile	11_S11	B11221	A31	FALSE	CQ	FALSE	FALSE
881	PGLS01000001_C_auris_B11221	957272	ATTTTTTTTTTTTTTTTTTTTTTTTTTTT	ATTTTTTTTTTTTTTTTTTTTTTTTTTTTTT	24.4322	NO	NO	TRUE	2	74	7	9	9	3	28	16	12	CJI97_000440	CJI97_000441	Intergenic	+	-	3379	413	NA_AGA1_NA	NA_NA_NA	11_S11	B11221	A31	FALSE	CQ	FALSE	FALSE
882	PGLS01000001_C_auris_B11221	979443	T	A	17.521	NO	NO	FALSE	0	27	4	2	7	3	16	6	10	CJI97_000446	CJI97_000447	Intergenic	-	-	4054	475	NA_CTN3_YAT2	NA_CRZ2_NA	11_S11	B11221	A31	FALSE	CQ	FALSE	TRUE
883	PGLS01000001_C_auris_B11221	1012098	TAAAAAAAAAAAAAAAAAAA	TAAAAAAAAAAAAAAAAAA	91.7307	NO	YES	TRUE	-1	191	15	27	34	22	98	42	56	CJI97_000461	CJI97_000462	Intergenic	-	-	1112	1103	NA_NA_NA	NA_GLC7_GLC7	11_S11	B11221	A31	FALSE	CQ	TRUE	TRUE
884	PGLS01000001_C_auris_B11221	1014392	GCCCC	GCCCCC	228.373	YES	YES	TRUE	1	139	4	0	55	51	110	4	106	CJI97_000462	CJI97_000463	Intergenic	-	+	205	1393	NA_GLC7_GLC7	NA_NA_VFA1	11_S11	B11221	A31	FALSE	CQ	TRUE	TRUE
885	PGLS01000001_C_auris_B11221	1018610	CTTTTTTTTTTTTTTTTTT	CTTTTTTTTTTTTTTTT	136.923	NO	YES	TRUE	-2	155	4	14	44	32	94	18	76	CJI97_000465	CJI97_000466	Intergenic	-	+	53	1200	NA_ARO2_ARO2	NA_NA_NA	11_S11	B11221	A31	FALSE	CQ	FALSE	TRUE
886	PGLS01000001_C_auris_B11221	1029427	GAAAAAAAAAAAAAAAAAA	GAAAAAAAAAAAAAAAAA	23.5035	NO	YES	TRUE	-1	185	26	35	39	1	101	61	40	CJI97_000469	CJI97_000470	Intergenic	-	-	582	115	NA_KGD2_KGD2	NotInFile	11_S11	B11221	A31	FALSE	CQ	TRUE	TRUE
887	PGLS01000001_C_auris_B11221	1115765	GCCCCCC	GCCCCCCC	228.401	YES	YES	TRUE	1	221	6	2	103	106	217	8	209	CJI97_000505	CJI97_000506	Intergenic	-	+	1726	1262	NA_INP51_INP51	NA_NA_NA	11_S11	B11221	A31	FALSE	CQ	TRUE	TRUE
888	PGLS01000001_C_auris_B11221	1116762	T	G	121.35	NO	NO	FALSE	0	60	1	0	11	13	25	1	24	CJI97_000505	CJI97_000506	Intergenic	-	+	2723	265	NA_INP51_INP51	NA_NA_NA	11_S11	B11221	A31	FALSE	CQ	TRUE	TRUE
889	PGLS01000001_C_auris_B11221	1141416	ACCCCC	ACCCCCC	228.369	YES	YES	TRUE	1	228	6	9	97	103	215	15	200	CJI97_000512	CJI97_000513	Intergenic	+	+	3195	828	NA_FEN12_ELO3	NA_NA_NA	11_S11	B11221	A31	FALSE	CQ	TRUE	TRUE
890	PGLS01000001_C_auris_B11221	1144142	TCCCC	TCCCCC	228.412	YES	YES	TRUE	1	216	4	1	98	104	207	5	202	CJI97_000515	NA	Gene	-	NA	8692	NA	NA_TOM1_TOM1	NotInFile	11_S11	B11221	A31	FALSE	CQ	TRUE	TRUE
891	PGLS01000001_C_auris_B11221	1231536	ACCCCCC	ACCCCCCC	228.393	YES	YES	TRUE	1	247	8	4	98	116	226	12	214	CJI97_000558	CJI97_000559	Intergenic	-	+	873	7	NA_NA_TVP38	NA_NA_NA	11_S11	B11221	A31	FALSE	CQ	TRUE	TRUE
892	PGLS01000001_C_auris_B11221	1277369	TGGG	TGGGG	228.42	YES	YES	TRUE	1	199	3	0	59	91	153	3	150	CJI97_000583	CJI97_000584	Intergenic	-	-	490	632	NA_NA_NA	NA_HGT16_NA	11_S11	B11221	A31	FALSE	CQ	TRUE	TRUE
893	PGLS01000001_C_auris_B11221	1308602	CGGGG	CGGGGG	228.417	YES	YES	TRUE	1	246	3	3	112	125	243	6	237	CJI97_000596	CJI97_000597	Intergenic	+	+	66	1356	NA_NA_NA	NA_NA_NA	11_S11	B11221	A31	FALSE	CQ	TRUE	TRUE
894	PGLS01000001_C_auris_B11221	1312916	TGGGGG	TGGGGGG	228.399	YES	YES	TRUE	1	235	4	2	103	110	219	6	213	CJI97_000598	NA	Gene	+	NA	1182	NA	NA_NA_YPK3	NotInFile	11_S11	B11221	A31	FALSE	CQ	TRUE	TRUE
895	PGLS01000001_C_auris_B11221	1328667	ATTTTTTTTTTTTTTTTTTTTTTTTTTTT	ATTTTTTTTTTTTTTTTTTTTTTTTT	39.9473	NO	NO	TRUE	-3	74	1	4	8	11	24	5	19	CJI97_000607	CJI97_000608	Intergenic	+	+	579	385	NA_RPS14B_RPS14B	NA_NA_NA	11_S11	B11221	A31	FALSE	CQ	FALSE	FALSE
896	PGLS01000001_C_auris_B11221	1343829	C	T	25.957	NO	NO	FALSE	0	18	1	0	2	4	7	1	6	CJI97_000612	CJI97_000613	Intergenic	-	+	762	770	NA_BPH1_BPH1	NA_NA_UBP12	11_S11	B11221	A31	FALSE	CQ	FALSE	TRUE
897	PGLS01000001_C_auris_B11221	1442814	G	A	38.6967	NO	NO	FALSE	0	32	4	0	5	6	15	4	11	CJI97_000662	CJI97_000663	Intergenic	-	+	506	3003	NA_SFL1_SFL1	NA_SOK1_SOK1	11_S11	B11221	A31	FALSE	CQ	TRUE	TRUE
898	PGLS01000001_C_auris_B11221	1443194	TGGGGG	TGGGGGG	228.398	YES	YES	TRUE	1	174	4	6	86	50	146	10	136	CJI97_000662	CJI97_000663	Intergenic	-	+	886	2623	NA_SFL1_SFL1	NA_SOK1_SOK1	11_S11	B11221	A31	FALSE	CQ	TRUE	TRUE
899	PGLS01000001_C_auris_B11221	1443743	TGGGG	TGGGGG	228.414	YES	YES	TRUE	1	182	2	1	63	69	135	3	132	CJI97_000662	CJI97_000663	Intergenic	-	+	1435	2074	NA_SFL1_SFL1	NA_SOK1_SOK1	11_S11	B11221	A31	FALSE	CQ	TRUE	TRUE
900	PGLS01000001_C_auris_B11221	1445319	GTTTTTTTTTTTTTTTTT	GTTTTTTTTTTTTTTTT	52.1959	NO	NO	TRUE	-1	48	3	1	0	20	24	4	20	CJI97_000662	CJI97_000663	Intergenic	-	+	3011	498	NA_SFL1_SFL1	NA_SOK1_SOK1	11_S11	B11221	A31	FALSE	CQ	FALSE	TRUE
901	PGLS01000001_C_auris_B11221	1463102	ATTTTTTTTTTTTTTTTTT	ATTTTTTTTTTTTTTTT	153.839	NO	YES	TRUE	-2	209	10	18	61	54	143	28	115	CJI97_000673	CJI97_000674	Intergenic	-	+	1660	552	NA_NA_NA	NotInFile	11_S11	B11221	A31	FALSE	CQ	FALSE	TRUE
902	PGLS01000001_C_auris_B11221	1467529	CA	C	143.338	NO	NO	TRUE	-1	87	5	2	37	3	47	7	40	CJI97_000676	NA	Gene	-	NA	2483	NA	NotInFile	NotInFile	11_S11	B11221	A31	FALSE	CQ	TRUE	TRUE
903	PGLS01000001_C_auris_B11221	1539710	CAAAAAAAAAAAAAAAAAAAAA	CAAAAAAAAAAAAAAAAAA	39.2021	NO	YES	TRUE	-3	166	11	9	23	24	67	20	47	CJI97_000705	CJI97_000706	Intergenic	-	+	2697	366	NA_NA_CHD1	NA_RLI1_RLI1	11_S11	B11221	A31	FALSE	CQ	FALSE	TRUE
904	PGLS01000001_C_auris_B11221	1548020	GAAAAAAAAAAAAAAAAAAAAA	GAAAAAAAAAAAAAAAAAAAA	24.0248	NO	YES	TRUE	-1	144	10	23	28	4	65	33	32	CJI97_000709	CJI97_000710	Intergenic	-	+	505	577	NA_SEN15_SEN15	NA_NA_NA	11_S11	B11221	A31	FALSE	CQ	FALSE	TRUE
905	PGLS01000001_C_auris_B11221	1548568	ATTTTTTTTTTTTTTTTTTT	ATTTTTTTTTTTTTTTTT	124.033	NO	YES	TRUE	-2	193	9	10	56	47	122	19	103	CJI97_000709	CJI97_000710	Intergenic	-	+	1053	29	NA_SEN15_SEN15	NA_NA_NA	11_S11	B11221	A31	FALSE	CQ	FALSE	TRUE
906	PGLS01000001_C_auris_B11221	1619741	CAAAAAAAAAAAAAAAAAAA	CAAAAAAAAAAAAAAAAAA	77.8858	NO	YES	TRUE	-1	164	3	19	21	28	71	22	49	CJI97_000740	CJI97_000741	Intergenic	+	+	1171	840	NA_TIM54_TIM54	NA_GDH3_GDH3	11_S11	B11221	A31	FALSE	CQ	FALSE	TRUE
907	PGLS01000001_C_auris_B11221	1634973	ATTTTTTTTTTTTTTTTTT	ATTTTTTTTTTTTTTTT	139.849	NO	YES	TRUE	-2	127	8	14	42	15	79	22	57	CJI97_000749	CJI97_000750	Intergenic	-	-	299	3203	NA_LRG1_LRG1	NA_GPI15_GPI15	11_S11	B11221	A31	FALSE	CQ	TRUE	TRUE
908	PGLS01000001_C_auris_B11221	1654739	CTTTTTTTTTTTTTTTTTTT	CTTTTTTTTTTTTTTTTTT	37.4681	NO	YES	TRUE	-1	126	19	6	13	22	60	25	35	CJI97_000757	CJI97_000758	Intergenic	-	+	520	1150	NA_DAL4_DAL4	NA_MGE1_MGE1	11_S11	B11221	A31	FALSE	CQ	FALSE	TRUE
909	PGLS01000001_C_auris_B11221	1701373	ATTTTTTTTTTTTTTTTTTTT	ATTTTTTTTTTTTTTTTTTT	8.41835	NO	YES	TRUE	-1	138	13	9	9	22	53	22	31	CJI97_000777	CJI97_000778	Intergenic	+	+	235	1271	NA_EHT1_EHT1	NA_NA_ART5	11_S11	B11221	A31	FALSE	CQ	FALSE	TRUE
910	PGLS01000001_C_auris_B11221	1755731	CTTTTTTTTTTTTTTTTTTTTTT	CTTTTTTTTTTTTTTTTTTTTT	47.819	NO	YES	TRUE	-1	141	2	18	24	12	56	20	36	CJI97_000799	CJI97_000800	Intergenic	+	+	2725	165	NA_DFI1_NA	NA_NA_NA	11_S11	B11221	A31	FALSE	CQ	TRUE	TRUE
911	PGLS01000001_C_auris_B11221	1843075	CTTTTTTTTTTTTTTTTTTTTTTTTTTTTTT	CTTTTTTTTTTTTTTTTTTTTTTTTTTT	15.4792	NO	NO	TRUE	-3	71	0	1	1	13	15	1	14	CJI97_000847	CJI97_000848	Intergenic	-	+	2984	1282	NA_TRY5_NA	NA_NA_NA	11_S11	B11221	A31	FALSE	CQ	FALSE	FALSE
912	PGLS01000001_C_auris_B11221	1879837	CTTTTTTTTTTTTTTTTTTTT	CTTTTTTTTTTTTTTTTTTT	38.6533	NO	YES	TRUE	-1	134	10	14	23	12	59	24	35	CJI97_000864	CJI97_000865	Intergenic	-	+	483	1613	NA_NA_NA	NA_PDK2_PKP1	11_S11	B11221	A31	FALSE	CQ	TRUE	TRUE
913	PGLS01000001_C_auris_B11221	1890696	CGGGG	CGGGGG	228.414	YES	YES	TRUE	1	232	4	4	115	99	222	8	214	CJI97_000870	CJI97_000871	Intergenic	-	+	786	677	NA_RTT109_RTT109	NA_GPT1_NA	11_S11	B11221	A31	FALSE	CQ	TRUE	TRUE
914	PGLS01000001_C_auris_B11221	1922474	CTTTTTTTTTTTTTTTTTTTTTTTTTTTTTTTTTTTTTTTTTTT	CTTTTTTTTTTTTTTTTTTTTTTTTTTTTTTTTTTTTTTTTTTTTTTTTT	8.85156	NO	NO	TRUE	6	26	0	1	0	3	4	1	3	CJI97_000887	CJI97_000888	Intergenic	-	+	385	998	NA_NA_DEP1	NA_NA_NOP12	11_S11	B11221	A31	FALSE	CQ	FALSE	FALSE
915	PGLS01000001_C_auris_B11221	1963794	GAAAAAAAAAAAAAAAAAAAAAAAA	GAAAAAAAAAAAAAAAAAAAAAAAAA	6.66149	NO	NO	TRUE	1	114	4	7	9	4	24	11	13	CJI97_000908	CJI97_000909	Intergenic	-	-	26	1676	NA_NA_NA	NA_NA_NA	11_S11	B11221	A31	FALSE	CQ	FALSE	FALSE
916	PGLS01000001_C_auris_B11221	1994093	TGGGGG	TGGGGGG	228.348	YES	YES	TRUE	1	240	9	8	98	113	228	17	211	CJI97_000922	CJI97_000923	Intergenic	+	+	1426	1028	NA_LIG4_DNL4	NA_NA_NA	11_S11	B11221	A31	FALSE	CQ	TRUE	TRUE
917	PGLS01000001_C_auris_B11221	1999580	CAAAAAAAAAAAAAAAAA	CAAAAAAAAAAAAAAAA	150.274	NO	YES	TRUE	-1	199	7	7	61	62	137	14	123	CJI97_000923	CJI97_000924	Intergenic	+	-	3815	1889	NA_NA_NA	NA_NA_NA	11_S11	B11221	A31	FALSE	CQ	TRUE	TRUE
918	PGLS01000001_C_auris_B11221	2126731	CAAAAAAAAAAAAAAAAAAAAA	CAAAAAAAAAAAAAAAAAAA	41.1192	NO	YES	TRUE	-2	178	10	23	16	26	75	33	42	CJI97_000978	CJI97_000979	Intergenic	-	-	83	1056	NA_NA_NA	NA_NA_CIN4	11_S11	B11221	A31	FALSE	CQ	TRUE	TRUE
919	PGLS01000001_C_auris_B11221	2173244	ATTTTTTTTTTTTTTTTTTTTT	ATTTTTTTTTTTTTTTTTTTT	65.7004	NO	YES	TRUE	-1	200	11	20	30	30	91	31	60	CJI97_000994	CJI97_000995	Intergenic	-	-	1805	741	NA_FRS2_FRS2	NA_LPD1_LPD1	11_S11	B11221	A31	FALSE	CQ	TRUE	TRUE
920	PGLS01000001_C_auris_B11221	2189193	GAAAAAAAAAAAAAAAAAAAAA	GAAAAAAAAAAAAAAAAAAA	16.1285	NO	NO	TRUE	-2	124	8	6	23	0	37	14	23	CJI97_001001	CJI97_001002	Intergenic	-	-	848	427	NA_GEF2_NA	NA_NA_MIC10	11_S11	B11221	A31	FALSE	CQ	FALSE	FALSE
921	PGLS01000001_C_auris_B11221	2204902	GCCCC	GCCCCC	228.402	YES	YES	TRUE	1	248	3	4	114	117	238	7	231	CJI97_001008	CJI97_001009	Intergenic	+	+	812	5	NA_NA_NA	NA_BIO32_NA	11_S11	B11221	A31	FALSE	CQ	TRUE	TRUE
922	PGLS01000001_C_auris_B11221	2230602	TCCC	TCCCC	228.415	YES	YES	TRUE	1	247	1	2	129	110	242	3	239	CJI97_001021	CJI97_001022	Intergenic	-	+	2829	940	NA_CRL1_RHO4	NA_TOS1_TOS1	11_S11	B11221	A31	FALSE	CQ	TRUE	TRUE
923	PGLS01000002_C_auris_B11221	1	CCAGACACCACCTAAAAAAACCCAGACACCACCTAAAAAA	CCAGACACCACCTAAAAAAACCCAGACACCACCTAAAAAAACCCAGACACCACCTAAAAAA	51.4146	NO	NO	TRUE	21	8	0	0	6	0	6	0	6	NA	CJI97_001076	Intergenic_CHRstart	NA	+	NA	1329	NotInFile	NA_NA_NA	11_S11	B11221	A31	FALSE	CQ	FALSE	FALSE
924	PGLS01000002_C_auris_B11221	4	GAC	GCCTAAAAAAACCCAGAC	119.356	NO	NO	TRUE	15	24	1	1	8	1	11	2	9	NA	CJI97_001076	Intergenic_CHRstart	NA	+	NA	1326	NotInFile	NA_NA_NA	11_S11	B11221	A31	FALSE	CQ	FALSE	TRUE
925	PGLS01000002_C_auris_B11221	151471	TAAAAAAAAAAAAAAAAAA	TAAAAAAAAAAAAAAAAA	99.8641	NO	YES	TRUE	-1	179	9	27	33	31	100	36	64	CJI97_001136	CJI97_001137	Intergenic	+	+	60	1407	NA_NA_NA	NA_SAM2_SAM2	11_S11	B11221	A31	FALSE	CQ	TRUE	TRUE
926	PGLS01000002_C_auris_B11221	198376	GTTTTTTTTTTTTTT	GTTTTTTTTTTTTT	209.307	YES	YES	TRUE	-1	204	9	9	79	78	175	18	157	CJI97_001152	CJI97_001153	Intergenic	-	-	410	766	NA_MAS2_MAS2	NA_RMT2_RMT2	11_S11	B11221	A31	FALSE	CQ	TRUE	TRUE
927	PGLS01000002_C_auris_B11221	391782	ATTTTTTTTTTTTTTTTTTTTTT	ATTTTTTTTTTTTTTTTTTTTT	50.3154	NO	YES	TRUE	-1	142	5	13	30	17	65	18	47	CJI97_001239	CJI97_001240	Intergenic	-	+	1291	1413	NA_ERO1_ERO1	NA_NA_NA	11_S11	B11221	A31	FALSE	CQ	TRUE	TRUE
928	PGLS01000002_C_auris_B11221	398603	GAAAAAAAAAAAAAAAAAAAA	GAAAAAAAAAAAAAAAAAA	6.85749	NO	YES	TRUE	-2	146	8	29	24	0	61	37	24	CJI97_001242	CJI97_001243	Intergenic	-	+	30	2174	NA_AGP3_AGP3	NA_NA_NA	11_S11	B11221	A31	FALSE	CQ	FALSE	TRUE
929	PGLS01000002_C_auris_B11221	418840	GTTTTTTTTTTTTTTTTTT	GTTTTTTTTTTTTTTTT	109.567	NO	YES	TRUE	-2	201	17	12	42	46	117	29	88	CJI97_001252	CJI97_001253	Intergenic	-	-	147	1329	NA_NA_PEX32	NA_NA_RCF2	11_S11	B11221	A31	FALSE	CQ	TRUE	TRUE
930	PGLS01000002_C_auris_B11221	565081	AGGGG	AGGGGG	228.405	YES	YES	TRUE	1	231	4	2	98	108	212	6	206	CJI97_001316	NA	Gene	+	NA	1720	NA	NA_NA_NA	NotInFile	11_S11	B11221	A31	FALSE	CQ	TRUE	TRUE
931	PGLS01000002_C_auris_B11221	599527	CTTTTTTTTTTTTTTTTTTTTTTTTTTTTT	CTTTTTTTTTTTTTTTTTTTTTTTTTT	34.6349	NO	NO	TRUE	-3	107	3	7	3	11	24	10	14	CJI97_001330	CJI97_001331	Intergenic	+	+	1813	306	NA_NA_NSR1	NA_RIM8_RIM8	11_S11	B11221	A31	FALSE	CQ	FALSE	FALSE
932	PGLS01000002_C_auris_B11221	606098	AGGGGGG	AGGGGGGG	228.422	YES	YES	TRUE	1	59	1	0	39	16	56	1	55	CJI97_001332	CJI97_001333	Intergenic	-	+	669	1609	NA_KEL1_KEL1	NA_VPS53_VPS53	11_S11	B11221	A31	FALSE	CQ	TRUE	TRUE
933	PGLS01000002_C_auris_B11221	622147	A	T	5.13337	NO	NO	FALSE	0	30	2	3	5	7	17	5	12	CJI97_001341	CJI97_001342	Intergenic	-	+	228	1219	NA_TUP1_TUP1	NA_NA_COX16	11_S11	B11221	A31	FALSE	CQ	TRUE	TRUE
934	PGLS01000002_C_auris_B11221	642837	TCCC	TCCCC	228.395	YES	YES	TRUE	1	222	5	4	98	104	211	9	202	CJI97_001350	CJI97_001351	Intergenic	-	+	1250	178	NA_RPO21_RPO21	NA_MAL2_IMA1	11_S11	B11221	A31	FALSE	CQ	TRUE	TRUE
935	PGLS01000002_C_auris_B11221	675935	GAAAAAAAAAAAAAAAAAAAA	GAAAAAAAAAAAAAAAAAA	39.4289	NO	NO	TRUE	-2	115	9	12	22	2	45	21	24	CJI97_001369	CJI97_001370	Intergenic	-	+	225	312	NA_NA_APS2	NA_CAS1_YKU70	11_S11	B11221	A31	FALSE	CQ	FALSE	TRUE
936	PGLS01000002_C_auris_B11221	682561	GTTTTTTTTTTTTTTTTTT	GTTTTTTTTTTTTTTTT	156.981	NO	YES	TRUE	-2	231	13	8	70	55	146	21	125	CJI97_001372	CJI97_001373	Intergenic	-	-	511	176	NA_NA_NA	NotInFile	11_S11	B11221	A31	FALSE	CQ	FALSE	TRUE
937	PGLS01000002_C_auris_B11221	729023	TCCCCC	TCCCCCC	228.373	YES	YES	TRUE	1	240	9	5	101	108	223	14	209	CJI97_001393	NA	Gene	+	NA	1265	NA	NA_NAG4_NA	NotInFile	11_S11	B11221	A31	FALSE	CQ	TRUE	TRUE
938	PGLS01000002_C_auris_B11221	764814	CTTTTTTTTTTTTTTTTTTTT	CTTTTTTTTTTTTTTTTTTT	50.5831	NO	YES	TRUE	-1	155	6	8	28	20	62	14	48	CJI97_001411	CJI97_001412	Intergenic	-	+	81	1674	NA_NA_NA	NA_SPR3_SPR3	11_S11	B11221	A31	FALSE	CQ	TRUE	TRUE
939	PGLS01000002_C_auris_B11221	795227	TGGGGG	TGGGGGG	228.378	YES	YES	TRUE	1	230	4	5	111	99	219	9	210	CJI97_001425	CJI97_001426	Intergenic	-	-	883	126	NA_OPI1_OPI1	NA_NA_NA	11_S11	B11221	A31	FALSE	CQ	TRUE	TRUE
940	PGLS01000002_C_auris_B11221	846775	ATTTTTTTTTTTTTTTTTTTTTT	ATTTTTTTTTTTTTTTTTTTT	97.8245	NO	YES	TRUE	-2	154	12	3	28	34	77	15	62	CJI97_001450	CJI97_001451	Intergenic	+	+	2819	168	NA_GUS1_GUS1	NA_NA_NA	11_S11	B11221	A31	FALSE	CQ	FALSE	TRUE
941	PGLS01000002_C_auris_B11221	908993	ACCCCC	ACCCCCC	228.389	YES	YES	TRUE	1	217	5	3	84	99	191	8	183	CJI97_001479	CJI97_001480	Intergenic	+	+	1411	553	NA_NA_MTE1	NA_PHO80_PHO80	11_S11	B11221	A31	FALSE	CQ	TRUE	TRUE
942	PGLS01000002_C_auris_B11221	958954	AGGGG	AGGGGG	228.402	YES	YES	TRUE	1	136	0	2	43	46	91	2	89	CJI97_001502	CJI97_001503	Intergenic	-	+	1467	1136	NA_NA_NA	NA_ECM4_ECM4	11_S11	B11221	A31	FALSE	CQ	TRUE	TRUE
943	PGLS01000002_C_auris_B11221	1027296	AGGGGG	AGGGGGG	228.372	YES	YES	TRUE	1	230	6	10	100	103	219	16	203	CJI97_001538	CJI97_001539	Intergenic	-	-	100	779	NA_NA_CBP3	NA_NA_ADH7	11_S11	B11221	A31	FALSE	CQ	TRUE	TRUE
944	PGLS01000002_C_auris_B11221	1055472	AGGGGG	AGGGGGG	228.399	YES	YES	TRUE	1	249	2	7	116	109	234	9	225	CJI97_001550	CJI97_001551	Intergenic	+	-	428	486	NA_NA_TMA108	NA_ATM1_ATM1	11_S11	B11221	A31	FALSE	CQ	TRUE	TRUE
945	PGLS01000002_C_auris_B11221	1085970	GCCCCC	GCCCCCC	228.408	YES	YES	TRUE	1	248	4	2	112	111	229	6	223	CJI97_001564	CJI97_001565	Intergenic	-	-	252	730	NA_MIG1_MIG1	NotInFile	11_S11	B11221	A31	FALSE	CQ	TRUE	TRUE
946	PGLS01000002_C_auris_B11221	1099510	ATTTTTTTTTTTTTTTTTTTTTTTT	ATTTTTTTTTTTTTTTTTTTTTT	41.4914	NO	YES	TRUE	-2	139	6	13	32	6	57	19	38	CJI97_001569	CJI97_001570	Intergenic	-	+	164	376	NA_NA_CDC123	NA_NA_CCT4	11_S11	B11221	A31	FALSE	CQ	FALSE	FALSE
947	PGLS01000002_C_auris_B11221	1118572	CTTTTTTTTTTTTTTTTTTTTTTT	CTTTTTTTTTTTTTTTTTTTTT	26.1505	NO	YES	TRUE	-2	157	12	14	18	15	59	26	33	CJI97_001580	CJI97_001581	Intergenic	-	+	709	2144	NA_PHO89_PHO89	NA_NA_NFU1	11_S11	B11221	A31	FALSE	CQ	FALSE	TRUE
948	PGLS01000002_C_auris_B11221	1118776	TGGGGGG	TGGGGGGG	228.419	YES	YES	TRUE	1	218	1	3	107	93	204	4	200	CJI97_001580	CJI97_001581	Intergenic	-	+	913	1940	NA_PHO89_PHO89	NA_NA_NFU1	11_S11	B11221	A31	FALSE	CQ	TRUE	TRUE
949	PGLS01000002_C_auris_B11221	1266197	AAGA	AA	32.3317	NO	NO	TRUE	-2	53	1	0	5	0	6	1	5	CJI97_001644	CJI97_001645	Intergenic	-	-	992	1364	NA_NA_SRC1	NA_BGL22_NA	11_S11	B11221	A31	FALSE	CQ	FALSE	FALSE
950	PGLS01000002_C_auris_B11221	1266218	C	A	4.41861	NO	NO	FALSE	0	36	4	4	10	8	26	8	18	CJI97_001644	CJI97_001645	Intergenic	-	-	1013	1343	NA_NA_SRC1	NA_BGL22_NA	11_S11	B11221	A31	FALSE	CQ	TRUE	TRUE
951	PGLS01000002_C_auris_B11221	1337777	ATTTTTTTTTTTTTTTTTT	ATTTTTTTTTTTTTTTT	140.728	NO	YES	TRUE	-2	177	18	8	47	43	116	26	90	CJI97_001684	CJI97_001685	Intergenic	-	-	182	125	NA_TSM1_TAF2	NA_NA_NA	11_S11	B11221	A31	FALSE	CQ	FALSE	FALSE
952	PGLS01000002_C_auris_B11221	1372582	TGGGG	TGGGGG	228.37	YES	YES	TRUE	1	236	5	5	106	113	229	10	219	CJI97_001701	NA	Gene	+	NA	32	NA	NA_NA_RRP17	NotInFile	11_S11	B11221	A31	FALSE	CQ	TRUE	TRUE
953	PGLS01000002_C_auris_B11221	1395531	TCCCC	TCCCCC	228.386	YES	YES	TRUE	1	239	7	6	104	115	232	13	219	CJI97_001712	CJI97_001713	Intergenic	-	+	109	208	NA_MTO1_MTO1	NA_NA_CMS1	11_S11	B11221	A31	FALSE	CQ	TRUE	TRUE
954	PGLS01000002_C_auris_B11221	1436653	TCCCCC	TCCCCCC	228.41	YES	YES	TRUE	1	240	4	2	122	108	236	6	230	CJI97_001731	CJI97_001732	Intergenic	-	+	571	788	NA_NA_YFT2	NA_NA_NA	11_S11	B11221	A31	FALSE	CQ	TRUE	TRUE
955	PGLS01000002_C_auris_B11221	1478926	TGGGGG	TGGGGGG	228.391	YES	YES	TRUE	1	244	5	3	120	105	233	8	225	CJI97_001748	CJI97_001749	Intergenic	+	+	86	162	NA_DBF4_DBF4	NA_IFM1_IFM1	11_S11	B11221	A31	FALSE	CQ	TRUE	TRUE
956	PGLS01000002_C_auris_B11221	1517074	TGGGGG	TGGGGGG	228.403	YES	YES	TRUE	1	245	1	3	105	122	231	4	227	CJI97_001766	NA	Gene	-	NA	557	NA	NA_NA_DPH5	NotInFile	11_S11	B11221	A31	FALSE	CQ	TRUE	TRUE
957	PGLS01000002_C_auris_B11221	1517641	TGGGGGG	TGGGGGGG	228.38	YES	YES	TRUE	1	237	9	8	101	108	226	17	209	CJI97_001766	CJI97_001767	Intergenic	-	+	10	1947	NA_NA_DPH5	NA_NA_NA	11_S11	B11221	A31	FALSE	CQ	TRUE	TRUE
958	PGLS01000002_C_auris_B11221	1531772	GAAAAAAAAAAAAAAAAAAA	GAAAAAAAAAAAAAAAAAA	47.7822	NO	YES	TRUE	-1	182	4	29	42	4	79	33	46	CJI97_001772	CJI97_001773	Intergenic	-	-	498	134	NA_NA_NA	NA_NA_NA	11_S11	B11221	A31	FALSE	CQ	FALSE	TRUE
959	PGLS01000003_C_auris_B11221	68	G	A	162.267	NO	NO	FALSE	0	46	6	0	25	4	35	6	29	NA	CJI97_001780	Intergenic_CHRstart	NA	+	NA	3277	NotInFile	NA_NA_NA	11_S11	B11221	A31	FALSE	CQ	TRUE	TRUE
960	PGLS01000003_C_auris_B11221	88	A	G	228.312	YES	NO	FALSE	0	64	4	0	36	7	47	4	43	NA	CJI97_001780	Intergenic_CHRstart	NA	+	NA	3257	NotInFile	NA_NA_NA	11_S11	B11221	A31	FALSE	CQ	TRUE	TRUE
961	PGLS01000003_C_auris_B11221	12718	GAAAAAAAAAAAAAAAAAAA	GAAAAAAAAAAAAAAAAA	44.9392	NO	YES	TRUE	-2	187	15	34	42	1	92	49	43	CJI97_001783	CJI97_001784	Intergenic	+	+	502	2314	NA_NA_NA	NA_NA_NA	11_S11	B11221	A31	FALSE	CQ	TRUE	TRUE
962	PGLS01000003_C_auris_B11221	27787	ATTTTTTTTTTTTTTTTTTT	ATTTTTTTTTTTTTTTTTT	17.4469	NO	YES	TRUE	-1	125	22	10	3	21	56	32	24	CJI97_001788	CJI97_001789	Intergenic	-	+	2141	350	NA_NA_NA	NA_MNN47_NA	11_S11	B11221	A31	FALSE	CQ	TRUE	TRUE
963	PGLS01000003_C_auris_B11221	38012	CTTTTTTTTTTTTTTTTTTTTTTTTTTTT	CTTTTTTTTTTTTTTTTTTTTTTTTTT	25.8124	NO	NO	TRUE	-2	112	0	11	15	5	31	11	20	CJI97_001792	CJI97_001793	Intergenic	+	+	1786	1200	NA_NA_NA	NA_HGT12_NA	11_S11	B11221	A31	FALSE	CQ	TRUE	TRUE
964	PGLS01000003_C_auris_B11221	57257	CAAAAAAAAAAAAAAAAAAAAA	CAAAAAAAAAAAAAAAAAAAA	40.6232	NO	YES	TRUE	-1	156	13	13	13	33	72	26	46	CJI97_001800	CJI97_001801	Intergenic	+	+	679	632	NA_GRP1_NA	NA_CCC1_CCC1	11_S11	B11221	A31	FALSE	CQ	TRUE	TRUE
965	PGLS01000003_C_auris_B11221	77438	GAAAAAAAAAAAAAA	GAAAAAAAAAAAAA	65.7355	NO	YES	TRUE	-1	204	9	55	68	4	136	64	72	CJI97_001806	CJI97_001807	Intergenic	+	-	71	44	NA_NA_NA	NA_CEM1_CEM1	11_S11	B11221	A31	FALSE	CQ	TRUE	TRUE
966	PGLS01000003_C_auris_B11221	81123	CTTTTTTTTTTTTTTTTTT	CTTTTTTTTTTTTTTTTTTT	55.6193	NO	YES	TRUE	1	180	12	16	15	31	74	28	46	CJI97_001808	CJI97_001809	Intergenic	-	-	697	836	NA_NA_URN1	NA_TRY4_NA	11_S11	B11221	A31	FALSE	CQ	TRUE	TRUE
967	PGLS01000003_C_auris_B11221	81402	GTTTTTTTTTTTTTTTTT	GTTTTTTTTTTTTTTTT	55.8155	NO	YES	TRUE	-1	177	17	16	15	60	108	33	75	CJI97_001808	CJI97_001809	Intergenic	-	-	976	557	NA_NA_URN1	NA_TRY4_NA	11_S11	B11221	A31	FALSE	CQ	TRUE	TRUE
968	PGLS01000003_C_auris_B11221	180809	TCCCCCCCCCCC	TCCCCCCCCCCCC	19.6797	NO	NO	TRUE	1	36	0	7	0	8	15	7	8	CJI97_001851	CJI97_001852	Intergenic	-	+	1001	1002	NA_NA_EFR3	NA_NA_NA	11_S11	B11221	A31	FALSE	CQ	TRUE	TRUE
969	PGLS01000003_C_auris_B11221	228685	ACCCCC	ACCCCCC	228.412	YES	YES	TRUE	1	236	2	0	118	106	226	2	224	CJI97_001875	CJI97_001876	Intergenic	-	-	41	1117	NA_NA_NA	NA_NA_NA	11_S11	B11221	A31	FALSE	CQ	TRUE	TRUE
970	PGLS01000003_C_auris_B11221	273217	GAAAAAAAAAAAAAAAAAAAAA	GAAAAAAAAAAAAAAAAAAAA	9.78415	NO	YES	TRUE	-1	132	10	25	19	0	54	35	19	CJI97_001895	CJI97_001896	Intergenic	+	+	1717	322	NA_MET3_MET3	NA_NA_NA	11_S11	B11221	A31	FALSE	CQ	FALSE	FALSE
971	PGLS01000003_C_auris_B11221	285683	ACCCCCC	ACCCCCCC	228.41	YES	YES	TRUE	1	237	5	0	123	102	230	5	225	CJI97_001900	NA	Gene	+	NA	847	NA	NA_NA_RMD1	NotInFile	11_S11	B11221	A31	FALSE	CQ	TRUE	TRUE
972	PGLS01000003_C_auris_B11221	330009	GTTTTTTTTTTTTTTTTTTTT	GTTTTTTTTTTTTTTTTTTT	8.86092	NO	YES	TRUE	-1	132	10	9	13	21	53	19	34	CJI97_001922	CJI97_001923	Intergenic	-	+	2278	201	NA_NA_NA	NotInFile	11_S11	B11221	A31	FALSE	CQ	TRUE	TRUE
973	PGLS01000003_C_auris_B11221	443076	TGGG	TGGGG	228.402	YES	YES	TRUE	1	230	2	4	89	120	215	6	209	CJI97_001976	CJI97_001977	Intergenic	-	-	36	83	NA_NA_RGL1	NA_DFG10_DFG10	11_S11	B11221	A31	FALSE	CQ	TRUE	TRUE
974	PGLS01000003_C_auris_B11221	544872	CAAAAAAAAAAAAAAAAAAAAAAAAA	CAAAAAAAAAAAAAAAAAAAAAAA	8.6334	NO	NO	TRUE	-2	132	10	17	12	8	47	27	20	CJI97_002018	CJI97_002019	Intergenic	+	+	11	1219	NA_NA_NA	NA_GZF3_GZF3	11_S11	B11221	A31	FALSE	CQ	FALSE	TRUE
975	PGLS01000003_C_auris_B11221	545893	TCCCCC	TCCCCCC	228.423	YES	YES	TRUE	1	99	0	1	51	33	85	1	84	CJI97_002018	CJI97_002019	Intergenic	+	+	1032	198	NA_NA_NA	NA_GZF3_GZF3	11_S11	B11221	A31	FALSE	CQ	TRUE	TRUE
976	PGLS01000003_C_auris_B11221	561643	GCCCCCC	GCCCCCCC	228.396	YES	YES	TRUE	1	240	4	4	114	102	224	8	216	CJI97_002024	CJI97_002025	Intergenic	-	-	215	2009	NA_NA_NA	NA_NA_BMT2	11_S11	B11221	A31	FALSE	CQ	TRUE	TRUE
977	PGLS01000003_C_auris_B11221	624216	GTTTTTTTTTTTTTT	GTTTTTTTTTTTTT	147.958	NO	YES	TRUE	-1	214	45	6	25	90	166	51	115	CJI97_002053	CJI97_002054	Intergenic	-	-	372	82	NA_DIM1_DIM1	NA_NA_NA	11_S11	B11221	A31	FALSE	CQ	TRUE	TRUE
978	PGLS01000003_C_auris_B11221	665921	T	A	40.4193	NO	NO	FALSE	0	26	0	0	7	6	13	0	13	CJI97_002073	CJI97_002074	Intergenic	-	+	5682	882	NA_NA_NA	NA_BRG1_NA	11_S11	B11221	A31	FALSE	CQ	TRUE	TRUE
979	PGLS01000003_C_auris_B11221	665923	G	A	29.4238	NO	NO	FALSE	0	30	0	0	10	5	15	0	15	CJI97_002073	CJI97_002074	Intergenic	-	+	5684	880	NA_NA_NA	NA_BRG1_NA	11_S11	B11221	A31	FALSE	CQ	TRUE	TRUE
980	PGLS01000003_C_auris_B11221	665927	C	A	41.9782	NO	NO	FALSE	0	33	0	4	9	3	16	4	12	CJI97_002073	CJI97_002074	Intergenic	-	+	5688	876	NA_NA_NA	NA_BRG1_NA	11_S11	B11221	A31	FALSE	CQ	FALSE	TRUE
981	PGLS01000003_C_auris_B11221	665933	T	A	6.67028	NO	NO	FALSE	0	25	4	2	2	5	13	6	7	CJI97_002073	CJI97_002074	Intergenic	-	+	5694	870	NA_NA_NA	NA_BRG1_NA	11_S11	B11221	A31	FALSE	CQ	TRUE	TRUE
982	PGLS01000003_C_auris_B11221	665934	G	A	5.05784	NO	NO	FALSE	0	25	0	0	6	7	13	0	13	CJI97_002073	CJI97_002074	Intergenic	-	+	5695	869	NA_NA_NA	NA_BRG1_NA	11_S11	B11221	A31	FALSE	CQ	FALSE	TRUE
983	PGLS01000003_C_auris_B11221	665935	G	A	39.4235	NO	NO	FALSE	0	27	0	0	6	10	16	0	16	CJI97_002073	CJI97_002074	Intergenic	-	+	5696	868	NA_NA_NA	NA_BRG1_NA	11_S11	B11221	A31	FALSE	CQ	TRUE	TRUE
984	PGLS01000003_C_auris_B11221	665939	G	A	12.6644	NO	NO	FALSE	0	33	0	0	6	9	15	0	15	CJI97_002073	CJI97_002074	Intergenic	-	+	5700	864	NA_NA_NA	NA_BRG1_NA	11_S11	B11221	A31	FALSE	CQ	TRUE	TRUE
985	PGLS01000003_C_auris_B11221	685090	CTTTTTTTTTTTTTTTTTTT	CTTTTTTTTTTTTTTTTT	55.7703	NO	YES	TRUE	-2	199	15	18	20	38	91	33	58	CJI97_002080	CJI97_002081	Intergenic	-	+	1419	493	NA_NA_BET3	NA_SUR2_SUR2	11_S11	B11221	A31	FALSE	CQ	FALSE	TRUE
986	PGLS01000003_C_auris_B11221	696298	GAAAAAAAAAAAAAAAAAAAA	GAAAAAAAAAAAAAAAAAAA	8.1441	NO	YES	TRUE	-1	234	14	58	58	3	133	72	61	CJI97_002086	CJI97_002087	Intergenic	+	+	554	763	NA_NA_NA	NA_SIP5_SIP5	11_S11	B11221	A31	FALSE	CQ	TRUE	FALSE
987	PGLS01000003_C_auris_B11221	788763	GGT	GGTGT	210.301	YES	NO	TRUE	2	63	3	2	6	22	33	5	28	CJI97_002129	NA	Intergenic_CHRend	-	NA	6982	NA	NotInFile	NotInFile	11_S11	B11221	A31	FALSE	CQ	TRUE	TRUE
988	PGLS01000004_C_auris_B11221	102	TAAAAAAAAA	TAAAAAAA	228.415	YES	YES	TRUE	-2	61	0	1	28	21	50	1	49	NA	CJI97_002130	Intergenic_CHRstart	NA	-	NA	7397	NotInFile	NA_NA_NA	11_S11	B11221	A31	FALSE	CQ	TRUE	TRUE
989	PGLS01000004_C_auris_B11221	628	A	T	4.3924	NO	NO	FALSE	0	63	0	0	46	3	49	0	49	NA	CJI97_002130	Intergenic_CHRstart	NA	-	NA	6871	NotInFile	NA_NA_NA	11_S11	B11221	A31	FALSE	CQ	TRUE	TRUE
990	PGLS01000004_C_auris_B11221	808	TGGGG	TGGGGG	228.393	YES	YES	TRUE	1	235	4	2	118	100	224	6	218	NA	CJI97_002130	Intergenic_CHRstart	NA	-	NA	6691	NotInFile	NA_NA_NA	11_S11	B11221	A31	FALSE	CQ	TRUE	TRUE
991	PGLS01000004_C_auris_B11221	18550	CGGG	CGGGG	228.413	YES	YES	TRUE	1	242	5	3	112	118	238	8	230	CJI97_002134	NA	Gene	+	NA	743	NA	NA_NA_NA	NotInFile	11_S11	B11221	A31	FALSE	CQ	TRUE	TRUE
992	PGLS01000004_C_auris_B11221	19847	GTTTTTTTTTTTTTTTTTTTTTT	GTTTTTTTTTTTTTTTTTTTT	31.2936	NO	YES	TRUE	-2	195	16	10	17	41	84	26	58	CJI97_002135	CJI97_002136	Intergenic	+	-	416	1105	NotInFile	NotInFile	11_S11	B11221	A31	FALSE	CQ	TRUE	TRUE
993	PGLS01000004_C_auris_B11221	57292	A	C	228.423	YES	YES	FALSE	0	286	0	1	101	98	200	1	199	CJI97_002154	NA	Gene	+	NA	611	NA	NA_NA_NA	NotInFile	11_S11	B11221	A31	FALSE	CQ	TRUE	TRUE
994	PGLS01000004_C_auris_B11221	79278	TGGGGG	TGGGGGG	228.377	YES	YES	TRUE	1	120	8	1	36	28	73	9	64	CJI97_002162	CJI97_002163	Intergenic	-	-	166	285	NA_NA_FMP42	NA_NA_NA	11_S11	B11221	A31	FALSE	CQ	TRUE	TRUE
995	PGLS01000004_C_auris_B11221	85639	ATTTTTTTTTTTTTT	ATTTTTTTTTTTTT	183.275	NO	YES	TRUE	-1	215	11	9	88	65	173	20	153	CJI97_002168	CJI97_002169	Intergenic	-	-	309	905	NotInFile	NA_NA_NA	11_S11	B11221	A31	FALSE	CQ	TRUE	TRUE
996	PGLS01000004_C_auris_B11221	98448	TC	TCC	228.399	YES	YES	TRUE	1	245	3	10	123	106	242	13	229	CJI97_002174	NA	Gene	+	NA	1218	NA	NotInFile	NotInFile	11_S11	B11221	A31	FALSE	CQ	TRUE	TRUE
997	PGLS01000004_C_auris_B11221	99041	ATTTTTTTTTTTTTTT	ATTTTTTTTTTTTTTTT	215.234	YES	YES	TRUE	1	230	10	12	72	86	180	22	158	CJI97_002174	CJI97_002175	Intergenic	+	+	579	166	NotInFile	NotInFile	11_S11	B11221	A31	FALSE	CQ	TRUE	TRUE
998	PGLS01000004_C_auris_B11221	99179	GC	GCC	228.392	YES	YES	TRUE	1	221	2	8	97	103	210	10	200	CJI97_002174	CJI97_002175	Intergenic	+	+	717	28	NotInFile	NotInFile	11_S11	B11221	A31	FALSE	CQ	TRUE	TRUE
999	PGLS01000004_C_auris_B11221	203195	GTTTTTTTTTTTTTTTTTTTTTT	GTTTTTTTTTTTTTTTTTTTTT	17.0446	NO	YES	TRUE	-1	134	12	8	24	11	55	20	35	CJI97_002227	CJI97_002228	Intergenic	+	+	361	916	NA_NA_NA	NA_NA_NA	11_S11	B11221	A31	FALSE	CQ	FALSE	TRUE
1000	PGLS01000004_C_auris_B11221	308128	TGGGGG	TGGGGGG	228.371	YES	YES	TRUE	1	237	6	10	108	97	221	16	205	CJI97_002273	CJI97_002274	Intergenic	-	+	430	2083	NA_NA_NA	NA_TSC11_TSC11	11_S11	B11221	A31	FALSE	CQ	TRUE	TRUE
1001	PGLS01000004_C_auris_B11221	334502	ATTTTTTTTTTTTTTTT	ATTTTTTTTTTTTTTT	136.208	NO	YES	TRUE	-1	179	9	11	50	61	131	20	111	CJI97_002286	CJI97_002287	Intergenic	+	+	580	525	NA_TRM12_TRM12	NA_CRZ1_CRZ1	11_S11	B11221	A31	FALSE	CQ	TRUE	TRUE
1002	PGLS01000004_C_auris_B11221	461503	AGGGGGGG	AGGGGGGGG	110.415	NO	NO	TRUE	1	54	0	0	25	1	26	0	26	CJI97_002340	CJI97_002341	Intergenic	-	-	1032	1588	NA_NA_NA	NA_CPH2_HMS1	11_S11	B11221	A31	FALSE	CQ	TRUE	TRUE
1003	PGLS01000004_C_auris_B11221	593971	ATTTTTTTTTTTTTTTT	ATTTTTTTTTTTTTTT	104.059	NO	YES	TRUE	-1	239	14	13	52	81	160	27	133	CJI97_002401	CJI97_002402	Intergenic	+	+	499	206	NA_POX1-3_POX1	NA_PXP2_NA	11_S11	B11221	A31	FALSE	CQ	TRUE	TRUE
1004	PGLS01000004_C_auris_B11221	631449	TAAAAAAAAAAAAAAAAAAAAA	TAAAAAAAAAAAAAAAAAAAA	33.4581	NO	YES	TRUE	-1	202	12	33	32	18	95	45	50	CJI97_002417	CJI97_002418	Intergenic	-	+	234	929	NA_LYS4_LYS4	NA_RCE1_RCE1	11_S11	B11221	A31	FALSE	CQ	FALSE	TRUE
1005	PGLS01000004_C_auris_B11221	637801	GTTTTTTTTTTTTT	GTTTTTTTTTTTT	128.068	NO	YES	TRUE	-1	212	23	11	14	94	142	34	108	CJI97_002419	CJI97_002420	Intergenic	+	+	204	221	NA_ZDS1_ZDS1	NA_SCS7_SCS7	11_S11	B11221	A31	FALSE	CQ	TRUE	TRUE
1006	PGLS01000004_C_auris_B11221	773544	CTTTTTTTTTTT	CTTTTTTTTTTTT	225.328	YES	YES	TRUE	1	137	3	13	56	34	106	16	90	CJI97_002486	CJI97_002487	Intergenic	+	-	299	631	NA_REV3_REV3	NA_HAC1_HAC1	11_S11	B11221	A31	FALSE	CQ	TRUE	TRUE
1007	PGLS01000004_C_auris_B11221	879623	CTTTTTTTTTTTTTTTTTTTTTTTTTT	CTTTTTTTTTTTTTTTTTTTTTTTT	5.84169	NO	NO	TRUE	-2	106	7	5	9	9	30	12	18	CJI97_002545	CJI97_002546	Intergenic	-	+	555	272	NA_BIO2_BIO2	NA_NA_RPL22B	11_S11	B11221	A31	FALSE	CQ	FALSE	TRUE
1008	PGLS01000004_C_auris_B11221	916543	CAAAAAAAAAAAAAAAAAAAAA	CAAAAAAAAAAAAAAAAAAA	67.1658	NO	YES	TRUE	-2	164	15	22	19	12	68	37	31	CJI97_002561	CJI97_002562	Intergenic	+	+	292	222	NA_BRO1_BRO1	NA_UTR2_UTR2	11_S11	B11221	A31	FALSE	CQ	FALSE	FALSE
1009	PGLS01000004_C_auris_B11221	960525	CTTTTTTTTTTTTTTTTTTTTTTTTT	CTTTTTTTTTTTTTTTTTTTTTTT	4.10018	NO	NO	TRUE	-2	139	17	6	4	18	45	23	22	CJI97_002579	CJI97_002580	Intergenic	-	+	771	5468	NA_AHR1_NA	NA_NA_NA	11_S11	B11221	A31	FALSE	CQ	FALSE	FALSE
1010	PGLS01000004_C_auris_B11221	968740	CTTTTTTTTTTTTTTTTT	CTTTTTTTTTTTTTTTTTT	33.4981	NO	YES	TRUE	1	157	16	16	26	19	77	32	45	CJI97_002580	CJI97_002581	Intergenic	+	+	627	780	NA_NA_NA	NA_NA_NA	11_S11	B11221	A31	FALSE	CQ	TRUE	TRUE
1011	PGLS01000004_C_auris_B11221	1078110	CAAAAAAAAAAAAAAAAAAAA	CAAAAAAAAAAAAAAAAAA	124.94	NO	YES	TRUE	-2	180	10	10	42	49	111	20	91	CJI97_002634	CJI97_002635	Intergenic	-	-	1011	55	NotInFile	NotInFile	11_S11	B11221	A31	FALSE	CQ	TRUE	TRUE
1012	PGLS01000004_C_auris_B11221	1086357	CTTTTTTTTTTTTTTTTT	CTTTTTTTTTTTTTTTT	68.7039	NO	YES	TRUE	-1	208	40	9	30	57	136	49	87	CJI97_002639	CJI97_002640	Intergenic	-	-	137	890	NA_NA_MCH2	NotInFile	11_S11	B11221	A31	FALSE	CQ	TRUE	TRUE
1013	PGLS01000004_C_auris_B11221	1089888	ACCCCCC	ACCCCCCC	228.417	YES	YES	TRUE	1	102	1	1	43	25	70	2	68	CJI97_002641	CJI97_002642	Intergenic	-	+	795	586	NA_AGT1_NA	NA_NA_PNS1	11_S11	B11221	A31	FALSE	CQ	TRUE	TRUE
1014	PGLS01000004_C_auris_B11221	1099161	TCCCCCC	TCCCCCCC	123.348	NO	NO	TRUE	1	20	0	1	1	11	13	1	12	CJI97_002646	CJI97_002647	Intergenic	+	+	3189	710	NA_NA_NA	NA_NA_NA	11_S11	B11221	A31	FALSE	CQ	TRUE	TRUE
1015	PGLS01000004_C_auris_B11221	1099267	ACCC	ACCCC	228.409	YES	YES	TRUE	1	115	1	2	76	35	114	3	111	CJI97_002646	CJI97_002647	Intergenic	+	+	3295	604	NA_NA_NA	NA_NA_NA	11_S11	B11221	A31	FALSE	CQ	TRUE	TRUE
1016	PGLS01000004_C_auris_B11221	1124909	AGGGGGGGGGGG	AGGGGGGGGGGGG	12.5654	NO	YES	TRUE	1	137	20	13	26	1	60	33	27	CJI97_002662	NA	Gene	-	NA	102	NA	NA_TPM2_TPM1	NotInFile	11_S11	B11221	A31	FALSE	CQ	TRUE	TRUE
1017	PGLS01000004_C_auris_B11221	1141028	GTTTTTTTTTTTTTTTTTTTTTTTT	GTTTTTTTTTTTTTTTTTTTTTTT	14.6382	NO	NO	TRUE	-1	134	8	9	14	10	41	17	24	CJI97_002667	CJI97_002668	Intergenic	-	-	2682	2505	NA_INO2_NA	NA_NA_NA	11_S11	B11221	A31	FALSE	CQ	TRUE	FALSE
1018	PGLS01000004_C_auris_B11221	1225279	CTTTTTTTTTTTTTTTTTT	CTTTTTTTTTTTTTTTTT	82.8489	NO	YES	TRUE	-1	201	16	17	33	49	115	33	82	CJI97_002705	CJI97_002706	Intergenic	-	-	653	1240	NA_CIT1_CIT1	NA_DEM1_EXO5	11_S11	B11221	A31	FALSE	CQ	TRUE	TRUE
1019	PGLS01000004_C_auris_B11221	1243067	TGGGG	TGGGGG	228.412	YES	YES	TRUE	1	213	3	2	92	105	202	5	197	CJI97_002712	CJI97_002713	Intergenic	+	+	1124	1383	NA_NA_NA	NA_HGT17_NA	11_S11	B11221	A31	FALSE	CQ	TRUE	TRUE
1020	PGLS01000004_C_auris_B11221	1280054	CTTTTTTTTTTTTTTTTTTTT	CTTTTTTTTTTTTTTTTTT	5.98933	NO	YES	TRUE	-2	137	14	28	1	9	52	42	10	CJI97_002722	CJI97_002723	Intergenic	-	-	861	488	NA_PCK1_PCK1	NA_NGS1_NA	11_S11	B11221	A31	FALSE	CQ	FALSE	FALSE
1021	PGLS01000004_C_auris_B11221	1317925	TAAAAAAAAAAAAAAAA	TAAAAAAAAAAAAAAAAA	36.8942	NO	NO	TRUE	1	106	1	12	19	9	41	13	28	CJI97_002734	CJI97_002735	Intergenic	-	-	178	801	NotInFile	NA_NA_NA	11_S11	B11221	A31	FALSE	CQ	TRUE	TRUE
1022	PGLS01000004_C_auris_B11221	1340967	A	AT	53.547	NO	NO	TRUE	1	108	16	5	13	10	44	21	23	CJI97_002747	CJI97_002748	Intergenic	+	+	113	1054	NA_NA_NA	NA_NA_ERJ5	11_S11	B11221	A31	FALSE	CQ	FALSE	TRUE
1023	PGLS01000004_C_auris_B11221	1473348	G	GGA	159.207	NO	YES	TRUE	2	108	9	9	58	2	78	18	60	CJI97_002816	CJI97_002817	Intergenic	-	+	1794	1271	NA_CHT3_CTS1	NA_INO1_INO1	11_S11	B11221	A31	FALSE	CQ	TRUE	TRUE
1024	PGLS01000004_C_auris_B11221	1522909	CTTTTTTTTTTTTTTTTTTTATTTTTTTTTTT	CTTTTTTTTTTTTTTTTTTATTTTTTTTTTT	4.91615	NO	YES	TRUE	-1	164	17	15	14	13	59	32	27	CJI97_002844	CJI97_002845	Intergenic	-	+	45	2575	NA_SMF12_SMF1	NA_NA_NA	11_S11	B11221	A31	FALSE	CQ	FALSE	TRUE
1025	PGLS01000004_C_auris_B11221	1523777	CGGG	CGGGG	228.408	YES	YES	TRUE	1	197	1	3	110	72	186	4	182	CJI97_002844	CJI97_002845	Intergenic	-	+	913	1707	NA_SMF12_SMF1	NA_NA_NA	11_S11	B11221	A31	FALSE	CQ	TRUE	TRUE
1026	PGLS01000004_C_auris_B11221	1562681	ATTTTTTTTTTTTTTTTTTTTT	ATTTTTTTTTTTTTTTTTTT	16.8529	NO	YES	TRUE	-2	160	14	10	30	30	84	24	60	CJI97_002867	CJI97_002868	Intergenic	+	-	246	54	NA_NA_NA	NotInFile	11_S11	B11221	A31	FALSE	CQ	TRUE	TRUE
1027	PGLS01000004_C_auris_B11221	1563096	TAAAAAAAAAAAAAAAAAA	TAAAAAAAAAAAAAAAAA	117.233	NO	YES	TRUE	-1	187	10	20	45	39	114	30	84	CJI97_002868	CJI97_002869	Intergenic	-	+	291	1753	NotInFile	NA_CEF3_YEF3	11_S11	B11221	A31	FALSE	CQ	TRUE	TRUE
1028	PGLS01000004_C_auris_B11221	1585391	ATTTTTTTTTTTTTT	ATTTTTTTTTTTTT	222.349	YES	YES	TRUE	-1	210	5	5	69	88	167	10	157	CJI97_002878	CJI97_002879	Intergenic	+	+	202	91	NA_NA_MRI1	NA_SPF1_SPF1	11_S11	B11221	A31	FALSE	CQ	TRUE	TRUE
1029	PGLS01000004_C_auris_B11221	1628139	CTTTTTTTTTTTTTTTTTTTTTTTTT	CTTTTTTTTTTTTTTTTTTTTTTT	28.5701	NO	NO	TRUE	-2	107	6	4	15	13	38	10	28	CJI97_002896	CJI97_002897	Intergenic	+	-	776	355	NA_MSN4_MSN2	NA_NA_AIM11	11_S11	B11221	A31	FALSE	CQ	TRUE	FALSE
1030	PGLS01000004_C_auris_B11221	1688101	TGGG	TGGGG	228.384	YES	YES	TRUE	1	231	4	3	107	107	221	7	214	CJI97_002919	NA	Gene	+	NA	846	NA	NA_NA_NA	NotInFile	11_S11	B11221	A31	FALSE	CQ	TRUE	TRUE
1031	PGLS01000004_C_auris_B11221	1758223	TCC	TCCC	21.3268	NO	YES	TRUE	1	133	5	3	51	68	127	8	119	CJI97_002955	NA	Gene	-	NA	1024	NA	NotInFile	NotInFile	11_S11	B11221	A31	FALSE	CQ	TRUE	TRUE
1032	PGLS01000004_C_auris_B11221	1787227	AT	ATT	25.4267	NO	NO	TRUE	1	45	0	0	8	36	44	0	44	CJI97_002971	CJI97_002972	Intergenic	+	-	494	678	NotInFile	NA_TAF60_TAF6	11_S11	B11221	A31	FALSE	CQ	TRUE	TRUE
1033	PGLS01000004_C_auris_B11221	1802314	GAAAAAAAAAAAAAAAAAA	GAAAAAAAAAAAAAAAAA	13.9272	NO	YES	TRUE	-1	153	10	18	35	0	63	28	35	CJI97_002979	CJI97_002980	Intergenic	+	+	11	177	NA_NA_NA	NA_NA_SSS1	11_S11	B11221	A31	FALSE	CQ	FALSE	TRUE
1034	PGLS01000004_C_auris_B11221	1854262	TAAAAAAAAAAAAAAAAA	TAAAAAAAAAAAAAAAA	78.6385	NO	YES	TRUE	-1	167	20	12	11	22	65	32	33	CJI97_003008	CJI97_003009	Intergenic	-	-	184	327	NotInFile	NA_RMS1_RKM4	11_S11	B11221	A31	FALSE	CQ	TRUE	TRUE
1035	PGLS01000004_C_auris_B11221	1864697	GCCCCC	GCCCCCC	228.38	YES	YES	TRUE	1	240	4	9	105	106	224	13	211	CJI97_003014	NA	Gene	+	NA	1408	NA	NA_MED14_RGR1	NotInFile	11_S11	B11221	A31	FALSE	CQ	TRUE	TRUE
1036	PGLS01000004_C_auris_B11221	1868406	C	T	104.918	NO	NO	FALSE	0	49	0	5	13	10	28	5	23	CJI97_003015	CJI97_003016	Intergenic	-	-	262	278	NA_NA_AVT1	NA_NA_MRM1	11_S11	B11221	A31	FALSE	CQ	FALSE	TRUE
1037	PGLS01000004_C_auris_B11221	1868408	A	T	47.6253	NO	NO	FALSE	0	51	1	7	12	8	28	8	20	CJI97_003015	CJI97_003016	Intergenic	-	-	264	276	NA_NA_AVT1	NA_NA_MRM1	11_S11	B11221	A31	FALSE	CQ	FALSE	TRUE
1038	PGLS01000004_C_auris_B11221	1880556	ATTTTTTTTTTTTTTT	ATTTTTTTTTTTTTT	199.366	NO	YES	TRUE	-1	192	4	5	75	70	154	9	145	CJI97_003022	CJI97_003023	Intergenic	-	+	93	79	NA_NA_NA	NA_NA_NA	11_S11	B11221	A31	FALSE	CQ	TRUE	TRUE
1039	PGLS01000004_C_auris_B11221	1904384	TCC	TCCC	228.372	YES	YES	TRUE	1	239	7	9	109	102	227	16	211	CJI97_003031	CJI97_003032	Intergenic	-	+	2280	2881	NotInFile	NA_RPS8A_RPS8B	11_S11	B11221	A31	FALSE	CQ	TRUE	TRUE
1040	PGLS01000004_C_auris_B11221	1914408	CTTTTTTTTTTTTTTTTTTTTTT	CTTTTTTTTTTTTTTTTTTTT	6.88524	NO	YES	TRUE	-2	143	19	11	8	23	61	30	31	CJI97_003036	CJI97_003037	Intergenic	-	+	453	1716	NA_NA_PUT4	NA_NA_UTP10	11_S11	B11221	A31	FALSE	CQ	FALSE	FALSE
1041	PGLS01000004_C_auris_B11221	1915093	ATTTTTTTTTTTTTTTTTTTTTTTTTTTTT	ATTTTTTTTTTTTTTTTTTTTTTTTTTT	9.91951	NO	NO	TRUE	-2	80	4	5	8	0	17	9	8	CJI97_003036	CJI97_003037	Intergenic	-	+	1138	1031	NA_NA_PUT4	NA_NA_UTP10	11_S11	B11221	A31	FALSE	CQ	FALSE	FALSE
1042	PGLS01000004_C_auris_B11221	2026764	GAAAAAAAAAAAAAAAAAAAA	GAAAAAAAAAAAAAAAAAA	85.2958	NO	YES	TRUE	-2	196	6	44	46	14	110	50	60	CJI97_003096	CJI97_003097	Intergenic	-	+	725	603	NA_NA_NA	NA_ERG24_ERG24	11_S11	B11221	A31	FALSE	CQ	TRUE	TRUE
1043	PGLS01000004_C_auris_B11221	2038054	TCCCCC	TCCCCCC	228.398	YES	YES	TRUE	1	246	8	1	118	104	231	9	222	CJI97_003104	NA	Gene	+	NA	1350	NA	NA_NA_NA	NotInFile	11_S11	B11221	A31	FALSE	CQ	TRUE	TRUE
1044	PGLS01000004_C_auris_B11221	2053073	A	T	52.2145	NO	NO	FALSE	0	20	0	1	7	3	11	1	10	CJI97_003113	CJI97_003114	Intergenic	+	+	340	234	NA_PDX1_PDX1	NA_NA_NA	11_S11	B11221	A31	FALSE	CQ	TRUE	TRUE
1045	PGLS01000004_C_auris_B11221	2053077	A	T	77.4194	NO	NO	FALSE	0	28	0	0	13	4	17	0	17	CJI97_003113	CJI97_003114	Intergenic	+	+	344	230	NA_PDX1_PDX1	NA_NA_NA	11_S11	B11221	A31	FALSE	CQ	TRUE	TRUE
1046	PGLS01000004_C_auris_B11221	2053080	C	T	23.4454	NO	NO	FALSE	0	23	0	0	9	5	14	0	14	CJI97_003113	CJI97_003114	Intergenic	+	+	347	227	NA_PDX1_PDX1	NA_NA_NA	11_S11	B11221	A31	FALSE	CQ	FALSE	TRUE
1047	PGLS01000004_C_auris_B11221	2053086	C	G	59.2083	NO	NO	FALSE	0	27	2	0	13	3	18	2	16	CJI97_003113	CJI97_003114	Intergenic	+	+	353	221	NA_PDX1_PDX1	NA_NA_NA	11_S11	B11221	A31	FALSE	CQ	TRUE	TRUE
1048	PGLS01000004_C_auris_B11221	2053091	C	A	50.1837	NO	NO	FALSE	0	28	2	0	11	5	18	2	16	CJI97_003113	CJI97_003114	Intergenic	+	+	358	216	NA_PDX1_PDX1	NA_NA_NA	11_S11	B11221	A31	FALSE	CQ	TRUE	TRUE
1049	PGLS01000004_C_auris_B11221	2067057	CTTTTTTTTTTTTTTTTTTTTTT	CTTTTTTTTTTTTTTTTTTTTT	19.5421	NO	YES	TRUE	-1	141	9	18	24	18	69	27	42	CJI97_003121	CJI97_003122	Intergenic	-	+	788	875	NA_HNM1_NA	NA_SMP2_PAH1	11_S11	B11221	A31	FALSE	CQ	FALSE	TRUE
1050	PGLS01000004_C_auris_B11221	2097807	TAAAAAAAAAAAAAAAAAAAAAA	TAAAAAAAAAAAAAAAAAAAA	21.2776	NO	NO	TRUE	-2	111	6	12	22	6	46	18	28	CJI97_003139	CJI97_003140	Intergenic	-	+	135	1974	NA_WSC4_WSC4	NA_CTF5_MCM21	11_S11	B11221	A31	FALSE	CQ	TRUE	TRUE
1051	PGLS01000004_C_auris_B11221	2108678	ATTTTTTTTTTTTTTTTTTTTTTTTTTT	ATTTTTTTTTTTTTTTTTTTTTTTT	54.0123	NO	NO	TRUE	-3	84	2	2	16	6	26	4	22	CJI97_003144	CJI97_003145	Intergenic	+	+	352	139	NotInFile	NA_NA_CSI2	11_S11	B11221	A31	FALSE	CQ	FALSE	FALSE
1052	PGLS01000004_C_auris_B11221	2140464	ATTTTTTTTTTTTTTTTTTTTTTTTT	ATTTTTTTTTTTTTTTTTTTTTT	34.3381	NO	NO	TRUE	-3	136	8	8	13	16	45	16	29	CJI97_003163	CJI97_003164	Intergenic	-	+	586	228	NA_KCS1_KCS1	NA_MNT3_NA	11_S11	B11221	A31	FALSE	CQ	FALSE	TRUE
1053	PGLS01000004_C_auris_B11221	2167682	CAAAAAAAAAAAAAAAAAAAAAA	CAAAAAAAAAAAAAAAAAAAAA	11.5367	NO	NO	TRUE	-1	128	11	21	12	2	46	32	14	CJI97_003180	CJI97_003181	Intergenic	-	+	321	1329	NA_RPS10_RPS10A	NotInFile	11_S11	B11221	A31	FALSE	CQ	FALSE	FALSE
1054	PGLS01000004_C_auris_B11221	2180234	ACCCC	ACCCCC	228.402	YES	YES	TRUE	1	237	3	6	107	112	228	9	219	CJI97_003185	NA	Gene	+	NA	2351	NA	NA_NA_NVJ2	NotInFile	11_S11	B11221	A31	FALSE	CQ	TRUE	TRUE
1055	PGLS01000004_C_auris_B11221	2302791	GTTTTTTTTTTTTTTTTTT	GTTTTTTTTTTTTTTTTT	67.0462	NO	NO	TRUE	-1	117	4	4	24	11	43	8	35	CJI97_003251	CJI97_003252	Intergenic	-	-	109	4211	NA_NA_XBP1	NA_IDP1_IDP1	11_S11	B11221	A31	FALSE	CQ	TRUE	TRUE
1056	PGLS01000004_C_auris_B11221	2303397	GCCCC	GCCCCC	228.393	YES	YES	TRUE	1	210	6	2	102	77	187	8	179	CJI97_003251	CJI97_003252	Intergenic	-	-	715	3605	NA_NA_XBP1	NA_IDP1_IDP1	11_S11	B11221	A31	FALSE	CQ	TRUE	TRUE
1057	PGLS01000004_C_auris_B11221	2359974	CAAAAAAAAAAAAAAAAAAAA	CAAAAAAAAAAAAAAAAAAA	64.9148	NO	YES	TRUE	-1	171	5	12	24	27	68	17	51	CJI97_003276	CJI97_003277	Intergenic	+	+	12	1690	NA_ALD6_NA	NA_HAP41_NA	11_S11	B11221	A31	FALSE	CQ	TRUE	TRUE
1058	PGLS01000004_C_auris_B11221	2360799	TGGGG	TGGGGG	228.403	YES	YES	TRUE	1	240	1	4	92	107	204	5	199	CJI97_003276	CJI97_003277	Intergenic	+	+	837	865	NA_ALD6_NA	NA_HAP41_NA	11_S11	B11221	A31	FALSE	CQ	TRUE	TRUE
1059	PGLS01000004_C_auris_B11221	2360938	CTTTTTTTTTTTTTTTTTTTTT	CTTTTTTTTTTTTTTTTTTTT	6.68727	NO	NO	TRUE	-1	98	3	10	0	11	24	13	11	CJI97_003276	CJI97_003277	Intergenic	+	+	976	726	NA_ALD6_NA	NA_HAP41_NA	11_S11	B11221	A31	FALSE	CQ	FALSE	FALSE
1060	PGLS01000004_C_auris_B11221	2430138	GTTTTTTTTTTTTTTTTTTTT	GTTTTTTTTTTTTTTTTTTT	66.2656	NO	YES	TRUE	-1	205	12	12	27	53	104	24	80	CJI97_003307	CJI97_003308	Intergenic	-	+	182	1281	CIS2_CIS2_ECM38	NA_NA_NA	11_S11	B11221	A31	FALSE	CQ	FALSE	TRUE
1061	PGLS01000004_C_auris_B11221	2472645	AGGGGG	AGGGGGG	228.391	YES	YES	TRUE	1	236	3	5	119	93	220	8	212	CJI97_003325	CJI97_003326	Intergenic	-	+	2690	800	NA_RPP1A_RPP1A	NA_XOG1_EXG1	11_S11	B11221	A31	FALSE	CQ	TRUE	TRUE
1062	PGLS01000004_C_auris_B11221	2509231	CTTTTTTTTTTTTTT	CTTTTTTTTTTTTTTT	186.126	NO	YES	TRUE	1	214	10	18	62	59	149	28	121	CJI97_003346	CJI97_003347	Intergenic	-	-	22	672	NA_LYS2_LYS2	NA_RAD16_RAD16	11_S11	B11221	A31	FALSE	CQ	TRUE	TRUE
1063	PGLS01000004_C_auris_B11221	2551479	CGGGGG	CGGGGGG	228.415	YES	YES	TRUE	1	244	3	1	107	114	225	4	221	CJI97_003363	NA	Gene	-	NA	119	NA	NA_RPS28B_RPS28B	NotInFile	11_S11	B11221	A31	FALSE	CQ	TRUE	TRUE
1064	PGLS01000004_C_auris_B11221	2559723	CGGGG	CGGGGG	228.359	YES	YES	TRUE	1	220	4	9	102	92	207	13	194	CJI97_003365	CJI97_003366	Intergenic	+	+	2457	281	NA_GLN4_GLN4	NA_GAC1_GAC1	11_S11	B11221	A31	FALSE	CQ	TRUE	TRUE
1065	PGLS01000004_C_auris_B11221	2580147	GAAAAAAAAAAAAA	GAAAAAAAAAAAA	162.159	NO	YES	TRUE	-1	198	2	32	80	16	130	34	96	CJI97_003375	CJI97_003376	Intergenic	-	+	3008	794	NA_ALI1_NA	NA_ZCF8_NA	11_S11	B11221	A31	FALSE	CQ	TRUE	TRUE
1066	PGLS01000004_C_auris_B11221	2653083	CTTTTTTTTTTTTTTTTTTTTTT	CTTTTTTTTTTTTTTTTTTTTT	9.53944	NO	NO	TRUE	-1	96	6	4	13	13	36	10	26	CJI97_003414	CJI97_003415	Intergenic	-	-	125	115	NA_MXR1_MXR1	NA_UBP13_UBP13	11_S11	B11221	A31	FALSE	CQ	FALSE	FALSE
1067	PGLS01000004_C_auris_B11221	2660096	TGGGG	TGGGGG	228.396	YES	YES	TRUE	1	226	2	5	105	105	217	7	210	CJI97_003418	CJI97_003419	Intergenic	-	+	106	891	NA_NA_NA	NA_NA_NA	11_S11	B11221	A31	FALSE	CQ	TRUE	TRUE
1068	PGLS01000004_C_auris_B11221	2662546	CAAAAAAAAAAAAAAAAAAAAA	CAAAAAAAAAAAAAAAAAAA	75.742	NO	YES	TRUE	-2	186	10	9	29	36	84	19	65	CJI97_003420	CJI97_003421	Intergenic	+	-	9	32	NA_NA_ERG29	NA_NA_GID8	11_S11	B11221	A31	FALSE	CQ	TRUE	TRUE
1069	PGLS01000004_C_auris_B11221	2702770	G	A	50.8656	NO	NO	FALSE	0	52	0	5	15	10	30	5	25	CJI97_003436	CJI97_003437	Intergenic	-	+	297	494	NA_NA_NA	NotInFile	11_S11	B11221	A31	FALSE	CQ	FALSE	TRUE
1070	PGLS01000004_C_auris_B11221	2702775	G	A	57.8226	NO	NO	FALSE	0	49	2	4	12	8	26	6	20	CJI97_003436	CJI97_003437	Intergenic	-	+	302	489	NA_NA_NA	NotInFile	11_S11	B11221	A31	FALSE	CQ	TRUE	TRUE
1071	PGLS01000004_C_auris_B11221	2717516	CGGGGGG	CGGGGGGG	228.4	YES	YES	TRUE	1	239	2	7	113	102	224	9	215	CJI97_003446	CJI97_003447	Intergenic	+	+	721	710	NA_GPM2_NA	NA_RPN4_RPN4	11_S11	B11221	A31	FALSE	CQ	TRUE	TRUE
1072	PGLS01000004_C_auris_B11221	2812327	CTTTTTTTTTTTTTTTTTTTTTTTTTTTT	CTTTTTTTTTTTTTTTTTTTTTTTTTT	6.42426	NO	NO	TRUE	-2	82	5	8	6	4	23	13	10	CJI97_003488	CJI97_003489	Intergenic	-	-	426	758	NA_OPT7_NA	NA_NA_NA	11_S11	B11221	A31	FALSE	CQ	FALSE	FALSE
1073	PGLS01000004_C_auris_B11221	2861585	CAAAAAAAAAAAAAAAAAA	CAAAAAAAAAAAAAAAAA	54.5536	NO	YES	TRUE	-1	194	23	26	42	20	111	49	62	CJI97_003510	CJI97_003511	Intergenic	+	+	56	481	NA_NA_PFA4	NA_PRX1_PRX1	11_S11	B11221	A31	FALSE	CQ	TRUE	TRUE
1074	PGLS01000004_C_auris_B11221	2870553	TGGGGGG	TGGGGGGG	228.37	YES	YES	TRUE	1	149	4	5	45	65	119	9	110	CJI97_003515	CJI97_003516	Intergenic	-	-	226	2030	NA_NA_FMP48	NA_NA_HYR1	11_S11	B11221	A31	FALSE	CQ	TRUE	TRUE
1075	PGLS01000004_C_auris_B11221	2870738	TGGGGG	TGGGGGG	171.254	NO	YES	TRUE	1	118	2	7	45	13	67	9	58	CJI97_003515	CJI97_003516	Intergenic	-	-	411	1845	NA_NA_FMP48	NA_NA_HYR1	11_S11	B11221	A31	FALSE	CQ	TRUE	TRUE
1076	PGLS01000004_C_auris_B11221	2913639	ATTTTTTTTTTTTTTTTTTTTTTTTTTTTTTTTT	ATTTTTTTTTTTTTTTTTTTTTTTTTTTTTT	24.7103	NO	NO	TRUE	-3	65	4	2	1	9	16	6	10	CJI97_003531	CJI97_003532	Intergenic	+	+	142	200	NA_RAD32_RAD30	NA_NA_PEX10	11_S11	B11221	A31	FALSE	CQ	TRUE	FALSE
1077	PGLS01000004_C_auris_B11221	2944272	GAAAAAAAAAAAAA	GAAAAAAAAAAAAAA	228.283	YES	YES	TRUE	1	207	10	9	74	62	155	19	136	CJI97_003544	CJI97_003545	Intergenic	-	+	562	1340	NA_GSG1_TRS85	NA_RAX2_RAX2	11_S11	B11221	A31	FALSE	CQ	TRUE	TRUE
1078	PGLS01000004_C_auris_B11221	2978905	ACCCCCC	ACCCCCCC	228.381	YES	YES	TRUE	1	249	7	7	117	105	236	14	222	CJI97_003561	CJI97_003562	Intergenic	-	+	1125	564	NA_NA_NA	NA_CCE1_CCE1	11_S11	B11221	A31	FALSE	CQ	TRUE	TRUE
1079	PGLS01000004_C_auris_B11221	3002094	T	A	45.4191	NO	NO	FALSE	0	23	0	0	4	5	9	0	9	CJI97_003573	CJI97_003574	Intergenic	-	+	1749	712	NA_NA_NA	NA_CSP37_OM45	11_S11	B11221	A31	FALSE	CQ	TRUE	TRUE
1080	PGLS01000004_C_auris_B11221	3002095	C	A	90.4151	NO	NO	FALSE	0	25	0	0	5	5	10	0	10	CJI97_003573	CJI97_003574	Intergenic	-	+	1750	711	NA_NA_NA	NA_CSP37_OM45	11_S11	B11221	A31	FALSE	CQ	TRUE	TRUE
1081	PGLS01000004_C_auris_B11221	3043251	TGGG	TGGGG	228.417	YES	YES	TRUE	1	232	3	1	115	101	220	4	216	CJI97_003592	NA	Gene	+	NA	580	NA	NA_NA_GCG1	NotInFile	11_S11	B11221	A31	FALSE	CQ	TRUE	TRUE
1082	PGLS01000004_C_auris_B11221	3074146	G	A	4.36387	NO	NO	FALSE	0	53	8	5	4	15	32	13	19	CJI97_003612	CJI97_003613	Intergenic	-	-	196	517	NA_NA_NA	NA_NA_NA	11_S11	B11221	A31	FALSE	CQ	FALSE	TRUE
1083	PGLS01000004_C_auris_B11221	3085129	ATTTTTTTTTTTTTTTTTTTTTTT	ATTTTTTTTTTTTTTTTTTTTT	9.8547	NO	NO	TRUE	-2	148	8	7	7	25	47	15	32	CJI97_003618	CJI97_003619	Intergenic	-	+	196	2125	NA_TFA1_TFA1	NA_HCM1_HCM1	11_S11	B11221	A31	FALSE	CQ	FALSE	TRUE
1084	PGLS01000004_C_auris_B11221	3089653	A	AC	17.2116	NO	NO	TRUE	1	38	1	2	0	5	8	3	5	CJI97_003621	CJI97_003622	Intergenic	-	-	4	2638	NotInFile	NotInFile	11_S11	B11221	A31	FALSE	CQ	FALSE	TRUE
1085	PGLS01000004_C_auris_B11221	3092283	A	AGGCGATGAGGTCC	143.387	NO	NO	TRUE	13	19	1	1	16	0	18	2	16	CJI97_003621	CJI97_003622	Intergenic	-	-	2634	8	NotInFile	NotInFile	11_S11	B11221	A31	FALSE	CQ	FALSE	FALSE
1086	PGLS01000004_C_auris_B11221	3092342	C	T	225.417	YES	YES	FALSE	0	72	0	0	52	5	57	0	57	CJI97_003622	NA	Gene	-	NA	44	NA	NotInFile	NotInFile	11_S11	B11221	A31	FALSE	CQ	TRUE	TRUE
1087	PGLS01000004_C_auris_B11221	3092346	A	AG	228.293	YES	YES	TRUE	1	80	4	5	47	12	68	9	59	CJI97_003622	NA	Gene	-	NA	40	NA	NotInFile	NotInFile	11_S11	B11221	A31	FALSE	CQ	TRUE	TRUE
1088	PGLS01000004_C_auris_B11221	3092347	T	A	134.42	NO	NO	FALSE	0	80	0	0	20	2	22	0	22	CJI97_003622	NA	Gene	-	NA	39	NA	NotInFile	NotInFile	11_S11	B11221	A31	FALSE	CQ	TRUE	TRUE
1089	PGLS01000004_C_auris_B11221	3092347	TAA	TAAA	17.7797	NO	YES	TRUE	1	80	47	13	4	3	67	60	7	CJI97_003622	NA	Gene	-	NA	39	NA	NotInFile	NotInFile	11_S11	B11221	A31	FALSE	CQ	FALSE	FALSE
1090	PGLS01000004_C_auris_B11221	3092851	TCCC	TCCCC	228.402	YES	YES	TRUE	1	243	4	3	118	111	236	7	229	CJI97_003622	CJI97_003623	Intergenic	-	+	465	3223	NotInFile	NA_YWP1_NA	11_S11	B11221	A31	FALSE	CQ	TRUE	TRUE
1091	PGLS01000004_C_auris_B11221	3139010	CTTTTTTTTTTTTTTTTTTTTTTTT	CTTTTTTTTTTTTTTTTTTTTTT	30.1954	NO	NO	TRUE	-2	124	4	18	13	3	38	22	16	CJI97_003644	CJI97_003645	Intergenic	-	-	897	1071	NA_NA_NA	NA_VAN1_VAN1	11_S11	B11221	A31	FALSE	CQ	FALSE	FALSE
1092	PGLS01000004_C_auris_B11221	3168397	ATTTTTTTTTTTTTTTTTTTTTTTTT	ATTTTTTTTTTTTTTTTTTTTTTT	41.1786	NO	YES	TRUE	-2	139	18	15	8	11	52	33	19	CJI97_003657	CJI97_003658	Intergenic	-	-	451	1052	NA_NA_SPG5	NA_GAL4_GAL4	11_S11	B11221	A31	FALSE	CQ	FALSE	TRUE
1093	PGLS01000004_C_auris_B11221	3177435	GAAAAAAAAAAAAAAAAAAA	GAAAAAAAAAAAAAAAAAAAA	51.7644	NO	YES	TRUE	1	152	13	8	37	16	74	21	53	CJI97_003659	CJI97_003660	Intergenic	-	+	1525	2286	NA_SGS1_SGS1	NA_ZSF1_TIS11	11_S11	B11221	A31	FALSE	CQ	FALSE	TRUE
1094	PGLS01000004_C_auris_B11221	3178781	TGGGGG	TGGGGGG	228.324	YES	YES	TRUE	1	167	0	16	68	24	108	16	92	CJI97_003659	CJI97_003660	Intergenic	-	+	2871	940	NA_SGS1_SGS1	NA_ZSF1_TIS11	11_S11	B11221	A31	FALSE	CQ	TRUE	TRUE
1095	PGLS01000004_C_auris_B11221	3179699	TCCCCCCC	TCCCCCCCC	228.271	YES	YES	TRUE	1	203	12	4	49	87	152	16	136	CJI97_003659	CJI97_003660	Intergenic	-	+	3789	22	NA_SGS1_SGS1	NA_ZSF1_TIS11	11_S11	B11221	A31	FALSE	CQ	TRUE	TRUE
1096	PGLS01000004_C_auris_B11221	3180735	ACCCCCC	ACCCCCCC	228.4	YES	YES	TRUE	1	175	3	2	64	91	160	5	155	CJI97_003660	CJI97_003661	Intergenic	+	-	358	259	NA_ZSF1_TIS11	NA_NA_VPS71	11_S11	B11221	A31	FALSE	CQ	TRUE	TRUE
1097	PGLS01000004_C_auris_B11221	3193351	TAAAAAAAAAAAAAAAAAAAAA	TAAAAAAAAAAAAAAAAAAAA	34.5097	NO	YES	TRUE	-1	178	8	30	34	11	83	38	45	CJI97_003663	CJI97_003664	Intergenic	-	+	120	2679	NA_MIG2_NA	NA_NA_NA	11_S11	B11221	A31	FALSE	CQ	FALSE	TRUE
1098	PGLS01000004_C_auris_B11221	3230544	ATTTTTTTTTTTTTTTTTTTTTTTTTT	ATTTTTTTTTTTTTTTTTTTTTTTT	5.04679	NO	NO	TRUE	-2	87	7	6	11	3	27	13	14	CJI97_003682	CJI97_003683	Intergenic	-	-	573	387	NA_GCV2_GCV2	NotInFile	11_S11	B11221	A31	FALSE	CQ	FALSE	TRUE
1099	PGLS01000004_C_auris_B11221	3234592	TGGGG	TGGGGG	228.389	YES	YES	TRUE	1	243	4	3	113	107	227	7	220	CJI97_003684	CJI97_003685	Intergenic	-	+	79	3844	NA_SDS24_SDS24	NA_OLE1_OLE1	11_S11	B11221	A31	FALSE	CQ	TRUE	TRUE
1100	PGLS01000004_C_auris_B11221	3250752	CAAAAAAAAAAAAAAAAAAAAAAAAA	CAAAAAAAAAAAAAAAAAAAAAAA	34.8718	NO	NO	TRUE	-2	96	5	4	20	0	29	9	20	CJI97_003689	CJI97_003690	Intergenic	-	-	714	176	NA_OPY2_OPY2	NA_NOT5_NOT5	11_S11	B11221	A31	FALSE	CQ	FALSE	TRUE
1101	PGLS01000004_C_auris_B11221	3308669	TCCCC	TCCCCC	228.395	YES	YES	TRUE	1	238	5	5	117	99	226	10	216	CJI97_003715	NA	Gene	-	NA	1302	NA	NotInFile	NotInFile	11_S11	B11221	A31	FALSE	CQ	TRUE	TRUE
1102	PGLS01000004_C_auris_B11221	3367880	GAAAAAAAAAAAAAAAAAAAA	GAAAAAAAAAAAAAAAAAA	22.9652	NO	YES	TRUE	-2	169	14	24	28	0	66	38	28	CJI97_003746	CJI97_003747	Intergenic	-	+	342	224	NA_NA_ILM1	NA_NA_NA	11_S11	B11221	A31	FALSE	CQ	TRUE	TRUE
1103	PGLS01000004_C_auris_B11221	3559302	GCCCCCC	GCCCCCCC	228.402	YES	YES	TRUE	1	60	0	2	9	40	51	2	49	CJI97_003843	CJI97_003844	Intergenic	+	+	1139	3673	NA_CCT6_CCT6	NA_CZF1_NA	11_S11	B11221	A31	FALSE	CQ	TRUE	TRUE
1104	PGLS01000004_C_auris_B11221	3561394	TCCCCC	TCCCCCC	228.326	YES	YES	TRUE	1	164	4	4	48	44	100	8	92	CJI97_003843	CJI97_003844	Intergenic	+	+	3231	1581	NA_CCT6_CCT6	NA_CZF1_NA	11_S11	B11221	A31	FALSE	CQ	TRUE	TRUE
1105	PGLS01000004_C_auris_B11221	3561421	CAAAAAAAAAAAAAAAAAAA	CAAAAAAAAAAAAAAAAA	45.7362	NO	NO	TRUE	-2	159	0	12	28	9	49	12	37	CJI97_003843	CJI97_003844	Intergenic	+	+	3258	1554	NA_CCT6_CCT6	NA_CZF1_NA	11_S11	B11221	A31	FALSE	CQ	FALSE	TRUE
1106	PGLS01000004_C_auris_B11221	3641394	CTTTTTTTTTT	CTTTTTTTTT	228.42	YES	YES	TRUE	-1	171	0	1	88	63	152	1	151	CJI97_003871	CJI97_003872	Intergenic	-	+	1762	3068	NA_MP65_SCW10	NA_NA_UBP15	11_S11	B11221	A31	FALSE	CQ	TRUE	TRUE
1107	PGLS01000004_C_auris_B11221	3667352	TGGGGG	TGGGGGG	228.374	YES	YES	TRUE	1	243	5	6	110	108	229	11	218	CJI97_003880	CJI97_003881	Intergenic	-	-	1407	1087	NA_NA_NA	NA_NA_SOL1	11_S11	B11221	A31	FALSE	CQ	TRUE	TRUE
1108	PGLS01000004_C_auris_B11221	3784875	CTTTTTTTTTTTTTTTTTTTTT	CTTTTTTTTTTTTTTTTTTTT	5.92225	NO	NO	TRUE	-1	107	8	2	6	25	41	10	31	CJI97_003935	CJI97_003936	Intergenic	-	-	165	687	NA_DAG7_NA	NA_NA_TAD2	11_S11	B11221	A31	FALSE	CQ	FALSE	FALSE
1109	PGLS01000004_C_auris_B11221	3821351	TCCCC	TCCCCC	228.37	YES	YES	TRUE	1	244	9	5	107	114	235	14	221	CJI97_003951	NA	Gene	-	NA	1052	NA	NA_CHS1_CHS2	NotInFile	11_S11	B11221	A31	FALSE	CQ	TRUE	TRUE
1110	PGLS01000004_C_auris_B11221	3907953	TCCCCCCC	TCCCCCCCC	228.323	YES	YES	TRUE	1	165	9	3	21	87	120	12	108	CJI97_003994	CJI97_003995	Intergenic	+	-	118	129	NA_TPK1_NA	NA_NA_NA	11_S11	B11221	A31	FALSE	CQ	TRUE	TRUE
1111	PGLS01000004_C_auris_B11221	3924227	GAAAAAAAAAAAAAAAAAAAA	GAAAAAAAAAAAAAAAAAA	33.3656	NO	YES	TRUE	-2	197	3	38	46	6	93	41	52	CJI97_003997	CJI97_003998	Intergenic	-	+	5426	2554	NA_WOR1_MIT1	NA_NA_COS111	11_S11	B11221	A31	FALSE	CQ	TRUE	TRUE
1112	PGLS01000004_C_auris_B11221	3925697	T	A	15.571	NO	NO	FALSE	0	56	5	9	11	11	36	14	22	CJI97_003997	CJI97_003998	Intergenic	-	+	6896	1084	NA_WOR1_MIT1	NA_NA_COS111	11_S11	B11221	A31	FALSE	CQ	FALSE	FALSE
1113	PGLS01000004_C_auris_B11221	4006265	TGGGGG	TGGGGGG	228.393	YES	YES	TRUE	1	236	2	5	111	108	226	7	219	CJI97_004034	NA	Gene	-	NA	884	NA	NA_NA_HRD1	NotInFile	11_S11	B11221	A31	FALSE	CQ	TRUE	TRUE
1114	PGLS01000004_C_auris_B11221	4010774	GCCCC	GCCCCC	228.381	YES	YES	TRUE	1	222	4	7	110	93	214	11	203	CJI97_004035	CJI97_004036	Intergenic	-	-	926	12	NA_KIP1_KIP1	NA_NA_SDD2	11_S11	B11221	A31	FALSE	CQ	TRUE	TRUE
1115	PGLS01000004_C_auris_B11221	4045398	GAAAAAAAAAAAAAAAAAAAAAA	GAAAAAAAAAAAAAAAAAAAA	47.3837	NO	NO	TRUE	-2	151	8	17	22	2	49	25	24	CJI97_004054	CJI97_004055	Intergenic	-	+	1557	3162	NA_NA_NA	NA_ECM25_ECM25	11_S11	B11221	A31	FALSE	CQ	TRUE	TRUE
1116	PGLS01000004_C_auris_B11221	4055226	CAAAAAAAAAAA	CAAAAAAAAAAAA	228.323	YES	YES	TRUE	1	187	4	8	52	66	130	12	118	CJI97_004057	CJI97_004058	Intergenic	-	+	2115	234	NA_NA_SPE4	NA_STP2_STP2	11_S11	B11221	A31	FALSE	CQ	TRUE	TRUE
1117	PGLS01000004_C_auris_B11221	4087499	TGGGGGGGGGG	TGGGGGGGGG	228.361	YES	YES	TRUE	-1	233	3	12	99	85	199	15	184	CJI97_004072	CJI97_004073	Intergenic	-	-	1065	1769	NA_TEC1_TEC1	NA_NA_NTO1	11_S11	B11221	A31	FALSE	CQ	TRUE	TRUE
1118	PGLS01000004_C_auris_B11221	4125865	TGGGG	TGGGGG	228.399	YES	YES	TRUE	1	172	4	3	110	13	130	7	123	CJI97_004090	CJI97_004091	Intergenic	-	+	89	885	NA_SRT1_SRT1	NA_NA_NA	11_S11	B11221	A31	FALSE	CQ	TRUE	TRUE
1119	PGLS01000004_C_auris_B11221	4197080	ACCCCC	ACCCCCC	228.396	YES	YES	TRUE	1	220	5	5	62	99	171	10	161	CJI97_004118	CJI97_004119	Intergenic	-	+	913	69	NA_PGA52_TOH1	NA_EMC9_NNF2	11_S11	B11221	A31	FALSE	CQ	TRUE	TRUE
1120	PGLS01000004_C_auris_B11221	4255264	TCCCCC	TCCCCCC	228.403	YES	YES	TRUE	1	210	5	0	79	115	199	5	194	CJI97_004149	CJI97_004150	Intergenic	-	+	2354	641	NA_RPC31_RPC31	NA_IPT1_IPT1	11_S11	B11221	A31	FALSE	CQ	TRUE	TRUE
1121	PGLS01000004_C_auris_B11221	4255666	ATTTTTTTTTTTT	ATTTTTTTTTTT	179.416	NO	NO	TRUE	-1	69	0	0	25	8	33	0	33	CJI97_004149	CJI97_004150	Intergenic	-	+	2756	239	NA_RPC31_RPC31	NA_IPT1_IPT1	11_S11	B11221	A31	FALSE	CQ	TRUE	TRUE
1122	PGLS01000004_C_auris_B11221	4255825	GTTTTTTTTTTTTTTTTTTTTT	GTTTTTTTTTTTTTTTTTTTT	6.1728	NO	YES	TRUE	-1	119	9	10	5	31	55	19	36	CJI97_004149	CJI97_004150	Intergenic	-	+	2915	80	NA_RPC31_RPC31	NA_IPT1_IPT1	11_S11	B11221	A31	FALSE	CQ	FALSE	TRUE
1123	PGLS01000004_C_auris_B11221	4274532	TGGGG	TGGGGG	203.332	YES	YES	TRUE	1	103	0	4	13	42	59	4	55	CJI97_004156	CJI97_004157	Intergenic	+	-	5746	620	NA_DRE2_DRE2	NA_RFG1_ROX1	11_S11	B11221	A31	FALSE	CQ	TRUE	TRUE
1124	PGLS01000004_C_auris_B11221	4276858	AGGGG	AGGGGG	228.333	YES	YES	TRUE	1	137	7	13	82	6	108	20	88	CJI97_004157	CJI97_004158	Intergenic	-	+	255	6263	NA_RFG1_ROX1	NA_NA_COG2	11_S11	B11221	A31	FALSE	CQ	TRUE	TRUE
1125	PGLS01000004_C_auris_B11221	4277226	TGGGGGG	TGGGGGGG	228.422	YES	YES	TRUE	1	192	0	1	80	68	149	1	148	CJI97_004157	CJI97_004158	Intergenic	-	+	623	5895	NA_RFG1_ROX1	NA_NA_COG2	11_S11	B11221	A31	FALSE	CQ	TRUE	TRUE
1126	PGLS01000004_C_auris_B11221	4280145	ATTTTTTTTTTTTTTTTTTTTTTTTTT	ATTTTTTTTTTTTTTTTTTTTTTT	9.5197	NO	NO	TRUE	-3	138	4	14	4	2	24	18	6	CJI97_004157	CJI97_004158	Intergenic	-	+	3542	2976	NA_RFG1_ROX1	NA_NA_COG2	11_S11	B11221	A31	FALSE	CQ	FALSE	FALSE
1127	PGLS01000004_C_auris_B11221	4303393	GGACC	GGACCGACC	102.428	NO	NO	TRUE	4	19	0	0	1	12	13	0	13	CJI97_004166	NA	Gene	-	NA	4	NA	NA_NA_NA	NotInFile	11_S11	B11221	A31	FALSE	CQ	FALSE	FALSE
1128	PGLS01000005_C_auris_B11221	2541	GTTTTTTTTTTTTTTTTT	GTTTTTTTTTTTTTTTT	77.776	NO	YES	TRUE	-1	203	21	24	27	56	128	45	83	CJI97_004167	CJI97_004168	Intergenic	-	-	1543	2119	NA_NA_NA	NA_NA_NA	11_S11	B11221	A31	FALSE	CQ	TRUE	TRUE
1129	PGLS01000005_C_auris_B11221	6233	ATTTTTTTTTTTTTTT	ATTTTTTTTTTTTTT	182.245	NO	YES	TRUE	-1	205	13	12	64	81	170	25	145	CJI97_004168	CJI97_004169	Intergenic	-	+	1220	1167	NA_NA_NA	NA_NA_NA	11_S11	B11221	A31	FALSE	CQ	TRUE	TRUE
1130	PGLS01000005_C_auris_B11221	118540	ATTTTTTTTTTTTTTTTTT	ATTTTTTTTTTTTTTTT	25.5693	NO	YES	TRUE	-2	209	43	39	32	20	134	82	52	CJI97_004200	CJI97_004201	Intergenic	+	+	430	170	NA_SEC2_SEC2	NA_BNI1_BNI1	11_S11	B11221	A31	FALSE	CQ	FALSE	FALSE
1131	PGLS01000005_C_auris_B11221	209153	GTTTTTTTTTTTTTTTTT	GTTTTTTTTTTTTTTTT	103.003	NO	YES	TRUE	-1	176	16	8	34	39	97	24	73	CJI97_004235	CJI97_004236	Intergenic	-	+	15	3776	NA_TYE7_TYE7	NA_NA_NA	11_S11	B11221	A31	FALSE	CQ	TRUE	TRUE
1132	PGLS01000005_C_auris_B11221	222163	CTTTTTTTTTTTTTTTTTTT	CTTTTTTTTTTTTTTTTT	133.002	NO	YES	TRUE	-2	145	5	11	30	35	81	16	65	CJI97_004239	CJI97_004240	Intergenic	+	+	1169	402	NA_NA_NA	NA_NA_NA	11_S11	B11221	A31	FALSE	CQ	TRUE	TRUE
1133	PGLS01000005_C_auris_B11221	249591	GAAAAAAAAAAAAAAAAAAAAAAAAAA	GAAAAAAAAAAAAAAAAAAAAAAAA	36.4236	NO	NO	TRUE	-2	156	4	16	18	3	41	20	21	CJI97_004250	CJI97_004251	Intergenic	+	-	318	145	NA_NA_NA	NA_NA_NA	11_S11	B11221	A31	FALSE	CQ	FALSE	FALSE
1134	PGLS01000005_C_auris_B11221	289376	CAAAAAAAAAAAAAAAAAAAA	CAAAAAAAAAAAAAAAAAA	73.5278	NO	YES	TRUE	-2	210	17	8	20	61	106	25	81	CJI97_004268	CJI97_004269	Intergenic	-	-	1885	1328	NA_JEN2_NA	NA_NA_NA	11_S11	B11221	A31	FALSE	CQ	TRUE	TRUE
1135	PGLS01000005_C_auris_B11221	473544	CAAAAAAAAAAAAAAAAAAA	CAAAAAAAAAAAAAAAAAA	100.446	NO	YES	TRUE	-1	175	9	25	40	25	99	34	65	CJI97_004351	CJI97_004352	Intergenic	-	+	641	245	NA_NA_AMD1	NA_NA_NA	11_S11	B11221	A31	FALSE	CQ	TRUE	TRUE
1136	PGLS01000005_C_auris_B11221	496965	CTTTTTTTTTTTTTTTT	CTTTTTTTTTTTTTTT	117.082	NO	YES	TRUE	-1	171	5	21	54	32	112	26	86	CJI97_004362	CJI97_004363	Intergenic	-	-	455	1400	NA_SSD1_SSD1	NA_HYS2_POL31	11_S11	B11221	A31	FALSE	CQ	TRUE	TRUE
1137	PGLS01000005_C_auris_B11221	506539	TCTGCTGCTGCTGCTGCTGCTGCTGCTGCTG	TCTGCTGCTGCTGCTGCTGCTGCTGCTG	228.364	YES	YES	TRUE	-3	228	8	4	88	81	181	12	169	CJI97_004366	CJI97_004367	Intergenic	-	+	698	2493	NA_NA_NA	NA_NA_NA	11_S11	B11221	A31	FALSE	CQ	TRUE	TRUE
1138	PGLS01000005_C_auris_B11221	507522	GAAAAAAAAAAAAAAAA	GAAAAAAAAAAAAAAA	82.8538	NO	YES	TRUE	-1	197	5	50	63	5	123	55	68	CJI97_004366	CJI97_004367	Intergenic	-	+	1681	1510	NA_NA_NA	NA_NA_NA	11_S11	B11221	A31	FALSE	CQ	TRUE	TRUE
1139	PGLS01000005_C_auris_B11221	522643	GAAAAAAAAAAAAAAAAAAA	GAAAAAAAAAAAAAAAAA	26.6386	NO	YES	TRUE	-2	161	9	25	35	1	70	34	36	CJI97_004371	CJI97_004372	Intergenic	+	+	3597	449	NA_PFK1_PFK1	NA_SFL2_MGA1	11_S11	B11221	A31	FALSE	CQ	FALSE	TRUE
1140	PGLS01000005_C_auris_B11221	577001	GAAAAAAAAAAAAAAAAA	GAAAAAAAAAAAAAAAA	53.9211	NO	YES	TRUE	-1	163	13	11	24	11	59	24	35	CJI97_004396	CJI97_004397	Intergenic	+	+	565	607	NA_NA_NA	NA_GRF10_PHO2	11_S11	B11221	A31	FALSE	CQ	TRUE	TRUE
1141	PGLS01000005_C_auris_B11221	594659	ATTTTTTTTTTTTTTTTTT	ATTTTTTTTTTTTTTTT	72.5247	NO	YES	TRUE	-2	134	10	10	22	29	71	20	51	CJI97_004404	CJI97_004405	Intergenic	-	+	571	1374	NA_NA_NA	NotInFile	11_S11	B11221	A31	FALSE	CQ	TRUE	TRUE
1142	PGLS01000005_C_auris_B11221	603856	TGGGGG	TGGGGGG	228.414	YES	YES	TRUE	1	232	0	2	106	100	208	2	206	CJI97_004407	CJI97_004408	Intergenic	-	-	106	1556	NA_NA_DNF3	NA_NA_NA	11_S11	B11221	A31	FALSE	CQ	TRUE	TRUE
1143	PGLS01000005_C_auris_B11221	673888	CAAAAAAAAAAAAAAAA	CAAAAAAAAAAAAAAA	177.265	NO	YES	TRUE	-1	230	10	15	83	70	178	25	153	CJI97_004441	CJI97_004442	Intergenic	+	+	3087	2009	NA_RHR2_GPP1	NA_NA_NA	11_S11	B11221	A31	FALSE	CQ	TRUE	TRUE
1144	PGLS01000005_C_auris_B11221	675500	TCCCCC	TCCCCCC	228.42	YES	YES	TRUE	1	231	1	1	102	112	216	2	214	CJI97_004441	CJI97_004442	Intergenic	+	+	4699	397	NA_RHR2_GPP1	NA_NA_NA	11_S11	B11221	A31	FALSE	CQ	TRUE	TRUE
1145	PGLS01000005_C_auris_B11221	684884	CGGGGG	CGGGGGG	228.384	YES	YES	TRUE	1	249	10	4	123	87	224	14	210	CJI97_004445	CJI97_004446	Intergenic	-	+	89	3210	NA_ECM331_NA	NA_INT1_BUD4	11_S11	B11221	A31	FALSE	CQ	TRUE	TRUE
1146	PGLS01000005_C_auris_B11221	701349	GAAAAAAAAAAAAAAAA	GAAAAAAAAAAAAAAA	159.211	NO	YES	TRUE	-1	215	7	27	78	58	170	34	136	CJI97_004450	CJI97_004451	Intergenic	+	+	753	1577	NA_NA_NA	NA_NA_JSN1	11_S11	B11221	A31	FALSE	CQ	FALSE	TRUE
1147	PGLS01000005_C_auris_B11221	754107	TGGGG	TGGGGG	228.378	YES	YES	TRUE	1	185	4	3	88	41	136	7	129	CJI97_004475	NA	Gene	-	NA	409	NA	NA_PAM18_PAM18	NotInFile	11_S11	B11221	A31	FALSE	CQ	TRUE	TRUE
1148	PGLS01000005_C_auris_B11221	814099	TAAAAAAAAAAAAAAAAAAA	TAAAAAAAAAAAAAAAAAA	84.311	NO	YES	TRUE	-1	157	4	5	50	31	90	9	81	CJI97_004504	CJI97_004505	Intergenic	-	+	1111	2503	NA_NA_CKI1	NA_NA_AHK1	11_S11	B11221	A31	FALSE	CQ	TRUE	TRUE
1149	PGLS01000005_C_auris_B11221	909384	CGGGG	CGGGGG	228.414	YES	YES	TRUE	1	215	3	2	92	105	202	5	197	CJI97_004541	CJI97_004542	Intergenic	-	+	4536	348	NA_NA_NA	NA_NA_NA	11_S11	B11221	A31	FALSE	CQ	TRUE	TRUE
1150	PGLS01000005_C_auris_B11221	913702	AGGGGGGGG	AGGGGGGGGG	228.384	YES	YES	TRUE	1	168	1	5	96	22	124	6	118	CJI97_004542	CJI97_004543	Intergenic	+	+	3038	763	NA_NA_NA	NA_NA_NA	11_S11	B11221	A31	FALSE	CQ	TRUE	TRUE
1151	PGLS01000005_C_auris_B11221	949055	GTTTT	GTTT	88.175	NO	NO	TRUE	-1	80	2	1	6	19	28	3	25	CJI97_004556	NA	Intergenic_CHRend	-	NA	224	NA	NA_NA_NA	NotInFile	11_S11	B11221	A31	FALSE	CQ	TRUE	TRUE
1152	PGLS01000006_C_auris_B11221	12911	GCCCCCC	GCCCCCCC	228.405	YES	YES	TRUE	1	153	0	4	60	56	120	4	116	CJI97_004558	CJI97_004559	Intergenic	+	+	146	4668	NA_NA_NA	NA_NA_NA	11_S11	B11221	A31	FALSE	CQ	TRUE	TRUE
1153	PGLS01000006_C_auris_B11221	34005	TGGGGG	TGGGGGG	228.401	YES	YES	TRUE	1	235	5	4	115	101	225	9	216	CJI97_004563	NA	Gene	+	NA	859	NA	NA_NA_NA	NotInFile	11_S11	B11221	A31	FALSE	CQ	TRUE	TRUE
1154	PGLS01000006_C_auris_B11221	79100	ATTTTTTTTTTTTTTTTTTTTT	ATTTTTTTTTTTTTTTTTTT	59.4231	NO	YES	TRUE	-2	166	16	5	11	38	70	21	49	CJI97_004581	CJI97_004582	Intergenic	-	-	1899	1314	NA_NA_NA	NA_CUP9_TOS8	11_S11	B11221	A31	FALSE	CQ	FALSE	TRUE
1155	PGLS01000006_C_auris_B11221	109969	GAAAAAAAAAAAAAAAAAAAAA	GAAAAAAAAAAAAAAAAAA	11.7477	NO	YES	TRUE	-3	149	8	20	28	0	56	28	28	CJI97_004594	CJI97_004595	Intergenic	-	+	1092	1764	NA_NA_NA	NA_NA_UTR4	11_S11	B11221	A31	FALSE	CQ	FALSE	TRUE
1156	PGLS01000006_C_auris_B11221	153326	ATTTTTTTTTTTTTTTTTTTTTTTTTT	ATTTTTTTTTTTTTTTTTTTTTTTT	26.3624	NO	NO	TRUE	-2	140	7	11	24	3	45	18	27	CJI97_004613	CJI97_004614	Intergenic	+	+	224	401	NA_PST3_PST2	NA_NA_NA	11_S11	B11221	A31	FALSE	CQ	FALSE	FALSE
1157	PGLS01000006_C_auris_B11221	239694	CAAAAAAAAAAAAAA	CAAAAAAAAAAAAA	207.351	YES	YES	TRUE	-1	217	2	11	78	89	180	13	167	CJI97_004654	CJI97_004655	Intergenic	+	+	2136	109	NA_ARG3_ARG3	NA_HGT7_NA	11_S11	B11221	A31	FALSE	CQ	TRUE	TRUE
1158	PGLS01000006_C_auris_B11221	245553	GTTTTTTTTTTTTTTTTTTT	GTTTTTTTTTTTTTTTTTT	15.3567	NO	YES	TRUE	-1	171	21	24	7	30	82	45	37	CJI97_004657	CJI97_004658	Intergenic	-	-	1065	440	NA_GCN4_GCN4	NA_NA_UBX4	11_S11	B11221	A31	FALSE	CQ	FALSE	TRUE
1159	PGLS01000006_C_auris_B11221	251238	TCCCC	TCCCCC	228.417	YES	YES	TRUE	1	221	2	4	100	101	207	6	201	CJI97_004661	NA	Gene	-	NA	2486	NA	NA_MSH3_MSH3	NotInFile	11_S11	B11221	A31	FALSE	CQ	TRUE	TRUE
1160	PGLS01000006_C_auris_B11221	272853	GCCC	GCCCC	228.402	YES	YES	TRUE	1	242	5	2	96	132	235	7	228	CJI97_004665	CJI97_004666	Intergenic	-	+	5357	78	NA_NA_CMR3	NA_PIR1_PIR1	11_S11	B11221	A31	FALSE	CQ	TRUE	TRUE
1161	PGLS01000006_C_auris_B11221	302742	GCCCCC	GCCCCCC	228.405	YES	YES	TRUE	1	247	7	2	96	123	228	9	219	CJI97_004678	NA	Gene	-	NA	982	NA	NA_GLY1_NA	NotInFile	11_S11	B11221	A31	FALSE	CQ	TRUE	TRUE
1162	PGLS01000006_C_auris_B11221	309733	CGGGG	CGGGGG	228.369	YES	YES	TRUE	1	237	9	4	103	105	221	13	208	CJI97_004681	NA	Gene	-	NA	1679	NA	NA_NA_OCA5	NotInFile	11_S11	B11221	A31	FALSE	CQ	TRUE	TRUE
1163	PGLS01000006_C_auris_B11221	367797	ATTTTTTTTTTTTTTTTTTTTTTTT	ATTTTTTTTTTTTTTTTTTTTT	6.90773	NO	NO	TRUE	-3	110	5	16	10	7	38	21	17	CJI97_004705	CJI97_004706	Intergenic	-	-	432	216	NA_RPD31_RPD3	NA_NA_PFA3	11_S11	B11221	A31	FALSE	CQ	FALSE	FALSE
1164	PGLS01000006_C_auris_B11221	445679	GCCCCC	GCCCCCC	228.406	YES	YES	TRUE	1	239	5	3	105	112	225	8	217	CJI97_004744	NA	Gene	-	NA	1192	NA	NA_NA_MKT1	NotInFile	11_S11	B11221	A31	FALSE	CQ	TRUE	TRUE
1165	PGLS01000006_C_auris_B11221	448883	C	T	123.415	NO	NO	FALSE	0	35	0	0	10	6	16	0	16	CJI97_004744	CJI97_004745	Intergenic	-	-	2012	417	NA_NA_MKT1	NA_NA_COX10	11_S11	B11221	A31	FALSE	CQ	TRUE	TRUE
1166	PGLS01000006_C_auris_B11221	491654	TCCCC	TCCCCC	228.403	YES	YES	TRUE	1	235	3	6	106	110	225	9	216	CJI97_004767	CJI97_004768	Intergenic	+	+	484	823	NotInFile	NotInFile	11_S11	B11221	A31	FALSE	CQ	TRUE	TRUE
1167	PGLS01000006_C_auris_B11221	495009	CTTTTTTTTTTTTTTTTT	CTTTTTTTTTTTTTTTT	95.126	NO	YES	TRUE	-1	177	8	7	14	57	86	15	71	CJI97_004769	CJI97_004770	Intergenic	-	+	31	674	NotInFile	NotInFile	11_S11	B11221	A31	FALSE	CQ	TRUE	TRUE
1168	PGLS01000006_C_auris_B11221	507121	GAAAAAAAAAAAAAAAAAAAAAAAAAAAAAAA	GAAAAAAAAAAAAAAAAAAAAAAAAAAAAA	6.14068	NO	NO	TRUE	-2	47	1	3	9	0	13	4	9	CJI97_004775	CJI97_004776	Intergenic	+	+	363	1173	NA_NA_NA	NA_WHI3_WHI3	11_S11	B11221	A31	FALSE	CQ	TRUE	FALSE
1169	PGLS01000006_C_auris_B11221	507986	GTTTTTTTTTTTTTTT	GTTTTTTTTTTTTTT	46.6999	NO	NO	TRUE	-1	109	12	9	15	9	45	21	24	CJI97_004775	CJI97_004776	Intergenic	+	+	1228	308	NA_NA_NA	NA_WHI3_WHI3	11_S11	B11221	A31	FALSE	CQ	TRUE	TRUE
1170	PGLS01000006_C_auris_B11221	508014	TAAAAAAAAAAAAAAAAAAAAAA	TAAAAAAAAAAAAAAAAAAAAA	9.83275	NO	NO	TRUE	-1	96	9	14	4	11	38	23	15	CJI97_004775	CJI97_004776	Intergenic	+	+	1256	280	NA_NA_NA	NA_WHI3_WHI3	11_S11	B11221	A31	FALSE	CQ	FALSE	FALSE
1171	PGLS01000006_C_auris_B11221	664180	ATTTTTTTTTTTTTTTTTTTTTT	ATTTTTTTTTTTTTTTTTTTT	74.6154	NO	YES	TRUE	-2	183	11	10	34	47	102	21	81	CJI97_004844	CJI97_004845	Intergenic	-	+	1180	1714	NA_VAC8_VAC8	NA_NA_YSC84	11_S11	B11221	A31	FALSE	CQ	TRUE	TRUE
1172	PGLS01000006_C_auris_B11221	688331	GAAAAAAAAAAAAAAAAAAA	GAAAAAAAAAAAAAAAAA	134.805	NO	YES	TRUE	-2	174	11	11	38	38	98	22	76	CJI97_004855	CJI97_004856	Intergenic	-	+	178	394	NA_NA_NA	NA_NA_MUS81	11_S11	B11221	A31	FALSE	CQ	FALSE	TRUE
1173	PGLS01000006_C_auris_B11221	696528	GAAAAAAAAAAAAAAAAAAAAAAAAAAAAAAAA	GAAAAAAAAAAAAAAAAAAAAAAAAAAAAA	8.10488	NO	NO	TRUE	-3	57	7	3	0	3	13	10	3	CJI97_004859	CJI97_004860	Intergenic	-	+	920	1339	NA_NHX1_NHX1	NA_SLY41_SLY41	11_S11	B11221	A31	FALSE	CQ	FALSE	FALSE
1174	PGLS01000006_C_auris_B11221	791187	GAAAAAAAAAAAAAAAAAAAAAA	GAAAAAAAAAAAAAAAAAAAA	6.12207	NO	YES	TRUE	-2	135	12	21	19	2	54	33	21	CJI97_004898	CJI97_004899	Intergenic	-	-	830	61	NA_SEC24_SEC24	NA_NA_NA	11_S11	B11221	A31	FALSE	CQ	FALSE	TRUE
1175	PGLS01000006_C_auris_B11221	844081	CAAAAAAAAAAAAAAAAAAAAAA	CAAAAAAAAAAAAAAAAAAAA	35.3555	NO	YES	TRUE	-2	195	16	22	24	13	75	38	37	CJI97_004915	CJI97_004916	Intergenic	+	+	275	318	NA_NA_NA	NA_NA_NA	11_S11	B11221	A31	FALSE	CQ	TRUE	TRUE
1176	PGLS01000006_C_auris_B11221	851033	ATTTTTTTTTTTTTTTTTTT	ATTTTTTTTTTTTTTTTTTTT	27.388	NO	YES	TRUE	1	155	16	18	21	18	73	34	39	CJI97_004918	CJI97_004919	Intergenic	-	+	916	596	NA_NA_NA	NA_NA_NA	11_S11	B11221	A31	FALSE	CQ	FALSE	TRUE
1177	PGLS01000006_C_auris_B11221	864827	CTTTTTTTTTTTTTTTTTTTTTTTTTTTT	CTTTTTTTTTTTTTTTTTTTTTTTTT	12.9009	NO	NO	TRUE	-3	82	3	4	8	2	17	7	10	CJI97_004925	CJI97_004926	Intergenic	+	+	6	806	NA_NA_NA	NA_ECM14_ECM14	11_S11	B11221	A31	FALSE	CQ	FALSE	FALSE
1178	PGLS01000006_C_auris_B11221	966657	CTTTTTTTTTTTTTTTTT	CTTTTTTTTTTTTTTTTTT	75.7278	NO	YES	TRUE	1	166	12	15	20	25	72	27	45	CJI97_004971	CJI97_004972	Intergenic	+	+	910	41	NA_CEX1_CEX1	NA_NA_NA	11_S11	B11221	A31	FALSE	CQ	TRUE	TRUE
1179	PGLS01000006_C_auris_B11221	996331	TC	T	228.354	YES	NO	TRUE	-1	61	1	1	13	30	45	2	43	CJI97_004980	NA	Intergenic_CHRend	-	NA	7073	NA	NA_NA_NA	NotInFile	11_S11	B11221	A31	FALSE	CQ	TRUE	TRUE
1180	PGLS01000007_C_auris_B11221	2	CAC	CACAC	20.4603	NO	NO	TRUE	2	4	0	0	3	0	3	0	3	NA	CJI97_004981	Intergenic_CHRstart	NA	+	NA	7016	NotInFile	NA_NA_NA	11_S11	B11221	A31	FALSE	CQ	FALSE	FALSE
1181	PGLS01000007_C_auris_B11221	56993	G	A	60.7229	NO	NO	FALSE	0	37	5	0	9	11	25	5	20	CJI97_004999	CJI97_005000	Intergenic	-	+	350	1182	NotInFile	NA_SPE3_SPE3	11_S11	B11221	A31	FALSE	CQ	TRUE	TRUE
1182	PGLS01000007_C_auris_B11221	103572	C	A	158.288	NO	NO	FALSE	0	43	0	2	9	16	27	2	25	CJI97_005023	CJI97_005024	Intergenic	-	+	206	2157	NA_NA_ATG3	NA_NA_NA	11_S11	B11221	A31	FALSE	CQ	TRUE	TRUE
1183	PGLS01000007_C_auris_B11221	119832	GCCCCC	GCCCCCC	228.378	YES	YES	TRUE	1	230	6	4	107	103	220	10	210	CJI97_005031	CJI97_005032	Intergenic	+	+	389	15	NA_ROT1_ROT1	NA_VPS27_VPS27	11_S11	B11221	A31	FALSE	CQ	TRUE	TRUE
1184	PGLS01000007_C_auris_B11221	153095	CTTTTTTTTTTTTTTTTTTTTTTTT	CTTTTTTTTTTTTTTTTTTTTTT	93.8351	NO	YES	TRUE	-2	170	9	4	22	26	61	13	48	CJI97_005046	CJI97_005047	Intergenic	-	+	1666	803	NA_FGR22_NA	NA_NA_TPH3	11_S11	B11221	A31	FALSE	CQ	FALSE	TRUE
1185	PGLS01000007_C_auris_B11221	191453	GTTTTTTTTTTTTTTTTTT	GTTTTTTTTTTTTTTTT	76.0252	NO	YES	TRUE	-2	182	18	27	42	27	114	45	69	CJI97_005063	CJI97_005064	Intergenic	-	+	1440	186	NA_ELA1_ELA1	NotInFile	11_S11	B11221	A31	FALSE	CQ	TRUE	TRUE
1186	PGLS01000007_C_auris_B11221	208185	GTTTTTTTTTTTT	GTTTTTTTTTTT	215.297	YES	YES	TRUE	-1	213	14	4	75	90	183	18	165	CJI97_005070	CJI97_005071	Intergenic	-	-	1205	3077	NA_NA_NA	NA_NA_NA	11_S11	B11221	A31	FALSE	CQ	TRUE	TRUE
1187	PGLS01000007_C_auris_B11221	215606	ATTTTTTTTTTTTTTTT	ATTTTTTTTTTTTTTTTT	52.6639	NO	NO	TRUE	1	104	9	8	11	13	41	17	24	CJI97_005073	CJI97_005074	Intergenic	+	-	293	117	NA_RPS21_RPS2	NA_NA_NAB2	11_S11	B11221	A31	FALSE	CQ	FALSE	TRUE
1188	PGLS01000007_C_auris_B11221	239994	ATTTTTTTTTTTTTTTTTTTTTTTTTTTT	ATTTTTTTTTTTTTTTTTTTTTTTTT	13.5002	NO	NO	TRUE	-3	95	9	5	7	15	36	14	22	CJI97_005088	CJI97_005089	Intergenic	-	-	586	607	NA_MRPL10_MRPL10	NA_NA_NA	11_S11	B11221	A31	FALSE	CQ	FALSE	FALSE
1189	PGLS01000007_C_auris_B11221	251950	TGGGG	TGGGGG	228.403	YES	YES	TRUE	1	207	5	0	108	82	195	5	190	CJI97_005094	CJI97_005095	Intergenic	-	-	163	497	NA_NA_ERP3	NA_NA_MRPS35	11_S11	B11221	A31	FALSE	CQ	TRUE	TRUE
1190	PGLS01000007_C_auris_B11221	260326	GCCC	GCCCC	228.405	YES	YES	TRUE	1	240	1	4	111	116	232	5	227	CJI97_005099	NA	Gene	+	NA	84	NA	NA_NA_NUP133	NotInFile	11_S11	B11221	A31	FALSE	CQ	TRUE	TRUE
1191	PGLS01000007_C_auris_B11221	275612	CTTTTTTTTTTTTTTTTTT	CTTTTTTTTTTTTTTTTTTT	113.956	NO	YES	TRUE	1	160	9	13	31	31	84	22	62	CJI97_005105	CJI97_005106	Intergenic	+	+	113	151	NA_BNA4_BNA4	NA_TIM44_TIM44	11_S11	B11221	A31	FALSE	CQ	TRUE	TRUE
1192	PGLS01000007_C_auris_B11221	282413	TGGGG	TGGGGG	228.392	YES	YES	TRUE	1	247	4	4	104	122	234	8	226	CJI97_005108	NA	Gene	+	NA	1236	NA	NA_HGT19_NA	NotInFile	11_S11	B11221	A31	FALSE	CQ	TRUE	TRUE
1193	PGLS01000007_C_auris_B11221	363169	ATTTTTTTTTTTTTT	ATTTTTTTTTTTTT	204.354	YES	YES	TRUE	-1	226	3	9	83	83	178	12	166	CJI97_005146	CJI97_005147	Intergenic	-	-	856	1169	NA_NA_NA	NA_NA_NA	11_S11	B11221	A31	FALSE	CQ	TRUE	TRUE
1194	PGLS01000007_C_auris_B11221	364978	GAAAAAAAAAAAAAAAAAAAA	GAAAAAAAAAAAAAAAAAA	42.1991	NO	YES	TRUE	-2	170	12	24	53	2	91	36	55	CJI97_005147	CJI97_005148	Intergenic	-	+	278	3028	NA_NA_NA	NA_NA_NA	11_S11	B11221	A31	FALSE	CQ	FALSE	TRUE
1195	PGLS01000007_C_auris_B11221	401947	CTTTTTTTTTTTTTTTTTTTTTT	CTTTTTTTTTTTTTTTTTTTTT	15.57	NO	YES	TRUE	-1	161	13	18	21	22	74	31	43	CJI97_005163	CJI97_005164	Intergenic	+	+	347	643	NA_AAH1_AAH1	NotInFile	11_S11	B11221	A31	FALSE	CQ	FALSE	TRUE
1196	PGLS01000007_C_auris_B11221	491105	CAAAAAAAAAAAAAAAAAA	CAAAAAAAAAAAAAAAAA	26.2855	NO	YES	TRUE	-1	189	26	11	31	22	90	37	53	CJI97_005205	CJI97_005206	Intergenic	-	+	130	1633	NA_HMO1_HMO1	NA_MCT1_MCT1	11_S11	B11221	A31	FALSE	CQ	TRUE	TRUE
1197	PGLS01000007_C_auris_B11221	504373	GAAAAAAAAAAAAAAAAAAA	GAAAAAAAAAAAAAAAAA	90.6712	NO	YES	TRUE	-2	165	5	19	47	13	84	24	60	CJI97_005211	CJI97_005212	Intergenic	-	+	135	2049	NA_NA_ALG14	NA_LSC2_LSC2	11_S11	B11221	A31	FALSE	CQ	FALSE	TRUE
1198	PGLS01000007_C_auris_B11221	559916	ATTTTTTTTTTTTTTTTTTTTT	ATTTTTTTTTTTTTTTTTTT	23.6447	NO	YES	TRUE	-2	187	25	35	23	19	102	60	42	CJI97_005243	CJI97_005244	Intergenic	-	+	370	644	NA_NA_NA	NA_NA_AIM18	11_S11	B11221	A31	FALSE	CQ	FALSE	TRUE
1199	PGLS01000007_C_auris_B11221	574320	CTTTTTTTTTTTTTTTTTTTTT	CTTTTTTTTTTTTTTTTTTTT	66.5346	NO	YES	TRUE	-1	198	16	30	18	30	94	46	48	CJI97_005250	CJI97_005251	Intergenic	-	+	1072	2910	NA_YTA6_SAP1	NA_NA_NA	11_S11	B11221	A31	FALSE	CQ	TRUE	FALSE
1200	PGLS01000007_C_auris_B11221	605497	CTTTTTTTTTTTTTTTTTTTTT	CTTTTTTTTTTTTTTTTTTTT	34.6287	NO	NO	TRUE	-1	134	9	8	11	14	42	17	25	CJI97_005265	CJI97_005266	Intergenic	-	-	1100	597	NA_MRS4_MRS4	NA_NA_NA	11_S11	B11221	A31	FALSE	CQ	FALSE	FALSE
1201	PGLS01000007_C_auris_B11221	638340	CTTTTTTTTTTTTTTTTTTTTT	CTTTTTTTTTTTTTTTTTT	47.9922	NO	YES	TRUE	-3	163	12	3	18	41	74	15	59	CJI97_005283	CJI97_005284	Intergenic	-	+	1123	3426	NA_MET4_MET4	NA_PYC2_PYC2	11_S11	B11221	A31	FALSE	CQ	FALSE	FALSE
1202	PGLS01000007_C_auris_B11221	704989	G	A	23.6453	NO	NO	FALSE	0	47	5	0	8	10	23	5	18	CJI97_005306	CJI97_005307	Intergenic	-	+	274	4427	NA_NA_PIS1	NA_SHM2_SHM2	11_S11	B11221	A31	FALSE	CQ	TRUE	TRUE
1203	PGLS01000007_C_auris_B11221	708690	TAAAAAAAAAAAAAAAAAAAAAAA	TAAAAAAAAAAAAAAAAAAAAA	20.4079	NO	YES	TRUE	-2	122	5	15	28	4	52	20	32	CJI97_005306	CJI97_005307	Intergenic	-	+	3975	726	NA_NA_PIS1	NA_SHM2_SHM2	11_S11	B11221	A31	FALSE	CQ	TRUE	FALSE
1204	PGLS01000007_C_auris_B11221	712923	ATTTTTTTTTTTTTTTTTTTTTTTTTTT	ATTTTTTTTTTTTTTTTTTTTTTT	13.251	NO	NO	TRUE	-4	72	14	6	1	8	29	20	9	CJI97_005308	CJI97_005309	Intergenic	+	-	87	1987	NA_GLK1_GLK1	NA_NA_NA	11_S11	B11221	A31	FALSE	CQ	FALSE	FALSE
1205	PGLS01000007_C_auris_B11221	714040	GTTTTTTTTTTTTT	GTTTTTTTTTTTT	210.287	YES	YES	TRUE	-1	209	8	7	75	84	174	15	159	CJI97_005308	CJI97_005309	Intergenic	+	-	1204	870	NA_GLK1_GLK1	NA_NA_NA	11_S11	B11221	A31	FALSE	CQ	TRUE	TRUE
1206	PGLS01000007_C_auris_B11221	720731	TAAAAAAAAAAAAAAAAAAAAAAAAAAAA	TAAAAAAAAAAAAAAAAAAAAAAAAA	55.4564	NO	NO	TRUE	-3	130	10	7	7	19	43	17	26	CJI97_005312	CJI97_005313	Intergenic	-	-	287	1367	NA_ERG251_NA	NA_CPA1_CPA1	11_S11	B11221	A31	FALSE	CQ	FALSE	FALSE
1207	PGLS01000007_C_auris_B11221	738993	CTTTTTTTTTTTTTTTTTT	CTTTTTTTTTTTTTTTTT	49.5764	NO	NO	TRUE	-1	99	9	1	8	30	48	10	38	CJI97_005319	CJI97_005320	Intergenic	-	-	239	131	NA_NHP6A_NHP6A	NA_NA_PBY1	11_S11	B11221	A31	FALSE	CQ	FALSE	TRUE
1208	PGLS01000007_C_auris_B11221	753314	TAAAAAAAAAAAAAAAAAAAAA	TAAAAAAAAAAAAAAAAAAA	26.7421	NO	YES	TRUE	-2	173	15	33	19	10	77	48	29	CJI97_005326	CJI97_005327	Intergenic	-	+	1011	388	NA_APM1_APM1	NA_PGA4_GAS5	11_S11	B11221	A31	FALSE	CQ	TRUE	TRUE
1209	PGLS01000007_C_auris_B11221	808843	TCCCCC	TCCCCCC	228.416	YES	YES	TRUE	1	244	3	4	119	109	235	7	228	CJI97_005352	NA	Gene	+	NA	1240	NA	NA_STE23_STE23	NotInFile	11_S11	B11221	A31	FALSE	CQ	TRUE	TRUE
1210	PGLS01000007_C_auris_B11221	890654	CGGGG	CGGGGG	228.416	YES	YES	TRUE	1	246	1	4	105	124	234	5	229	CJI97_005393	CJI97_005394	Intergenic	+	-	188	121	NA_YDC1_YDC1	NA_MSH2_MSH2	11_S11	B11221	A31	FALSE	CQ	TRUE	TRUE
1211	PGLS01000007_C_auris_B11221	899487	TGGGG	TGGGGG	228.345	YES	YES	TRUE	1	223	7	7	71	63	148	14	134	CJI97_005397	CJI97_005398	Intergenic	-	-	60	1169	NA_AUR1_AUR1	NA_NA_NA	11_S11	B11221	A31	FALSE	CQ	TRUE	TRUE
1212	PGLS01000007_C_auris_B11221	935653	ATTTTTTTTTTTTTTTTTTTTT	ATTTTTTTTTTTTTTTTTTT	67.0752	NO	YES	TRUE	-2	161	26	17	6	23	72	43	29	CJI97_005412	CJI97_005413	Intergenic	+	-	141	44	NA_YIM1_YIM1	NA_NA_NNK1	11_S11	B11221	A31	FALSE	CQ	FALSE	TRUE
1213	PGLS01000007_C_auris_B11221	971127	G	T	225.417	YES	YES	FALSE	0	285	0	0	96	99	195	0	195	CJI97_005427	NA	Gene	+	NA	1320	NA	NA_CAP1_YAP1	NotInFile	11_S11	B11221	A31	FALSE	CQ	FALSE	FALSE
1214	PGLS01000007_C_auris_B11221	1009325	TAAAAAAAAAAAAAAAA	TAAAAAAAAAAAAAAA	65.9454	NO	NO	TRUE	-1	93	4	4	13	6	27	8	19	CJI97_005442	CJI97_005443	Intergenic	+	+	336	2603	NA_SUN41_SUN4	NA_CAN2_CAN1	11_S11	B11221	A31	FALSE	CQ	FALSE	TRUE
1215	PGLS01000007_C_auris_B11221	1051753	TAAAAAAAAAAAAAAAAAAAAA	TAAAAAAAAAAAAAAAAAAA	44.9373	NO	YES	TRUE	-2	188	7	25	29	24	85	32	53	CJI97_005463	CJI97_005464	Intergenic	+	+	2472	256	NA_SUR7_SUR7	NA_PTK2_PTK2	11_S11	B11221	A31	FALSE	CQ	TRUE	TRUE
1216	PGLS01000007_C_auris_B11221	1080656	TCCCC	TCCCCC	228.409	YES	YES	TRUE	1	240	3	3	117	109	232	6	226	CJI97_005474	NA	Gene	+	NA	84	NA	NA_NA_MIP1	NotInFile	11_S11	B11221	A31	FALSE	CQ	TRUE	TRUE
1217	PGLS01000007_C_auris_B11221	1085177	CGGGG	CGGGGG	228.391	YES	YES	TRUE	1	238	3	5	110	102	220	8	212	CJI97_005475	CJI97_005476	Intergenic	+	+	6	678	NA_NA_PCC1	NA_NA_NA	11_S11	B11221	A31	FALSE	CQ	TRUE	TRUE
1218	PGLS01000007_C_auris_B11221	1167587	CCTACTACTACTACTACTACTACTACTACTACTACTACTACTACTACTACTACTACTACTACTACTACTACTACTACTACTACTACTAC	CCTACTACTACTACTACTACTACTACTACTACTACTACTACTACTACTACTACTACTACTACTACTACTACTACTACTACTACTAC	177.05	NO	NO	TRUE	-3	78	5	6	11	5	27	11	16	CJI97_005509	CJI97_005510	Intergenic	-	-	105	162	NA_UTP18_UTP18	NA_NA_LOS1	11_S11	B11221	A31	FALSE	CQ	TRUE	TRUE
1219	PGLS01000007_C_auris_B11221	1173703	CAAAAAAAAAAAAAAAAAAAA	CAAAAAAAAAAAAAAAAAA	64.3432	NO	YES	TRUE	-2	185	9	26	37	8	80	35	45	CJI97_005510	CJI97_005511	Intergenic	-	-	2988	2041	NA_NA_LOS1	NA_NA_NA	11_S11	B11221	A31	FALSE	CQ	FALSE	FALSE
1220	PGLS01000007_C_auris_B11221	1177706	ATTTTTTTTTTTTTTTTTT	ATTTTTTTTTTTTTTTTT	149.265	NO	YES	TRUE	-1	189	6	8	65	45	124	14	110	CJI97_005511	CJI97_005512	Intergenic	-	+	856	3358	NA_NA_NA	NA_NRG1_NRG2	11_S11	B11221	A31	FALSE	CQ	TRUE	TRUE
1221	PGLS01000007_C_auris_B11221	1180527	TAAAAAAAAAAAAAAAAAAAAAA	TAAAAAAAAAAAAAAAAAAAA	74.5077	NO	YES	TRUE	-2	127	3	21	15	16	55	24	31	CJI97_005511	CJI97_005512	Intergenic	-	+	3677	537	NA_NA_NA	NA_NRG1_NRG2	11_S11	B11221	A31	FALSE	CQ	FALSE	TRUE
1222	PGLS01000007_C_auris_B11221	1195165	TAAAAAAAAAAAAAAAAAAAAAA	TAAAAAAAAAAAAAAAAAAAA	28.1609	NO	YES	TRUE	-2	161	9	20	22	19	70	29	41	CJI97_005516	NA	Gene	-	NA	277	NA	NA_NA_NA	NotInFile	11_S11	B11221	A31	FALSE	CQ	FALSE	TRUE
1223	PGLS01000007_C_auris_B11221	1290253	CGGG	CGGGG	228.4	YES	YES	TRUE	1	245	2	7	106	123	238	9	229	CJI97_005567	CJI97_005568	Intergenic	+	+	239	478	NA_NA_RFT1	NA_NA_NA	11_S11	B11221	A31	FALSE	CQ	FALSE	TRUE
1224	PGLS01000007_C_auris_B11221	1379932	G	T	8.0771	NO	NO	FALSE	0	68	7	13	13	10	43	20	23	CJI97_005607	CJI97_005608	Intergenic	-	+	704	693	NA_NA_FSF1	NA_PPT2_PPT2	11_S11	B11221	A31	FALSE	CQ	TRUE	TRUE
1225	PGLS01000007_C_auris_B11221	1396646	CGGG	CGGGG	228.346	YES	YES	TRUE	1	232	8	9	92	105	214	17	197	CJI97_005615	CJI97_005616	Intergenic	+	-	1038	3002	NA_NA_NA	NotInFile	11_S11	B11221	A31	FALSE	CQ	TRUE	TRUE
1226	PGLS01000011_C_auris_B11221	3	AA	AATGTGAA	127.418	NO	NO	TRUE	6	14	0	0	13	1	14	0	14	NA	CJI97_005648	Intergenic_CHRstart	NA	+	NA	3287	NotInFile	NA_DAL9_NA	11_S11	B11221	A31	FALSE	CQ	FALSE	TRUE
1227	PGLS01000011_C_auris_B11221	4	AGTA	AGTGAAGTA	87.4209	NO	NO	TRUE	5	15	0	0	12	1	13	0	13	NA	CJI97_005648	Intergenic_CHRstart	NA	+	NA	3286	NotInFile	NA_DAL9_NA	11_S11	B11221	A31	FALSE	CQ	FALSE	FALSE
1228	PGLS01000011_C_auris_B11221	5	G	GCGTGTATGTGAAG	178.416	NO	NO	TRUE	13	15	0	0	13	1	14	0	14	NA	CJI97_005648	Intergenic_CHRstart	NA	+	NA	3285	NotInFile	NA_DAL9_NA	11_S11	B11221	A31	FALSE	CQ	FALSE	FALSE
1229	PGLS01000011_C_auris_B11221	10587	ATTTTTTTTTTTTTTTTTTTTTTT	ATTTTTTTTTTTTTTTTTTTTT	38.5083	NO	YES	TRUE	-2	182	9	10	25	35	79	19	60	CJI97_005649	CJI97_005650	Intergenic	+	+	942	415	NA_NA_NA	NA_NA_NA	11_S11	B11221	A31	FALSE	CQ	TRUE	TRUE
1230	PGLS01000016_C_auris_B11221	2	CAGA	CAGAAACCCAGA	34.4159	NO	NO	TRUE	8	15	0	0	5	0	5	0	5	NA	CJI97_005681	Intergenic_CHRstart	NA	-	NA	7965	NotInFile	NotInFile	11_S11	B11221	A31	FALSE	CQ	FALSE	FALSE
1231	PGLS01000016_C_auris_B11221	16	GAAA	GAAAA	118.409	NO	NO	TRUE	1	43	0	1	20	0	21	1	20	NA	CJI97_005681	Intergenic_CHRstart	NA	-	NA	7951	NotInFile	NotInFile	11_S11	B11221	A31	FALSE	CQ	TRUE	TRUE
1232	PGLS01000016_C_auris_B11221	36	GAAAA	GAAA	200.384	YES	NO	TRUE	-1	64	2	1	34	7	44	3	41	NA	CJI97_005681	Intergenic_CHRstart	NA	-	NA	7931	NotInFile	NotInFile	11_S11	B11221	A31	FALSE	CQ	TRUE	TRUE
1233	PGLS01000001_C_auris_B11221	131390	GCCCC	GCCCCC	228.409	YES	YES	TRUE	1	219	3	1	96	109	209	4	205	CJI97_000049	NA	Gene	+	NA	2252	NA	NA_NA_NA	NotInFile	12_S12	B11221	B31	TRUE	CQ	TRUE	TRUE
1234	PGLS01000001_C_auris_B11221	145302	CTTTTTTTTTTTTTTTTTTT	CTTTTTTTTTTTTTTTTT	79.3565	NO	YES	TRUE	-2	126	14	14	34	17	79	28	51	CJI97_000055	CJI97_000056	Intergenic	-	-	514	425	NA_KRE9_KRE9	NA_NA_NA	12_S12	B11221	B31	TRUE	CQ	TRUE	TRUE
1235	PGLS01000001_C_auris_B11221	161945	TCCCC	TCCCCC	228.353	YES	YES	TRUE	1	233	7	7	98	103	215	14	201	CJI97_000065	CJI97_000066	Intergenic	-	-	215	100	NA_PEX22_NA	NA_LTE1_LTE1	12_S12	B11221	B31	TRUE	CQ	TRUE	TRUE
1236	PGLS01000001_C_auris_B11221	166309	GTTTTTTTTTTTTTTTTTTTT	GTTTTTTTTTTTTTTTTTTT	35.7666	NO	YES	TRUE	-1	213	19	17	42	29	107	36	71	CJI97_000066	CJI97_000067	Intergenic	-	-	113	799	NA_LTE1_LTE1	NA_NA_SLX9	12_S12	B11221	B31	TRUE	CQ	FALSE	TRUE
1237	PGLS01000001_C_auris_B11221	184908	AGGGGGG	AGGGGGGG	228.328	YES	YES	TRUE	1	206	4	10	72	92	178	14	164	CJI97_000076	CJI97_000077	Intergenic	-	-	682	1218	NA_NA_NA	NA_LSP1_PIL1	12_S12	B11221	B31	TRUE	CQ	TRUE	TRUE
1238	PGLS01000001_C_auris_B11221	190348	TCCCCC	TCCCCCC	228.399	YES	YES	TRUE	1	221	7	3	91	100	201	10	191	CJI97_000078	CJI97_000079	Intergenic	+	+	569	1323	NA_NA_NA	NA_RTS1_RTS1	12_S12	B11221	B31	TRUE	CQ	TRUE	TRUE
1239	PGLS01000001_C_auris_B11221	203245	GAAAAAAAAAAAAAAAAAAAA	GAAAAAAAAAAAAAAAAAA	8.25607	NO	YES	TRUE	-2	137	13	26	23	2	64	39	25	CJI97_000084	CJI97_000085	Intergenic	-	+	1481	857	NA_EFH1_NA	NA_AVT1_NA	12_S12	B11221	B31	TRUE	CQ	TRUE	TRUE
1240	PGLS01000001_C_auris_B11221	217658	ATTTTTTTTTTTTTTTTTT	ATTTTTTTTTTTTTTTTT	105.061	NO	YES	TRUE	-1	149	7	8	31	36	82	15	67	CJI97_000091	CJI97_000092	Intergenic	-	+	819	175	NA_NA_NA	NA_CDC46_MCM5	12_S12	B11221	B31	TRUE	CQ	FALSE	TRUE
1241	PGLS01000001_C_auris_B11221	238177	ATTTTTTTTTTTTTTTTTT	ATTTTTTTTTTTTTTTTT	107.861	NO	YES	TRUE	-1	179	25	8	17	48	98	33	65	CJI97_000097	CJI97_000098	Intergenic	-	+	319	730	NA_DYN1_DYN1	NA_NA_SAL1	12_S12	B11221	B31	TRUE	CQ	TRUE	TRUE
1242	PGLS01000001_C_auris_B11221	238389	CAAAAAAAAAAAAAAA	CAAAAAAAAAAAAAA	140.132	NO	YES	TRUE	-1	189	16	13	72	54	155	29	126	CJI97_000097	CJI97_000098	Intergenic	-	+	531	518	NA_DYN1_DYN1	NA_NA_SAL1	12_S12	B11221	B31	TRUE	CQ	TRUE	TRUE
1243	PGLS01000001_C_auris_B11221	362594	TAAAAAAAAAAAAA	TAAAAAAAAAAAAAA	157.98	NO	YES	TRUE	1	152	11	10	29	21	71	21	50	CJI97_000159	CJI97_000160	Intergenic	-	-	312	469	NA_NA_MRPL31	NA_NA_NA	12_S12	B11221	B31	TRUE	CQ	TRUE	TRUE
1244	PGLS01000001_C_auris_B11221	364946	ATTTTTTTTTTTTTTTTTTTTTTT	ATTTTTTTTTTTTTTTTTTTTT	16.5743	NO	YES	TRUE	-2	140	8	10	14	29	61	18	43	CJI97_000160	CJI97_000161	Intergenic	-	-	1506	1256	NA_NA_NA	NA_NA_NA	12_S12	B11221	B31	TRUE	CQ	FALSE	TRUE
1245	PGLS01000001_C_auris_B11221	385642	GTTTTTTTTTTTTTTTTTTTT	GTTTTTTTTTTTTTTTTT	18.7102	NO	NO	TRUE	-3	127	1	6	7	30	44	7	37	CJI97_000167	CJI97_000168	Intergenic	-	-	529	1889	NA_CDR1_PDR5	NotInFile	12_S12	B11221	B31	TRUE	CQ	FALSE	FALSE
1246	PGLS01000001_C_auris_B11221	489845	GAAAAAAAAAAAAAAAAAAAAA	GAAAAAAAAAAAAAAAAAAA	137.573	NO	YES	TRUE	-2	187	13	24	37	23	97	37	60	CJI97_000214	CJI97_000215	Intergenic	-	+	637	1975	NA_NA_NA	NotInFile	12_S12	B11221	B31	TRUE	CQ	FALSE	TRUE
1247	PGLS01000001_C_auris_B11221	523933	GAAAAAAAAAAAAAAAAAAA	GAAAAAAAAAAAAAAAAA	7.51047	NO	YES	TRUE	-2	150	16	23	10	2	51	39	12	CJI97_000231	CJI97_000232	Intergenic	-	-	298	137	NA_SPL1_NFS1	NA_NA_PET8	12_S12	B11221	B31	TRUE	CQ	FALSE	FALSE
1248	PGLS01000001_C_auris_B11221	580048	GAAAAAAAAAAAAAAAAA	GAAAAAAAAAAAAAAA	52.1834	NO	YES	TRUE	-2	199	10	47	60	5	122	57	65	CJI97_000263	CJI97_000264	Intergenic	+	+	913	170	NA_VCX1_VCX1	NA_PCL2_PCL2	12_S12	B11221	B31	TRUE	CQ	FALSE	FALSE
1249	PGLS01000001_C_auris_B11221	614687	GAAAAAAAAAAAAAAAAAAAA	GAAAAAAAAAAAAAAAAAA	16.9724	NO	YES	TRUE	-2	150	13	24	30	0	67	37	30	CJI97_000286	CJI97_000287	Intergenic	-	+	34	1014	NA_CMK1_TDA1	NA_MAK21_MAK21	12_S12	B11221	B31	TRUE	CQ	FALSE	TRUE
1250	PGLS01000001_C_auris_B11221	784510	CAAAAAAAAAAAAAAAAAAAA	CAAAAAAAAAAAAAAAAAAA	17.755	NO	NO	TRUE	-1	101	9	7	8	25	49	16	33	CJI97_000369	CJI97_000370	Intergenic	+	+	2547	319	NA_NA_NA	NA_ARD_NA	12_S12	B11221	B31	TRUE	CQ	FALSE	TRUE
1251	PGLS01000001_C_auris_B11221	853522	TTGCTGCTGCTGCTGCTGCTGCTGCTGCTGCTGCTGCTGCTG	TTGCTGCTGCTGCTGCTGCTGCTGCTGCTGCTGCTGCTG	228.273	YES	YES	TRUE	-3	209	10	9	50	48	117	19	98	CJI97_000402	NA	Gene	-	NA	809	NA	NA_NA_NA	NotInFile	12_S12	B11221	B31	TRUE	CQ	TRUE	TRUE
1252	PGLS01000001_C_auris_B11221	854358	CGGGG	CGGGGG	228.374	YES	YES	TRUE	1	153	3	2	49	81	135	5	130	CJI97_000402	CJI97_000403	Intergenic	-	-	27	1442	NA_NA_NA	NA_NA_NA	12_S12	B11221	B31	TRUE	CQ	TRUE	TRUE
1253	PGLS01000001_C_auris_B11221	880367	CAAAAAAAAAAAAAAAAAAAAAAA	CAAAAAAAAAAAAAAAAAAAAAA	22.5737	NO	NO	TRUE	-1	84	8	6	13	5	32	14	18	CJI97_000416	CJI97_000417	Intergenic	-	+	119	2481	NotInFile	NA_CDC24_CDC24	12_S12	B11221	B31	TRUE	CQ	FALSE	FALSE
1254	PGLS01000001_C_auris_B11221	903858	TCCCCC	TCCCCCC	198.406	NO	YES	TRUE	1	76	3	0	3	50	56	3	53	CJI97_000423	CJI97_000424	Intergenic	+	+	2678	5552	NA_NA_OTU2	NA_CYC3_CYC3	12_S12	B11221	B31	TRUE	CQ	TRUE	TRUE
1255	PGLS01000001_C_auris_B11221	906512	CGGGGGGGGGGGGG	CGGGGGGGGGGGGGG	5.7555	NO	NO	TRUE	1	20	0	0	3	0	3	0	3	CJI97_000423	CJI97_000424	Intergenic	+	+	5332	2898	NA_NA_OTU2	NA_CYC3_CYC3	12_S12	B11221	B31	TRUE	CQ	TRUE	TRUE
1256	PGLS01000001_C_auris_B11221	926052	GAAAAAAAAAAAAAAAAAA	GAAAAAAAAAAAAAAAA	101.508	NO	YES	TRUE	-2	168	5	31	47	3	86	36	50	CJI97_000432	CJI97_000433	Intergenic	-	+	420	1606	NotInFile	NA_SPE2_SPE2	12_S12	B11221	B31	TRUE	CQ	TRUE	TRUE
1257	PGLS01000001_C_auris_B11221	945116	GTTTTTTTTTTTTTTTTTTTTTTTTT	GTTTTTTTTTTTTTTTTTTTTTTTT	12.61	NO	YES	TRUE	-1	135	7	17	20	10	54	24	30	CJI97_000438	CJI97_000439	Intergenic	+	+	179	3984	NA_NA_NA	NA_NA_NA	12_S12	B11221	B31	TRUE	CQ	FALSE	FALSE
1258	PGLS01000001_C_auris_B11221	949013	TCCCCC	TCCCCCC	228.375	YES	YES	TRUE	1	229	7	2	96	105	210	9	201	CJI97_000438	CJI97_000439	Intergenic	+	+	4076	87	NA_NA_NA	NA_NA_NA	12_S12	B11221	B31	TRUE	CQ	TRUE	TRUE
1259	PGLS01000001_C_auris_B11221	1012098	TAAAAAAAAAAAAAAAAAAA	TAAAAAAAAAAAAAAAAAA	46.4452	NO	YES	TRUE	-1	181	12	33	26	21	92	45	47	CJI97_000461	CJI97_000462	Intergenic	-	-	1112	1103	NA_NA_NA	NA_GLC7_GLC7	12_S12	B11221	B31	TRUE	CQ	TRUE	TRUE
1260	PGLS01000001_C_auris_B11221	1014392	GCCCC	GCCCCC	228.304	YES	YES	TRUE	1	188	13	4	66	70	153	17	136	CJI97_000462	CJI97_000463	Intergenic	-	+	205	1393	NA_GLC7_GLC7	NA_NA_VFA1	12_S12	B11221	B31	TRUE	CQ	TRUE	TRUE
1261	PGLS01000001_C_auris_B11221	1014499	CAAAAAAAAAAAAAAAAAAAAA	CAAAAAAAAAAAAAAAAAAA	30.8581	NO	NO	TRUE	-2	118	3	2	15	23	43	5	38	CJI97_000462	CJI97_000463	Intergenic	-	+	312	1286	NA_GLC7_GLC7	NA_NA_VFA1	12_S12	B11221	B31	TRUE	CQ	FALSE	TRUE
1262	PGLS01000001_C_auris_B11221	1018610	CTTTTTTTTTTTTTTTTTT	CTTTTTTTTTTTTTTTTT	103.418	NO	YES	TRUE	-1	177	5	12	46	36	99	17	82	CJI97_000465	CJI97_000466	Intergenic	-	+	53	1200	NA_ARO2_ARO2	NA_NA_NA	12_S12	B11221	B31	TRUE	CQ	TRUE	TRUE
1263	PGLS01000001_C_auris_B11221	1029427	GAAAAAAAAAAAAAAAAAA	GAAAAAAAAAAAAAAAA	88.161	NO	YES	TRUE	-2	194	21	40	43	3	107	61	46	CJI97_000469	CJI97_000470	Intergenic	-	-	582	115	NA_KGD2_KGD2	NotInFile	12_S12	B11221	B31	TRUE	CQ	FALSE	FALSE
1264	PGLS01000001_C_auris_B11221	1048933	C	T	20.5254	NO	NO	FALSE	0	35	4	1	5	8	18	5	13	CJI97_000478	CJI97_000479	Intergenic	+	+	129	750	NA_OFR1_NA	NA_CDR4_NA	12_S12	B11221	B31	TRUE	CQ	FALSE	FALSE
1265	PGLS01000001_C_auris_B11221	1076110	TGGGG	TGGGGG	228.383	YES	YES	TRUE	1	246	7	6	116	110	239	13	226	CJI97_000490	NA	Gene	-	NA	598	NA	NA_CUP2_HAA1	NotInFile	12_S12	B11221	B31	TRUE	CQ	TRUE	TRUE
1266	PGLS01000001_C_auris_B11221	1086208	TAAAAAAAAAAAAAAAAAAAAAAAA	TAAAAAAAAAAAAAAAAAAAAAAA	21.8515	NO	YES	TRUE	-1	154	6	9	19	26	60	15	45	CJI97_000492	CJI97_000493	Intergenic	+	+	1099	316	NA_MYO2_MYO2	NA_NA_NA	12_S12	B11221	B31	TRUE	CQ	FALSE	TRUE
1267	PGLS01000001_C_auris_B11221	1115765	GCCCCCC	GCCCCCCC	228.348	YES	YES	TRUE	1	238	6	6	106	113	231	12	219	CJI97_000505	CJI97_000506	Intergenic	-	+	1726	1262	NA_INP51_INP51	NA_NA_NA	12_S12	B11221	B31	TRUE	CQ	TRUE	TRUE
1268	PGLS01000001_C_auris_B11221	1116762	T	G	84.1056	NO	NO	FALSE	0	58	1	1	5	13	20	2	18	CJI97_000505	CJI97_000506	Intergenic	-	+	2723	265	NA_INP51_INP51	NA_NA_NA	12_S12	B11221	B31	TRUE	CQ	TRUE	TRUE
1269	PGLS01000001_C_auris_B11221	1138658	GAAAAAAAAAAAAAAAAAAAAAAAAAA	GAAAAAAAAAAAAAAAAAAAAAAA	41.8413	NO	NO	TRUE	-3	98	4	2	15	1	22	6	16	CJI97_000512	CJI97_000513	Intergenic	+	+	437	3586	NA_FEN12_ELO3	NA_NA_NA	12_S12	B11221	B31	TRUE	CQ	FALSE	FALSE
1270	PGLS01000001_C_auris_B11221	1231536	ACCCCCC	ACCCCCCC	228.384	YES	YES	TRUE	1	240	5	8	105	106	224	13	211	CJI97_000558	CJI97_000559	Intergenic	-	+	873	7	NA_NA_TVP38	NA_NA_NA	12_S12	B11221	B31	TRUE	CQ	TRUE	TRUE
1271	PGLS01000001_C_auris_B11221	1277369	TGGG	TGGGG	228.4	YES	YES	TRUE	1	151	4	0	51	67	122	4	118	CJI97_000583	CJI97_000584	Intergenic	-	-	490	632	NA_NA_NA	NA_HGT16_NA	12_S12	B11221	B31	TRUE	CQ	TRUE	TRUE
1272	PGLS01000001_C_auris_B11221	1306545	GGCTGCTGCTGCTGCTGCTGCT	GGCTGCTGCTGCTGCTGCT	228.317	YES	YES	TRUE	-3	222	5	13	90	83	191	18	173	CJI97_000595	CJI97_000596	Intergenic	+	+	1442	102	NA_NA_NA	NA_NA_NA	12_S12	B11221	B31	TRUE	CQ	TRUE	TRUE
1273	PGLS01000001_C_auris_B11221	1308811	AGGGGGGG	AGGGGGGGG	228.418	YES	YES	TRUE	1	242	2	6	111	111	230	8	222	CJI97_000596	CJI97_000597	Intergenic	+	+	275	1147	NA_NA_NA	NA_NA_NA	12_S12	B11221	B31	TRUE	CQ	TRUE	TRUE
1274	PGLS01000001_C_auris_B11221	1328667	ATTTTTTTTTTTTTTTTTTTTTTTTTTTT	ATTTTTTTTTTTTTTTTTTTTTTTTTT	28.6939	NO	NO	TRUE	-2	98	6	6	10	12	34	12	22	CJI97_000607	CJI97_000608	Intergenic	+	+	579	385	NA_RPS14B_RPS14B	NA_NA_NA	12_S12	B11221	B31	TRUE	CQ	TRUE	FALSE
1275	PGLS01000001_C_auris_B11221	1358780	GAAAAAAAAAAAAAAAAAAAAA	GAAAAAAAAAAAAAAAAAAA	6.91926	NO	YES	TRUE	-2	146	11	23	19	1	54	34	20	CJI97_000615	CJI97_000616	Intergenic	+	+	820	1652	NA_GLT1_GLT1	NA_ECM33_ECM33	12_S12	B11221	B31	TRUE	CQ	FALSE	TRUE
1276	PGLS01000001_C_auris_B11221	1442814	G	A	68.4192	NO	NO	FALSE	0	28	0	0	5	6	11	0	11	CJI97_000662	CJI97_000663	Intergenic	-	+	506	3003	NA_SFL1_SFL1	NA_SOK1_SOK1	12_S12	B11221	B31	TRUE	CQ	TRUE	TRUE
1277	PGLS01000001_C_auris_B11221	1443194	TGGGGG	TGGGGGG	228.382	YES	YES	TRUE	1	216	4	9	102	70	185	13	172	CJI97_000662	CJI97_000663	Intergenic	-	+	886	2623	NA_SFL1_SFL1	NA_SOK1_SOK1	12_S12	B11221	B31	TRUE	CQ	TRUE	TRUE
1278	PGLS01000001_C_auris_B11221	1443743	TGGGG	TGGGGG	228.414	YES	YES	TRUE	1	179	2	0	63	69	134	2	132	CJI97_000662	CJI97_000663	Intergenic	-	+	1435	2074	NA_SFL1_SFL1	NA_SOK1_SOK1	12_S12	B11221	B31	TRUE	CQ	TRUE	TRUE
1279	PGLS01000001_C_auris_B11221	1444209	ACCC	ACCCC	228.373	YES	YES	TRUE	1	234	8	4	88	122	222	12	210	CJI97_000662	CJI97_000663	Intergenic	-	+	1901	1608	NA_SFL1_SFL1	NA_SOK1_SOK1	12_S12	B11221	B31	TRUE	CQ	TRUE	TRUE
1280	PGLS01000001_C_auris_B11221	1444362	TGGG	TGGGG	228.392	YES	YES	TRUE	1	235	3	10	120	100	233	13	220	CJI97_000662	CJI97_000663	Intergenic	-	+	2054	1455	NA_SFL1_SFL1	NA_SOK1_SOK1	12_S12	B11221	B31	TRUE	CQ	TRUE	TRUE
1281	PGLS01000001_C_auris_B11221	1445319	GTTTTTTTTTTTTTTTTT	GTTTTTTTTTTTTTTTT	56.1574	NO	NO	TRUE	-1	61	7	1	2	25	35	8	27	CJI97_000662	CJI97_000663	Intergenic	-	+	3011	498	NA_SFL1_SFL1	NA_SOK1_SOK1	12_S12	B11221	B31	TRUE	CQ	FALSE	TRUE
1282	PGLS01000001_C_auris_B11221	1463102	ATTTTTTTTTTTTTTTTTT	ATTTTTTTTTTTTTTTTT	128.08	NO	YES	TRUE	-1	196	7	22	56	39	124	29	95	CJI97_000673	CJI97_000674	Intergenic	-	+	1660	552	NA_NA_NA	NotInFile	12_S12	B11221	B31	TRUE	CQ	TRUE	TRUE
1283	PGLS01000001_C_auris_B11221	1467529	CA	C	153.334	NO	YES	TRUE	-1	81	7	1	39	6	53	8	45	CJI97_000676	NA	Gene	-	NA	2483	NA	NotInFile	NotInFile	12_S12	B11221	B31	TRUE	CQ	TRUE	TRUE
1284	PGLS01000001_C_auris_B11221	1539710	CAAAAAAAAAAAAAAAAAAAAA	CAAAAAAAAAAAAAAAAAAAA	16.1855	NO	YES	TRUE	-1	154	11	13	15	21	60	24	36	CJI97_000705	CJI97_000706	Intergenic	-	+	2697	366	NA_NA_CHD1	NA_RLI1_RLI1	12_S12	B11221	B31	TRUE	CQ	TRUE	FALSE
1285	PGLS01000001_C_auris_B11221	1548020	GAAAAAAAAAAAAAAAAAAAAA	GAAAAAAAAAAAAAAAAAAA	40.1421	NO	YES	TRUE	-2	146	11	27	39	1	78	38	40	CJI97_000709	CJI97_000710	Intergenic	-	+	505	577	NA_SEN15_SEN15	NA_NA_NA	12_S12	B11221	B31	TRUE	CQ	FALSE	TRUE
1286	PGLS01000001_C_auris_B11221	1548568	ATTTTTTTTTTTTTTTTTTT	ATTTTTTTTTTTTTTTTT	125.825	NO	YES	TRUE	-2	180	9	9	46	39	103	18	85	CJI97_000709	CJI97_000710	Intergenic	-	+	1053	29	NA_SEN15_SEN15	NA_NA_NA	12_S12	B11221	B31	TRUE	CQ	FALSE	TRUE
1287	PGLS01000001_C_auris_B11221	1619741	CAAAAAAAAAAAAAAAAAAA	CAAAAAAAAAAAAAAAAAA	62.3252	NO	YES	TRUE	-1	172	7	22	28	31	88	29	59	CJI97_000740	CJI97_000741	Intergenic	+	+	1171	840	NA_TIM54_TIM54	NA_GDH3_GDH3	12_S12	B11221	B31	TRUE	CQ	FALSE	TRUE
1288	PGLS01000001_C_auris_B11221	1628105	TAAAAAAAAAAAAAAAAAAAAAAAAAAAAAAA	TAAAAAAAAAAAAAAAAAAAAAAAAAAAAA	25.521	NO	NO	TRUE	-2	88	2	8	9	2	21	10	11	CJI97_000746	CJI97_000747	Intergenic	-	+	1021	455	NotInFile	NA_NA_BSC6	12_S12	B11221	B31	TRUE	CQ	FALSE	FALSE
1289	PGLS01000001_C_auris_B11221	1634973	ATTTTTTTTTTTTTTTTTT	ATTTTTTTTTTTTTTTT	132.815	NO	YES	TRUE	-2	117	7	15	42	16	80	22	58	CJI97_000749	CJI97_000750	Intergenic	-	-	299	3203	NA_LRG1_LRG1	NA_GPI15_GPI15	12_S12	B11221	B31	TRUE	CQ	TRUE	TRUE
1290	PGLS01000001_C_auris_B11221	1701373	ATTTTTTTTTTTTTTTTTTTT	ATTTTTTTTTTTTTTTTTT	71.4862	NO	YES	TRUE	-2	123	13	10	10	19	52	23	29	CJI97_000777	CJI97_000778	Intergenic	+	+	235	1271	NA_EHT1_EHT1	NA_NA_ART5	12_S12	B11221	B31	TRUE	CQ	FALSE	TRUE
1291	PGLS01000001_C_auris_B11221	1755731	CTTTTTTTTTTTTTTTTTTTTTT	CTTTTTTTTTTTTTTTTTTTTT	22.5991	NO	YES	TRUE	-1	167	11	18	29	15	73	29	44	CJI97_000799	CJI97_000800	Intergenic	+	+	2725	165	NA_DFI1_NA	NA_NA_NA	12_S12	B11221	B31	TRUE	CQ	TRUE	TRUE
1292	PGLS01000001_C_auris_B11221	1822722	CAAAAAAAAAAAA	CAAAAAAAAAAA	170.247	NO	YES	TRUE	-1	207	6	12	64	87	169	18	151	CJI97_000839	CJI97_000840	Intergenic	-	-	1216	115	NA_NA_NA	NA_CBK1_CBK1	12_S12	B11221	B31	TRUE	CQ	TRUE	TRUE
1293	PGLS01000001_C_auris_B11221	1879837	CTTTTTTTTTTTTTTTTTTTT	CTTTTTTTTTTTTTTTTTTT	42.5913	NO	YES	TRUE	-1	148	11	18	27	13	69	29	40	CJI97_000864	CJI97_000865	Intergenic	-	+	483	1613	NA_NA_NA	NA_PDK2_PKP1	12_S12	B11221	B31	TRUE	CQ	TRUE	TRUE
1294	PGLS01000001_C_auris_B11221	1947949	CTTTTTTTTTTTTTTTTTTTTTTTTTTT	CTTTTTTTTTTTTTTTTTTTTTTTTT	21.2631	NO	NO	TRUE	-2	83	4	14	14	0	32	18	14	CJI97_000899	CJI97_000900	Intergenic	+	+	336	198	NA_MKK2_MKK1	NA_NA_NA	12_S12	B11221	B31	TRUE	CQ	FALSE	FALSE
1295	PGLS01000001_C_auris_B11221	1994093	TGGGGG	TGGGGGG	228.393	YES	YES	TRUE	1	227	1	7	100	106	214	8	206	CJI97_000922	CJI97_000923	Intergenic	+	+	1426	1028	NA_LIG4_DNL4	NA_NA_NA	12_S12	B11221	B31	TRUE	CQ	TRUE	TRUE
1296	PGLS01000001_C_auris_B11221	1999580	CAAAAAAAAAAAAAAAAA	CAAAAAAAAAAAAAAAA	145.341	NO	YES	TRUE	-1	182	4	12	51	54	121	16	105	CJI97_000923	CJI97_000924	Intergenic	+	-	3815	1889	NA_NA_NA	NA_NA_NA	12_S12	B11221	B31	TRUE	CQ	TRUE	TRUE
1297	PGLS01000001_C_auris_B11221	2001128	G	A	225.417	YES	YES	FALSE	0	253	0	0	97	82	179	0	179	CJI97_000923	CJI97_000924	Intergenic	+	-	5363	341	NA_NA_NA	NA_NA_NA	12_S12	B11221	B31	TRUE	CQ	FALSE	FALSE
1298	PGLS01000001_C_auris_B11221	2126731	CAAAAAAAAAAAAAAAAAAAAA	CAAAAAAAAAAAAAAAAAAAA	62.6349	NO	YES	TRUE	-1	181	12	22	24	25	83	34	49	CJI97_000978	CJI97_000979	Intergenic	-	-	83	1056	NA_NA_NA	NA_NA_CIN4	12_S12	B11221	B31	TRUE	CQ	FALSE	FALSE
1299	PGLS01000001_C_auris_B11221	2173244	ATTTTTTTTTTTTTTTTTTTTT	ATTTTTTTTTTTTTTTTTTT	56.4694	NO	YES	TRUE	-2	165	7	5	22	31	65	12	53	CJI97_000994	CJI97_000995	Intergenic	-	-	1805	741	NA_FRS2_FRS2	NA_LPD1_LPD1	12_S12	B11221	B31	TRUE	CQ	FALSE	TRUE
1300	PGLS01000001_C_auris_B11221	2189193	GAAAAAAAAAAAAAAAAAAAAA	GAAAAAAAAAAAAAAAAAAA	14.5336	NO	NO	TRUE	-2	95	4	13	26	0	43	17	26	CJI97_001001	CJI97_001002	Intergenic	-	-	848	427	NA_GEF2_NA	NA_NA_MIC10	12_S12	B11221	B31	TRUE	CQ	FALSE	FALSE
1301	PGLS01000001_C_auris_B11221	2190865	CTTTTTTTTTTTTTTTTTTTTTTTTTTTTT	CTTTTTTTTTTTTTTTTTTTTTTTTTTT	6.38833	NO	NO	TRUE	-2	71	3	8	7	4	22	11	11	CJI97_001002	CJI97_001003	Intergenic	-	+	933	1390	NA_NA_MIC10	NA_CST20_STE20	12_S12	B11221	B31	TRUE	CQ	FALSE	FALSE
1302	PGLS01000001_C_auris_B11221	2206986	TGGG	TGGGG	228.394	YES	YES	TRUE	1	241	3	5	97	121	226	8	218	CJI97_001010	NA	Gene	+	NA	61	NA	NotInFile	NotInFile	12_S12	B11221	B31	TRUE	CQ	TRUE	TRUE
1303	PGLS01000002_C_auris_B11221	4	GACACCACCTAAAAAAACCCAGACACCACCTAAAAAA	GCTAAAAAAACCCAGACACCACCTAAAAAAACCCAGACACCACCTAAAAAA	137.419	NO	NO	TRUE	14	16	0	0	15	0	15	0	15	NA	CJI97_001076	Intergenic_CHRstart	NA	+	NA	1326	NotInFile	NA_NA_NA	12_S12	B11221	B31	TRUE	CQ	FALSE	FALSE
1304	PGLS01000002_C_auris_B11221	5	AC	ATAAAAAAACCCAGAC	161.416	NO	NO	TRUE	14	17	0	0	12	0	12	0	12	NA	CJI97_001076	Intergenic_CHRstart	NA	+	NA	1325	NotInFile	NA_NA_NA	12_S12	B11221	B31	TRUE	CQ	FALSE	FALSE
1305	PGLS01000002_C_auris_B11221	62356	ACCC	ACCCC	228.407	YES	YES	TRUE	1	243	3	4	111	118	236	7	229	CJI97_001100	CJI97_001101	Intergenic	-	+	404	1296	NotInFile	NA_NA_HEM12	12_S12	B11221	B31	TRUE	CQ	TRUE	TRUE
1306	PGLS01000002_C_auris_B11221	151471	TAAAAAAAAAAAAAAAAAA	TAAAAAAAAAAAAAAAAA	85.7112	NO	YES	TRUE	-1	176	9	29	28	25	91	38	53	CJI97_001136	CJI97_001137	Intergenic	+	+	60	1407	NA_NA_NA	NA_SAM2_SAM2	12_S12	B11221	B31	TRUE	CQ	TRUE	TRUE
1307	PGLS01000002_C_auris_B11221	198376	GTTTTTTTTTTTTTT	GTTTTTTTTTTTTT	203.276	YES	YES	TRUE	-1	218	14	9	74	94	191	23	168	CJI97_001152	CJI97_001153	Intergenic	-	-	410	766	NA_MAS2_MAS2	NA_RMT2_RMT2	12_S12	B11221	B31	TRUE	CQ	TRUE	TRUE
1308	PGLS01000002_C_auris_B11221	391782	ATTTTTTTTTTTTTTTTTTTTTT	ATTTTTTTTTTTTTTTTTTTTT	41.8246	NO	NO	TRUE	-1	126	5	10	16	13	44	15	29	CJI97_001239	CJI97_001240	Intergenic	-	+	1291	1413	NA_ERO1_ERO1	NA_NA_NA	12_S12	B11221	B31	TRUE	CQ	TRUE	TRUE
1309	PGLS01000002_C_auris_B11221	398603	GAAAAAAAAAAAAAAAAAAAA	GAAAAAAAAAAAAAAAAAA	53.2435	NO	YES	TRUE	-2	163	5	38	44	0	87	43	44	CJI97_001242	CJI97_001243	Intergenic	-	+	30	2174	NA_AGP3_AGP3	NA_NA_NA	12_S12	B11221	B31	TRUE	CQ	FALSE	TRUE
1310	PGLS01000002_C_auris_B11221	418840	GTTTTTTTTTTTTTTTTTT	GTTTTTTTTTTTTTTTTT	111.162	NO	YES	TRUE	-1	175	3	8	36	43	90	11	79	CJI97_001252	CJI97_001253	Intergenic	-	-	147	1329	NA_NA_PEX32	NA_NA_RCF2	12_S12	B11221	B31	TRUE	CQ	FALSE	TRUE
1311	PGLS01000002_C_auris_B11221	565081	AGGGG	AGGGGG	228.411	YES	YES	TRUE	1	234	4	2	103	109	218	6	212	CJI97_001316	NA	Gene	+	NA	1720	NA	NA_NA_NA	NotInFile	12_S12	B11221	B31	TRUE	CQ	TRUE	TRUE
1312	PGLS01000002_C_auris_B11221	606098	AGGGGGG	AGGGGGGG	228.33	YES	NO	TRUE	1	52	1	3	28	14	46	4	42	CJI97_001332	CJI97_001333	Intergenic	-	+	669	1609	NA_KEL1_KEL1	NA_VPS53_VPS53	12_S12	B11221	B31	TRUE	CQ	TRUE	TRUE
1313	PGLS01000002_C_auris_B11221	622145	C	T	62.2501	NO	NO	FALSE	0	19	1	1	4	6	12	2	10	CJI97_001341	CJI97_001342	Intergenic	-	+	226	1221	NA_TUP1_TUP1	NA_NA_COX16	12_S12	B11221	B31	TRUE	CQ	TRUE	TRUE
1314	PGLS01000002_C_auris_B11221	622146	G	T	31.734	NO	NO	FALSE	0	25	5	1	3	4	13	6	7	CJI97_001341	CJI97_001342	Intergenic	-	+	227	1220	NA_TUP1_TUP1	NA_NA_COX16	12_S12	B11221	B31	TRUE	CQ	FALSE	TRUE
1315	PGLS01000002_C_auris_B11221	622147	A	T	46.0448	NO	NO	FALSE	0	26	2	0	8	6	16	2	14	CJI97_001341	CJI97_001342	Intergenic	-	+	228	1219	NA_TUP1_TUP1	NA_NA_COX16	12_S12	B11221	B31	TRUE	CQ	TRUE	TRUE
1316	PGLS01000002_C_auris_B11221	642837	TCCC	TCCCC	228.413	YES	YES	TRUE	1	238	4	3	110	114	231	7	224	CJI97_001350	CJI97_001351	Intergenic	-	+	1250	178	NA_RPO21_RPO21	NA_MAL2_IMA1	12_S12	B11221	B31	TRUE	CQ	TRUE	TRUE
1317	PGLS01000002_C_auris_B11221	675935	GAAAAAAAAAAAAAAAAAAAA	GAAAAAAAAAAAAAAAAAAA	40.8302	NO	NO	TRUE	-1	94	5	10	17	1	33	15	18	CJI97_001369	CJI97_001370	Intergenic	-	+	225	312	NA_NA_APS2	NA_CAS1_YKU70	12_S12	B11221	B31	TRUE	CQ	TRUE	TRUE
1318	PGLS01000002_C_auris_B11221	682561	GTTTTTTTTTTTTTTTTTT	GTTTTTTTTTTTTTTTT	85.4633	NO	YES	TRUE	-2	229	21	12	57	56	146	33	113	CJI97_001372	CJI97_001373	Intergenic	-	-	511	176	NA_NA_NA	NotInFile	12_S12	B11221	B31	TRUE	CQ	FALSE	TRUE
1319	PGLS01000002_C_auris_B11221	764814	CTTTTTTTTTTTTTTTTTTTT	CTTTTTTTTTTTTTTTTT	78.9803	NO	YES	TRUE	-3	175	7	8	33	34	82	15	67	CJI97_001411	CJI97_001412	Intergenic	-	+	81	1674	NA_NA_NA	NA_SPR3_SPR3	12_S12	B11221	B31	TRUE	CQ	FALSE	FALSE
1320	PGLS01000002_C_auris_B11221	783066	CTTTTTTTTTTTTTTTTTTTTTTTT	CTTTTTTTTTTTTTTTTTTTTTT	56.4667	NO	YES	TRUE	-2	142	6	19	20	14	59	25	34	CJI97_001419	CJI97_001420	Intergenic	+	+	380	170	NA_SAM37_SAM37	NA_NA_NA	12_S12	B11221	B31	TRUE	CQ	FALSE	TRUE
1321	PGLS01000002_C_auris_B11221	846775	ATTTTTTTTTTTTTTTTTTTTTT	ATTTTTTTTTTTTTTTTTTTT	25.4879	NO	YES	TRUE	-2	173	12	12	19	34	77	24	53	CJI97_001450	CJI97_001451	Intergenic	+	+	2819	168	NA_GUS1_GUS1	NA_NA_NA	12_S12	B11221	B31	TRUE	CQ	FALSE	TRUE
1322	PGLS01000002_C_auris_B11221	958954	AGGGG	AGGGGG	228.396	YES	YES	TRUE	1	168	1	2	45	71	119	3	116	CJI97_001502	CJI97_001503	Intergenic	-	+	1467	1136	NA_NA_NA	NA_ECM4_ECM4	12_S12	B11221	B31	TRUE	CQ	TRUE	TRUE
1323	PGLS01000002_C_auris_B11221	1027296	AGGGGG	AGGGGGG	228.39	YES	YES	TRUE	1	237	4	6	117	103	230	10	220	CJI97_001538	CJI97_001539	Intergenic	-	-	100	779	NA_NA_CBP3	NA_NA_ADH7	12_S12	B11221	B31	TRUE	CQ	TRUE	TRUE
1324	PGLS01000002_C_auris_B11221	1085970	GCCCCC	GCCCCCC	228.408	YES	YES	TRUE	1	245	4	1	114	116	235	5	230	CJI97_001564	CJI97_001565	Intergenic	-	-	252	730	NA_MIG1_MIG1	NotInFile	12_S12	B11221	B31	TRUE	CQ	TRUE	TRUE
1325	PGLS01000002_C_auris_B11221	1092863	CAAAAAAAAAAAAAAAAAAAAAAAAAA	CAAAAAAAAAAAAAAAAAAAAAAA	36.4692	NO	NO	TRUE	-3	113	4	9	14	9	36	13	23	CJI97_001565	CJI97_001566	Intergenic	-	+	3386	1569	NotInFile	NA_NA_NA	12_S12	B11221	B31	TRUE	CQ	FALSE	FALSE
1326	PGLS01000002_C_auris_B11221	1096135	CTTTTTTTTTTTTTTTTTTT	CTTTTTTTTTTTTTTTTTT	10.1696	NO	NO	TRUE	-1	126	7	2	5	15	29	9	20	CJI97_001566	CJI97_001567	Intergenic	+	+	669	330	NA_NA_NA	NA_HIT1_HIT1	12_S12	B11221	B31	TRUE	CQ	FALSE	TRUE
1327	PGLS01000002_C_auris_B11221	1099510	ATTTTTTTTTTTTTTTTTTTTTTTT	ATTTTTTTTTTTTTTTTTTTTTT	53.8187	NO	YES	TRUE	-2	120	2	15	26	7	50	17	33	CJI97_001569	CJI97_001570	Intergenic	-	+	164	376	NA_NA_CDC123	NA_NA_CCT4	12_S12	B11221	B31	TRUE	CQ	FALSE	FALSE
1328	PGLS01000002_C_auris_B11221	1118572	CTTTTTTTTTTTTTTTTTTTTTTT	CTTTTTTTTTTTTTTTTTTTTT	97.7939	NO	NO	TRUE	-2	143	3	14	17	12	46	17	29	CJI97_001580	CJI97_001581	Intergenic	-	+	709	2144	NA_PHO89_PHO89	NA_NA_NFU1	12_S12	B11221	B31	TRUE	CQ	FALSE	TRUE
1329	PGLS01000002_C_auris_B11221	1118776	TGGGGGG	TGGGGGGG	228.411	YES	YES	TRUE	1	227	1	5	110	97	213	6	207	CJI97_001580	CJI97_001581	Intergenic	-	+	913	1940	NA_PHO89_PHO89	NA_NA_NFU1	12_S12	B11221	B31	TRUE	CQ	TRUE	TRUE
1330	PGLS01000002_C_auris_B11221	1266218	C	A	41.891	NO	NO	FALSE	0	21	1	1	9	3	14	2	12	CJI97_001644	CJI97_001645	Intergenic	-	-	1013	1343	NA_NA_SRC1	NA_BGL22_NA	12_S12	B11221	B31	TRUE	CQ	TRUE	TRUE
1331	PGLS01000002_C_auris_B11221	1337777	ATTTTTTTTTTTTTTTTTT	ATTTTTTTTTTTTTTTTT	77.7152	NO	YES	TRUE	-1	181	34	11	21	55	121	45	76	CJI97_001684	CJI97_001685	Intergenic	-	-	182	125	NA_TSM1_TAF2	NA_NA_NA	12_S12	B11221	B31	TRUE	CQ	TRUE	TRUE
1332	PGLS01000002_C_auris_B11221	1367934	GAAAAAAAAAAAAAAAAAAAAAAAAAA	GAAAAAAAAAAAAAAAAAAAAAAAA	4.43066	NO	NO	TRUE	-2	63	3	2	10	0	15	5	10	CJI97_001698	CJI97_001699	Intergenic	+	+	258	332	NA_NA_YSP2	NA_IRE1_IRE1	12_S12	B11221	B31	TRUE	CQ	FALSE	FALSE
1333	PGLS01000002_C_auris_B11221	1372582	TGGGG	TGGGGG	228.398	YES	YES	TRUE	1	228	2	7	105	106	220	9	211	CJI97_001701	NA	Gene	+	NA	32	NA	NA_NA_RRP17	NotInFile	12_S12	B11221	B31	TRUE	CQ	TRUE	TRUE
1334	PGLS01000002_C_auris_B11221	1438933	GCCCCCC	GCCCCCCC	228.371	YES	YES	TRUE	1	243	5	8	121	101	235	13	222	CJI97_001732	NA	Gene	+	NA	1492	NA	NA_NA_NA	NotInFile	12_S12	B11221	B31	TRUE	CQ	TRUE	TRUE
1335	PGLS01000002_C_auris_B11221	1472008	CGGG	CGGGG	228.413	YES	YES	TRUE	1	247	3	2	105	122	232	5	227	CJI97_001745	NA	Gene	-	NA	110	NA	NA_AIP5_NA	NotInFile	12_S12	B11221	B31	TRUE	CQ	TRUE	TRUE
1336	PGLS01000002_C_auris_B11221	1478926	TGGGGG	TGGGGGG	228.388	YES	YES	TRUE	1	241	5	4	119	101	229	9	220	CJI97_001748	CJI97_001749	Intergenic	+	+	86	162	NA_DBF4_DBF4	NA_IFM1_IFM1	12_S12	B11221	B31	TRUE	CQ	TRUE	TRUE
1337	PGLS01000002_C_auris_B11221	1517074	TGGGGG	TGGGGGG	228.394	YES	YES	TRUE	1	236	4	9	114	103	230	13	217	CJI97_001766	NA	Gene	-	NA	557	NA	NA_NA_DPH5	NotInFile	12_S12	B11221	B31	TRUE	CQ	TRUE	TRUE
1338	PGLS01000002_C_auris_B11221	1528941	CGGGG	CGGGGG	228.402	YES	YES	TRUE	1	239	2	3	115	110	230	5	225	CJI97_001771	NA	Gene	+	NA	218	NA	NA_NA_NA	NotInFile	12_S12	B11221	B31	TRUE	CQ	TRUE	TRUE
1339	PGLS01000002_C_auris_B11221	1531772	GAAAAAAAAAAAAAAAAAAA	GAAAAAAAAAAAAAAAAAA	39.5241	NO	YES	TRUE	-1	174	7	26	36	3	72	33	39	CJI97_001772	CJI97_001773	Intergenic	-	-	498	134	NA_NA_NA	NA_NA_NA	12_S12	B11221	B31	TRUE	CQ	FALSE	TRUE
1340	PGLS01000002_C_auris_B11221	1552809	TCTACC	TCTACCTTACTACC	17.3917	NO	NO	TRUE	8	28	1	18	0	8	27	19	8	CJI97_001779	NA	Intergenic_CHRend	+	NA	148	NA	NA_DIP5_DIP5	NotInFile	12_S12	B11221	B31	TRUE	CQ	FALSE	TRUE
1341	PGLS01000002_C_auris_B11221	1552810	CTACC	CTACCTTACTCTCTTACC	7.63059	NO	NO	TRUE	13	28	0	20	1	4	25	20	5	CJI97_001779	NA	Intergenic_CHRend	+	NA	149	NA	NA_DIP5_DIP5	NotInFile	12_S12	B11221	B31	TRUE	CQ	FALSE	TRUE
1342	PGLS01000003_C_auris_B11221	68	G	A	146.273	NO	NO	FALSE	0	49	4	0	31	1	36	4	32	NA	CJI97_001780	Intergenic_CHRstart	NA	+	NA	3277	NotInFile	NA_NA_NA	12_S12	B11221	B31	TRUE	CQ	TRUE	TRUE
1343	PGLS01000003_C_auris_B11221	88	A	G	197.346	NO	NO	FALSE	0	70	3	0	43	2	48	3	45	NA	CJI97_001780	Intergenic_CHRstart	NA	+	NA	3257	NotInFile	NA_NA_NA	12_S12	B11221	B31	TRUE	CQ	TRUE	TRUE
1344	PGLS01000003_C_auris_B11221	12718	GAAAAAAAAAAAAAAAAAAA	GAAAAAAAAAAAAAAAAA	24.4364	NO	YES	TRUE	-2	149	9	22	33	0	64	31	33	CJI97_001783	CJI97_001784	Intergenic	+	+	502	2314	NA_NA_NA	NA_NA_NA	12_S12	B11221	B31	TRUE	CQ	TRUE	TRUE
1345	PGLS01000003_C_auris_B11221	27787	ATTTTTTTTTTTTTTTTTTT	ATTTTTTTTTTTTTTTTT	12.5086	NO	NO	TRUE	-2	149	10	15	1	21	47	25	22	CJI97_001788	CJI97_001789	Intergenic	-	+	2141	350	NA_NA_NA	NA_MNN47_NA	12_S12	B11221	B31	TRUE	CQ	FALSE	TRUE
1346	PGLS01000003_C_auris_B11221	38012	CTTTTTTTTTTTTTTTTTTTTTTTTTTTT	CTTTTTTTTTTTTTTTTTTTTTTTTTT	12.7145	NO	NO	TRUE	-2	90	3	12	14	0	29	15	14	CJI97_001792	CJI97_001793	Intergenic	+	+	1786	1200	NA_NA_NA	NA_HGT12_NA	12_S12	B11221	B31	TRUE	CQ	TRUE	TRUE
1347	PGLS01000003_C_auris_B11221	57257	CAAAAAAAAAAAAAAAAAAAAA	CAAAAAAAAAAAAAAAAAAAA	5.12227	NO	YES	TRUE	-1	170	11	11	16	30	68	22	46	CJI97_001800	CJI97_001801	Intergenic	+	+	679	632	NA_GRP1_NA	NA_CCC1_CCC1	12_S12	B11221	B31	TRUE	CQ	TRUE	TRUE
1348	PGLS01000003_C_auris_B11221	77438	GAAAAAAAAAAAAAA	GAAAAAAAAAAAAA	72.8794	NO	YES	TRUE	-1	186	6	46	66	2	120	52	68	CJI97_001806	CJI97_001807	Intergenic	+	-	71	44	NA_NA_NA	NA_CEM1_CEM1	12_S12	B11221	B31	TRUE	CQ	TRUE	TRUE
1349	PGLS01000003_C_auris_B11221	81123	CTTTTTTTTTTTTTTTTTT	CTTTTTTTTTTTTTTTTTTT	95.7993	NO	YES	TRUE	1	158	9	21	14	37	81	30	51	CJI97_001808	CJI97_001809	Intergenic	-	-	697	836	NA_NA_URN1	NA_TRY4_NA	12_S12	B11221	B31	TRUE	CQ	TRUE	TRUE
1350	PGLS01000003_C_auris_B11221	81402	GTTTTTTTTTTTTTTTTT	GTTTTTTTTTTTTTTTT	88.9297	NO	YES	TRUE	-1	145	17	8	14	55	94	25	69	CJI97_001808	CJI97_001809	Intergenic	-	-	976	557	NA_NA_URN1	NA_TRY4_NA	12_S12	B11221	B31	TRUE	CQ	TRUE	TRUE
1351	PGLS01000003_C_auris_B11221	162170	ATTTTTTTTTTTTTTTTTTTTTTTT	ATTTTTTTTTTTTTTTTTTTTTT	29.3797	NO	NO	TRUE	-2	114	9	8	14	11	42	17	25	CJI97_001844	CJI97_001845	Intergenic	-	+	670	339	NA_MSS116_MSS116	NA_MSO1_MSO1	12_S12	B11221	B31	TRUE	CQ	FALSE	FALSE
1352	PGLS01000003_C_auris_B11221	273217	GAAAAAAAAAAAAAAAAAAAAA	GAAAAAAAAAAAAAAAAAAAA	17.5985	NO	YES	TRUE	-1	134	11	20	27	0	58	31	27	CJI97_001895	CJI97_001896	Intergenic	+	+	1717	322	NA_MET3_MET3	NA_NA_NA	12_S12	B11221	B31	TRUE	CQ	FALSE	FALSE
1353	PGLS01000003_C_auris_B11221	285683	ACCCCCC	ACCCCCCC	228.403	YES	YES	TRUE	1	229	4	2	123	92	221	6	215	CJI97_001900	NA	Gene	+	NA	847	NA	NA_NA_RMD1	NotInFile	12_S12	B11221	B31	TRUE	CQ	TRUE	TRUE
1354	PGLS01000003_C_auris_B11221	330009	GTTTTTTTTTTTTTTTTTTTT	GTTTTTTTTTTTTTTTTTTT	47.7552	NO	YES	TRUE	-1	144	12	5	18	32	67	17	50	CJI97_001922	CJI97_001923	Intergenic	-	+	2278	201	NA_NA_NA	NotInFile	12_S12	B11221	B31	TRUE	CQ	TRUE	TRUE
1355	PGLS01000003_C_auris_B11221	545893	TCCCCC	TCCCCCC	228.405	YES	YES	TRUE	1	113	0	4	55	37	96	4	92	CJI97_002018	CJI97_002019	Intergenic	+	+	1032	198	NA_NA_NA	NA_GZF3_GZF3	12_S12	B11221	B31	TRUE	CQ	TRUE	TRUE
1356	PGLS01000003_C_auris_B11221	559310	TAAAAAAAAAA	TAAAAAAAAAAA	228.384	YES	YES	TRUE	1	229	4	4	86	100	194	8	186	CJI97_002023	CJI97_002024	Intergenic	-	-	1541	457	NA_NA_NA	NA_NA_NA	12_S12	B11221	B31	TRUE	CQ	TRUE	TRUE
1357	PGLS01000003_C_auris_B11221	561643	GCCCCCC	GCCCCCCC	228.401	YES	YES	TRUE	1	235	2	5	126	93	226	7	219	CJI97_002024	CJI97_002025	Intergenic	-	-	215	2009	NA_NA_NA	NA_NA_BMT2	12_S12	B11221	B31	TRUE	CQ	TRUE	TRUE
1358	PGLS01000003_C_auris_B11221	575537	AGGGG	AGGGGG	228.424	YES	YES	TRUE	1	235	1	2	108	112	223	3	220	CJI97_002030	NA	Gene	+	NA	1751	NA	NA_CDC15_CDC15	NotInFile	12_S12	B11221	B31	TRUE	CQ	TRUE	TRUE
1359	PGLS01000003_C_auris_B11221	624216	GTTTTTTTTTTTTTT	GTTTTTTTTTTTTT	147.954	NO	YES	TRUE	-1	233	42	9	33	101	185	51	134	CJI97_002053	CJI97_002054	Intergenic	-	-	372	82	NA_DIM1_DIM1	NA_NA_NA	12_S12	B11221	B31	TRUE	CQ	TRUE	TRUE
1360	PGLS01000003_C_auris_B11221	665921	T	A	60.4147	NO	NO	FALSE	0	26	0	0	8	5	13	0	13	CJI97_002073	CJI97_002074	Intergenic	-	+	5682	882	NA_NA_NA	NA_BRG1_NA	12_S12	B11221	B31	TRUE	CQ	TRUE	TRUE
1361	PGLS01000003_C_auris_B11221	665923	G	A	36.4191	NO	NO	FALSE	0	34	0	0	9	6	15	0	15	CJI97_002073	CJI97_002074	Intergenic	-	+	5684	880	NA_NA_NA	NA_BRG1_NA	12_S12	B11221	B31	TRUE	CQ	TRUE	TRUE
1362	PGLS01000003_C_auris_B11221	665927	C	A	71.1309	NO	NO	FALSE	0	37	0	3	11	4	18	3	15	CJI97_002073	CJI97_002074	Intergenic	-	+	5688	876	NA_NA_NA	NA_BRG1_NA	12_S12	B11221	B31	TRUE	CQ	FALSE	TRUE
1363	PGLS01000003_C_auris_B11221	665934	G	A	19.0529	NO	NO	FALSE	0	34	2	0	4	5	11	2	9	CJI97_002073	CJI97_002074	Intergenic	-	+	5695	869	NA_NA_NA	NA_BRG1_NA	12_S12	B11221	B31	TRUE	CQ	FALSE	TRUE
1364	PGLS01000003_C_auris_B11221	665937	G	A	7.04694	NO	NO	FALSE	0	37	0	1	5	7	13	1	12	CJI97_002073	CJI97_002074	Intergenic	-	+	5698	866	NA_NA_NA	NA_BRG1_NA	12_S12	B11221	B31	TRUE	CQ	TRUE	TRUE
1365	PGLS01000003_C_auris_B11221	665939	G	A	48.4181	NO	NO	FALSE	0	38	0	0	8	9	17	0	17	CJI97_002073	CJI97_002074	Intergenic	-	+	5700	864	NA_NA_NA	NA_BRG1_NA	12_S12	B11221	B31	TRUE	CQ	TRUE	TRUE
1366	PGLS01000003_C_auris_B11221	685090	CTTTTTTTTTTTTTTTTTTT	CTTTTTTTTTTTTTTTTTT	59.8533	NO	YES	TRUE	-1	142	4	12	17	18	51	16	35	CJI97_002080	CJI97_002081	Intergenic	-	+	1419	493	NA_NA_BET3	NA_SUR2_SUR2	12_S12	B11221	B31	TRUE	CQ	TRUE	TRUE
1367	PGLS01000003_C_auris_B11221	696298	GAAAAAAAAAAAAAAAAAAAA	GAAAAAAAAAAAAAAAAAA	58.2411	NO	YES	TRUE	-2	174	5	40	45	3	93	45	48	CJI97_002086	CJI97_002087	Intergenic	+	+	554	763	NA_NA_NA	NA_SIP5_SIP5	12_S12	B11221	B31	TRUE	CQ	FALSE	TRUE
1368	PGLS01000003_C_auris_B11221	768141	TCCCC	TCCCCC	228.408	YES	YES	TRUE	1	235	2	5	113	107	227	7	220	CJI97_002125	CJI97_002126	Intergenic	-	+	507	1867	NA_NA_NA	NA_ALS4_NA	12_S12	B11221	B31	TRUE	CQ	TRUE	TRUE
1369	PGLS01000003_C_auris_B11221	788763	GGT	GGTGT	228.352	YES	NO	TRUE	2	56	2	1	5	24	32	3	29	CJI97_002129	NA	Intergenic_CHRend	-	NA	6982	NA	NotInFile	NotInFile	12_S12	B11221	B31	TRUE	CQ	TRUE	TRUE
1370	PGLS01000004_C_auris_B11221	5	C	A	9.63079	NO	NO	FALSE	0	5	1	0	4	0	5	1	4	NA	CJI97_002130	Intergenic_CHRstart	NA	-	NA	7494	NotInFile	NA_NA_NA	12_S12	B11221	B31	TRUE	CQ	TRUE	TRUE
1371	PGLS01000004_C_auris_B11221	9	A	C	24.2154	NO	NO	FALSE	0	5	1	0	4	0	5	1	4	NA	CJI97_002130	Intergenic_CHRstart	NA	-	NA	7490	NotInFile	NA_NA_NA	12_S12	B11221	B31	TRUE	CQ	FALSE	TRUE
1372	PGLS01000004_C_auris_B11221	102	TAAAAAAAAA	TAAAAAAA	228.423	YES	YES	TRUE	-2	79	1	0	38	33	72	1	71	NA	CJI97_002130	Intergenic_CHRstart	NA	-	NA	7397	NotInFile	NA_NA_NA	12_S12	B11221	B31	TRUE	CQ	TRUE	TRUE
1373	PGLS01000004_C_auris_B11221	628	A	T	32.4215	NO	NO	FALSE	0	63	0	0	44	5	49	0	49	NA	CJI97_002130	Intergenic_CHRstart	NA	-	NA	6871	NotInFile	NA_NA_NA	12_S12	B11221	B31	TRUE	CQ	TRUE	TRUE
1374	PGLS01000004_C_auris_B11221	808	TGGGG	TGGGGG	228.392	YES	YES	TRUE	1	244	11	5	122	94	232	16	216	NA	CJI97_002130	Intergenic_CHRstart	NA	-	NA	6691	NotInFile	NA_NA_NA	12_S12	B11221	B31	TRUE	CQ	TRUE	TRUE
1375	PGLS01000004_C_auris_B11221	19847	GTTTTTTTTTTTTTTTTTTTTTT	GTTTTTTTTTTTTTTTTTTTT	79.5839	NO	YES	TRUE	-2	131	14	4	11	32	61	18	43	CJI97_002135	CJI97_002136	Intergenic	+	-	416	1105	NotInFile	NotInFile	12_S12	B11221	B31	TRUE	CQ	TRUE	TRUE
1376	PGLS01000004_C_auris_B11221	57292	A	C	225.417	YES	YES	FALSE	0	254	0	0	92	82	174	0	174	CJI97_002154	NA	Gene	+	NA	611	NA	NA_NA_NA	NotInFile	12_S12	B11221	B31	TRUE	CQ	TRUE	TRUE
1377	PGLS01000004_C_auris_B11221	58721	GAAAAAAAAAAAAAAAAAAAAAAAAAAA	GAAAAAAAAAAAAAAAAAAAAAAAAAA	8.6426	NO	NO	TRUE	-1	88	2	4	9	3	18	6	12	CJI97_002154	CJI97_002155	Intergenic	+	+	466	309	NA_NA_NA	NA_NA_NA	12_S12	B11221	B31	TRUE	CQ	FALSE	FALSE
1378	PGLS01000004_C_auris_B11221	79278	TGGGGG	TGGGGGG	228.367	YES	YES	TRUE	1	126	8	4	40	35	87	12	75	CJI97_002162	CJI97_002163	Intergenic	-	-	166	285	NA_NA_FMP42	NA_NA_NA	12_S12	B11221	B31	TRUE	CQ	TRUE	TRUE
1379	PGLS01000004_C_auris_B11221	85639	ATTTTTTTTTTTTTT	ATTTTTTTTTTTTT	197.337	NO	YES	TRUE	-1	183	3	5	82	56	146	8	138	CJI97_002168	CJI97_002169	Intergenic	-	-	309	905	NotInFile	NA_NA_NA	12_S12	B11221	B31	TRUE	CQ	TRUE	TRUE
1380	PGLS01000004_C_auris_B11221	96048	AGG	AGGG	228.401	YES	YES	TRUE	1	243	3	3	120	108	234	6	228	CJI97_002173	NA	Gene	-	NA	332	NA	NotInFile	NotInFile	12_S12	B11221	B31	TRUE	CQ	TRUE	TRUE
1381	PGLS01000004_C_auris_B11221	98448	TC	TCC	228.398	YES	YES	TRUE	1	247	5	4	113	120	242	9	233	CJI97_002174	NA	Gene	+	NA	1218	NA	NotInFile	NotInFile	12_S12	B11221	B31	TRUE	CQ	TRUE	TRUE
1382	PGLS01000004_C_auris_B11221	98689	CT	CTT	228.398	YES	YES	TRUE	1	213	4	6	96	97	203	10	193	CJI97_002174	CJI97_002175	Intergenic	+	+	227	518	NotInFile	NotInFile	12_S12	B11221	B31	TRUE	CQ	TRUE	TRUE
1383	PGLS01000004_C_auris_B11221	99041	ATTTTTTTTTTTTTTT	ATTTTTTTTTTTTTTTT	209.238	YES	YES	TRUE	1	191	9	8	57	73	147	17	130	CJI97_002174	CJI97_002175	Intergenic	+	+	579	166	NotInFile	NotInFile	12_S12	B11221	B31	TRUE	CQ	TRUE	TRUE
1384	PGLS01000004_C_auris_B11221	203195	GTTTTTTTTTTTTTTTTTTTTTT	GTTTTTTTTTTTTTTTTTTTTT	12.0365	NO	YES	TRUE	-1	174	13	10	36	18	77	23	54	CJI97_002227	CJI97_002228	Intergenic	+	+	361	916	NA_NA_NA	NA_NA_NA	12_S12	B11221	B31	TRUE	CQ	FALSE	TRUE
1385	PGLS01000004_C_auris_B11221	308128	TGGGGG	TGGGGGG	228.315	YES	YES	TRUE	1	211	5	15	89	83	192	20	172	CJI97_002273	CJI97_002274	Intergenic	-	+	430	2083	NA_NA_NA	NA_TSC11_TSC11	12_S12	B11221	B31	TRUE	CQ	TRUE	TRUE
1386	PGLS01000004_C_auris_B11221	334502	ATTTTTTTTTTTTTTTT	ATTTTTTTTTTTTTTT	136.244	NO	YES	TRUE	-1	189	6	10	57	67	140	16	124	CJI97_002286	CJI97_002287	Intergenic	+	+	580	525	NA_TRM12_TRM12	NA_CRZ1_CRZ1	12_S12	B11221	B31	TRUE	CQ	TRUE	TRUE
1387	PGLS01000004_C_auris_B11221	363610	GCCCCCC	GCCCCCCC	228.373	YES	YES	TRUE	1	216	4	8	96	97	205	12	193	CJI97_002300	CJI97_002301	Intergenic	-	+	438	4174	NA_ENG1_DSE4	NA_SIT1_ARN1	12_S12	B11221	B31	TRUE	CQ	TRUE	TRUE
1388	PGLS01000004_C_auris_B11221	394878	TCCCCCC	TCCCCCCC	228.371	YES	YES	TRUE	1	212	13	6	72	89	180	19	161	CJI97_002315	CJI97_002316	Intergenic	-	-	385	189	NA_DED1_DED1	NA_NA_UTR1	12_S12	B11221	B31	TRUE	CQ	TRUE	TRUE
1389	PGLS01000004_C_auris_B11221	433786	TAAAAAAAAAAAAAAAAAAAAAAAAA	TAAAAAAAAAAAAAAAAAAAAAAA	8.6669	NO	NO	TRUE	-2	98	12	5	8	10	35	17	18	CJI97_002331	CJI97_002332	Intergenic	-	+	230	1457	NA_NA_NA	NA_NA_MDE1	12_S12	B11221	B31	TRUE	CQ	TRUE	FALSE
1390	PGLS01000004_C_auris_B11221	461503	AGGGGGGG	AGGGGGGGG	110.34	NO	NO	TRUE	1	40	2	0	17	1	20	2	18	CJI97_002340	CJI97_002341	Intergenic	-	-	1032	1588	NA_NA_NA	NA_CPH2_HMS1	12_S12	B11221	B31	TRUE	CQ	TRUE	TRUE
1391	PGLS01000004_C_auris_B11221	470479	TCCCCCCC	TCCCCCCCC	228.404	YES	YES	TRUE	1	237	5	2	101	115	223	7	216	CJI97_002343	CJI97_002344	Intergenic	-	+	373	316	NA_ORC3_ORC3	NA_NA_DGA1	12_S12	B11221	B31	TRUE	CQ	TRUE	TRUE
1392	PGLS01000004_C_auris_B11221	501671	CTTTTTTTTTTTTTTTTTTTTTTTTTTTTTT	CTTTTTTTTTTTTTTTTTTTTTTTTTTTT	13.4752	NO	NO	TRUE	-2	64	3	13	7	2	25	16	9	CJI97_002359	CJI97_002360	Intergenic	-	+	396	204	NA_PTC4_PTC4	NA_NA_NA	12_S12	B11221	B31	TRUE	CQ	FALSE	FALSE
1393	PGLS01000004_C_auris_B11221	593971	ATTTTTTTTTTTTTTTT	ATTTTTTTTTTTTTTT	169.313	NO	YES	TRUE	-1	188	7	3	52	71	133	10	123	CJI97_002401	CJI97_002402	Intergenic	+	+	499	206	NA_POX1-3_POX1	NA_PXP2_NA	12_S12	B11221	B31	TRUE	CQ	TRUE	TRUE
1394	PGLS01000004_C_auris_B11221	631449	TAAAAAAAAAAAAAAAAAAAAA	TAAAAAAAAAAAAAAAAAAA	76.3134	NO	YES	TRUE	-2	147	6	25	19	11	61	31	30	CJI97_002417	CJI97_002418	Intergenic	-	+	234	929	NA_LYS4_LYS4	NA_RCE1_RCE1	12_S12	B11221	B31	TRUE	CQ	TRUE	TRUE
1395	PGLS01000004_C_auris_B11221	637801	GTTTTTTTTTTTTT	GTTTTTTTTTTTT	123.963	NO	YES	TRUE	-1	236	37	6	18	112	173	43	130	CJI97_002419	CJI97_002420	Intergenic	+	+	204	221	NA_ZDS1_ZDS1	NA_SCS7_SCS7	12_S12	B11221	B31	TRUE	CQ	TRUE	TRUE
1396	PGLS01000004_C_auris_B11221	773544	CTTTTTTTTTTT	CTTTTTTTTTTTT	201.233	YES	YES	TRUE	1	140	10	9	43	22	84	19	65	CJI97_002486	CJI97_002487	Intergenic	+	-	299	631	NA_REV3_REV3	NA_HAC1_HAC1	12_S12	B11221	B31	TRUE	CQ	TRUE	TRUE
1397	PGLS01000004_C_auris_B11221	879623	CTTTTTTTTTTTTTTTTTTTTTTTTTT	CTTTTTTTTTTTTTTTTTTTTTTTT	20.1273	NO	YES	TRUE	-2	139	13	9	17	13	52	22	30	CJI97_002545	CJI97_002546	Intergenic	-	+	555	272	NA_BIO2_BIO2	NA_NA_RPL22B	12_S12	B11221	B31	TRUE	CQ	FALSE	TRUE
1398	PGLS01000004_C_auris_B11221	960525	CTTTTTTTTTTTTTTTTTTTTTTTTT	CTTTTTTTTTTTTTTTTTTTTTTT	28.5115	NO	NO	TRUE	-2	113	9	5	1	16	31	14	17	CJI97_002579	CJI97_002580	Intergenic	-	+	771	5468	NA_AHR1_NA	NA_NA_NA	12_S12	B11221	B31	TRUE	CQ	FALSE	FALSE
1399	PGLS01000004_C_auris_B11221	968740	CTTTTTTTTTTTTTTTTT	CTTTTTTTTTTTTTTTTTT	136.027	NO	YES	TRUE	1	198	13	13	45	41	112	26	86	CJI97_002580	CJI97_002581	Intergenic	+	+	627	780	NA_NA_NA	NA_NA_NA	12_S12	B11221	B31	TRUE	CQ	TRUE	TRUE
1400	PGLS01000004_C_auris_B11221	1024111	TGGGG	TGGGGG	228.415	YES	YES	TRUE	1	236	5	2	120	103	230	7	223	CJI97_002608	NA	Gene	-	NA	1879	NA	NA_NA_TDA9	NotInFile	12_S12	B11221	B31	TRUE	CQ	TRUE	TRUE
1401	PGLS01000004_C_auris_B11221	1027868	TGGGG	TGGGGG	228.406	YES	YES	TRUE	1	236	2	6	95	110	213	8	205	CJI97_002608	CJI97_002609	Intergenic	-	+	1878	1202	NA_NA_TDA9	NotInFile	12_S12	B11221	B31	TRUE	CQ	TRUE	TRUE
1402	PGLS01000004_C_auris_B11221	1037257	GAAAAAAAAAAAAAAAAAAAAA	GAAAAAAAAAAAAAAAAAAAAAAA	13.4578	NO	NO	TRUE	2	18	1	0	2	0	3	1	2	CJI97_002615	CJI97_002616	Intergenic	+	+	601	340	NotInFile	NotInFile	12_S12	B11221	B31	TRUE	CQ	TRUE	FALSE
1403	PGLS01000004_C_auris_B11221	1078110	CAAAAAAAAAAAAAAAAAAAA	CAAAAAAAAAAAAAAAAAA	90.3875	NO	YES	TRUE	-2	155	7	5	26	41	79	12	67	CJI97_002634	CJI97_002635	Intergenic	-	-	1011	55	NotInFile	NotInFile	12_S12	B11221	B31	TRUE	CQ	TRUE	TRUE
1404	PGLS01000004_C_auris_B11221	1086050	ACCCCC	ACCCCCC	228.421	YES	YES	TRUE	1	248	1	4	120	115	240	5	235	CJI97_002639	NA	Gene	-	NA	170	NA	NA_NA_MCH2	NotInFile	12_S12	B11221	B31	TRUE	CQ	TRUE	TRUE
1405	PGLS01000004_C_auris_B11221	1086357	CTTTTTTTTTTTTTTTTT	CTTTTTTTTTTTTTTTT	108.924	NO	YES	TRUE	-1	210	28	9	34	66	137	37	100	CJI97_002639	CJI97_002640	Intergenic	-	-	137	890	NA_NA_MCH2	NotInFile	12_S12	B11221	B31	TRUE	CQ	TRUE	TRUE
1406	PGLS01000004_C_auris_B11221	1089888	ACCCCCC	ACCCCCCC	228.389	YES	YES	TRUE	1	104	2	3	41	25	71	5	66	CJI97_002641	CJI97_002642	Intergenic	-	+	795	586	NA_AGT1_NA	NA_NA_PNS1	12_S12	B11221	B31	TRUE	CQ	TRUE	TRUE
1407	PGLS01000004_C_auris_B11221	1098719	GAAAAAAAAAAAAAAAAAAAAAA	GAAAAAAAAAAAAAAAAAAAA	19.3425	NO	YES	TRUE	-2	150	7	15	20	10	52	22	30	CJI97_002646	CJI97_002647	Intergenic	+	+	2747	1152	NA_NA_NA	NA_NA_NA	12_S12	B11221	B31	TRUE	CQ	TRUE	TRUE
1408	PGLS01000004_C_auris_B11221	1099161	TCCCCCC	TCCCCCCC	121.353	NO	NO	TRUE	1	24	2	0	0	15	17	2	15	CJI97_002646	CJI97_002647	Intergenic	+	+	3189	710	NA_NA_NA	NA_NA_NA	12_S12	B11221	B31	TRUE	CQ	TRUE	TRUE
1409	PGLS01000004_C_auris_B11221	1099267	ACCC	ACCCC	228.401	YES	YES	TRUE	1	119	3	1	75	38	117	4	113	CJI97_002646	CJI97_002647	Intergenic	+	+	3295	604	NA_NA_NA	NA_NA_NA	12_S12	B11221	B31	TRUE	CQ	TRUE	TRUE
1410	PGLS01000004_C_auris_B11221	1124909	AGGGGGGGGGGG	AGGGGGGGGGGGG	35.5643	NO	YES	TRUE	1	109	13	15	24	2	54	28	26	CJI97_002662	NA	Gene	-	NA	102	NA	NA_TPM2_TPM1	NotInFile	12_S12	B11221	B31	TRUE	CQ	TRUE	TRUE
1411	PGLS01000004_C_auris_B11221	1138980	CGGGGG	CGGGGGG	228.399	YES	YES	TRUE	1	239	5	4	106	112	227	9	218	CJI97_002667	CJI97_002668	Intergenic	-	-	634	4553	NA_INO2_NA	NA_NA_NA	12_S12	B11221	B31	TRUE	CQ	TRUE	TRUE
1412	PGLS01000004_C_auris_B11221	1141028	GTTTTTTTTTTTTTTTTTTTTTTTT	GTTTTTTTTTTTTTTTTTTTTTTT	6.68133	NO	NO	TRUE	-1	124	5	11	17	14	47	16	31	CJI97_002667	CJI97_002668	Intergenic	-	-	2682	2505	NA_INO2_NA	NA_NA_NA	12_S12	B11221	B31	TRUE	CQ	TRUE	FALSE
1413	PGLS01000004_C_auris_B11221	1225279	CTTTTTTTTTTTTTTTTTT	CTTTTTTTTTTTTTTTTT	97.8499	NO	YES	TRUE	-1	181	20	12	30	46	108	32	76	CJI97_002705	CJI97_002706	Intergenic	-	-	653	1240	NA_CIT1_CIT1	NA_DEM1_EXO5	12_S12	B11221	B31	TRUE	CQ	TRUE	TRUE
1414	PGLS01000004_C_auris_B11221	1243067	TGGGG	TGGGGG	228.408	YES	YES	TRUE	1	233	1	3	98	120	222	4	218	CJI97_002712	CJI97_002713	Intergenic	+	+	1124	1383	NA_NA_NA	NA_HGT17_NA	12_S12	B11221	B31	TRUE	CQ	TRUE	TRUE
1415	PGLS01000004_C_auris_B11221	1317925	TAAAAAAAAAAAAAAAA	TAAAAAAAAAAAAAAAAA	44.9667	NO	NO	TRUE	1	100	7	4	10	12	33	11	22	CJI97_002734	CJI97_002735	Intergenic	-	-	178	801	NotInFile	NA_NA_NA	12_S12	B11221	B31	TRUE	CQ	TRUE	TRUE
1416	PGLS01000004_C_auris_B11221	1340966	TAAAAAAAAAAAAAAAAAAA	TAAAAAAAAAAAAAAAAAA	24.7536	NO	YES	TRUE	-1	136	14	4	18	20	56	18	38	CJI97_002747	CJI97_002748	Intergenic	+	+	112	1055	NA_NA_NA	NA_NA_ERJ5	12_S12	B11221	B31	TRUE	CQ	FALSE	TRUE
1417	PGLS01000004_C_auris_B11221	1473348	G	GGA	187.222	NO	YES	TRUE	2	92	10	6	49	1	66	16	50	CJI97_002816	CJI97_002817	Intergenic	-	+	1794	1271	NA_CHT3_CTS1	NA_INO1_INO1	12_S12	B11221	B31	TRUE	CQ	TRUE	TRUE
1418	PGLS01000004_C_auris_B11221	1473349	A	G	10.1337	NO	YES	FALSE	0	94	9	8	28	8	53	17	36	CJI97_002816	CJI97_002817	Intergenic	-	+	1795	1270	NA_CHT3_CTS1	NA_INO1_INO1	12_S12	B11221	B31	TRUE	CQ	FALSE	TRUE
1419	PGLS01000004_C_auris_B11221	1523777	CGGG	CGGGG	228.422	YES	YES	TRUE	1	191	1	2	103	76	182	3	179	CJI97_002844	CJI97_002845	Intergenic	-	+	913	1707	NA_SMF12_SMF1	NA_NA_NA	12_S12	B11221	B31	TRUE	CQ	TRUE	TRUE
1420	PGLS01000004_C_auris_B11221	1524656	TGGGGGG	TGGGGGGG	228.379	YES	YES	TRUE	1	237	8	6	107	99	220	14	206	CJI97_002844	CJI97_002845	Intergenic	-	+	1792	828	NA_SMF12_SMF1	NA_NA_NA	12_S12	B11221	B31	TRUE	CQ	TRUE	TRUE
1421	PGLS01000004_C_auris_B11221	1524881	GCCCCC	GCCCCCC	228.397	YES	YES	TRUE	1	243	3	5	117	110	235	8	227	CJI97_002844	CJI97_002845	Intergenic	-	+	2017	603	NA_SMF12_SMF1	NA_NA_NA	12_S12	B11221	B31	TRUE	CQ	TRUE	TRUE
1422	PGLS01000004_C_auris_B11221	1529017	TAAAAAAAAAAAAAAAAAAAAAAAAAAAAAAA	TAAAAAAAAAAAAAAAAAAAAAAAAAAAAA	12.8696	NO	NO	TRUE	-2	68	3	3	4	6	16	6	10	CJI97_002846	CJI97_002847	Intergenic	-	+	1356	268	NA_NA_NA	NA_RCK2_RCK2	12_S12	B11221	B31	TRUE	CQ	FALSE	TRUE
1423	PGLS01000004_C_auris_B11221	1562681	ATTTTTTTTTTTTTTTTTTTTT	ATTTTTTTTTTTTTTTTTTT	100.89	NO	YES	TRUE	-2	145	5	9	29	28	71	14	57	CJI97_002867	CJI97_002868	Intergenic	+	-	246	54	NA_NA_NA	NotInFile	12_S12	B11221	B31	TRUE	CQ	TRUE	TRUE
1424	PGLS01000004_C_auris_B11221	1563096	TAAAAAAAAAAAAAAAAAA	TAAAAAAAAAAAAAAAAA	91.1406	NO	YES	TRUE	-1	192	13	18	59	24	114	31	83	CJI97_002868	CJI97_002869	Intergenic	-	+	291	1753	NotInFile	NA_CEF3_YEF3	12_S12	B11221	B31	TRUE	CQ	TRUE	TRUE
1425	PGLS01000004_C_auris_B11221	1585391	ATTTTTTTTTTTTTT	ATTTTTTTTTTTTT	228.353	YES	YES	TRUE	-1	249	5	7	99	103	214	12	202	CJI97_002878	CJI97_002879	Intergenic	+	+	202	91	NA_NA_MRI1	NA_SPF1_SPF1	12_S12	B11221	B31	TRUE	CQ	TRUE	TRUE
1426	PGLS01000004_C_auris_B11221	1688101	TGGG	TGGGG	228.397	YES	YES	TRUE	1	215	5	6	96	95	202	11	191	CJI97_002919	NA	Gene	+	NA	846	NA	NA_NA_NA	NotInFile	12_S12	B11221	B31	TRUE	CQ	TRUE	TRUE
1427	PGLS01000004_C_auris_B11221	1722645	CGGGG	CGGGGG	228.392	YES	YES	TRUE	1	245	4	5	126	101	236	9	227	CJI97_002935	NA	Gene	+	NA	1064	NA	NotInFile	NotInFile	12_S12	B11221	B31	TRUE	CQ	TRUE	TRUE
1428	PGLS01000004_C_auris_B11221	1758223	TCC	TCCC	19.3	NO	YES	TRUE	1	118	5	4	49	56	114	9	105	CJI97_002955	NA	Gene	-	NA	1024	NA	NotInFile	NotInFile	12_S12	B11221	B31	TRUE	CQ	TRUE	TRUE
1429	PGLS01000004_C_auris_B11221	1787227	AT	ATT	9.64897	NO	NO	TRUE	1	43	1	3	7	28	39	4	35	CJI97_002971	CJI97_002972	Intergenic	+	-	494	678	NotInFile	NA_TAF60_TAF6	12_S12	B11221	B31	TRUE	CQ	TRUE	TRUE
1430	PGLS01000004_C_auris_B11221	1802314	GAAAAAAAAAAAAAAAAAA	GAAAAAAAAAAAAAAAAA	12.8503	NO	NO	TRUE	-1	122	11	12	21	0	44	23	21	CJI97_002979	CJI97_002980	Intergenic	+	+	11	177	NA_NA_NA	NA_NA_SSS1	12_S12	B11221	B31	TRUE	CQ	FALSE	TRUE
1431	PGLS01000004_C_auris_B11221	1854262	TAAAAAAAAAAAAAAAAA	TAAAAAAAAAAAAAAAA	61.6266	NO	YES	TRUE	-1	154	20	11	10	27	68	31	37	CJI97_003008	CJI97_003009	Intergenic	-	-	184	327	NotInFile	NA_RMS1_RKM4	12_S12	B11221	B31	TRUE	CQ	TRUE	TRUE
1432	PGLS01000004_C_auris_B11221	1864697	GCCCCC	GCCCCCC	228.421	YES	YES	TRUE	1	227	1	3	101	109	214	4	210	CJI97_003014	NA	Gene	+	NA	1408	NA	NA_MED14_RGR1	NotInFile	12_S12	B11221	B31	TRUE	CQ	TRUE	TRUE
1433	PGLS01000004_C_auris_B11221	1868406	C	T	38.5597	NO	NO	FALSE	0	46	0	6	8	6	20	6	14	CJI97_003015	CJI97_003016	Intergenic	-	-	262	278	NA_NA_AVT1	NA_NA_MRM1	12_S12	B11221	B31	TRUE	CQ	FALSE	TRUE
1434	PGLS01000004_C_auris_B11221	1868408	A	T	10.7977	NO	NO	FALSE	0	48	2	6	7	7	22	8	14	CJI97_003015	CJI97_003016	Intergenic	-	-	264	276	NA_NA_AVT1	NA_NA_MRM1	12_S12	B11221	B31	TRUE	CQ	FALSE	TRUE
1435	PGLS01000004_C_auris_B11221	1880556	ATTTTTTTTTTTTTTT	ATTTTTTTTTTTTTT	191.307	NO	YES	TRUE	-1	245	8	10	106	88	212	18	194	CJI97_003022	CJI97_003023	Intergenic	-	+	93	79	NA_NA_NA	NA_NA_NA	12_S12	B11221	B31	TRUE	CQ	TRUE	TRUE
1436	PGLS01000004_C_auris_B11221	1904384	TCC	TCCC	228.404	YES	YES	TRUE	1	229	3	3	102	113	221	6	215	CJI97_003031	CJI97_003032	Intergenic	-	+	2280	2881	NotInFile	NA_RPS8A_RPS8B	12_S12	B11221	B31	TRUE	CQ	TRUE	TRUE
1437	PGLS01000004_C_auris_B11221	1911311	C	T	12.9426	NO	NO	FALSE	0	40	1	4	9	10	24	5	19	CJI97_003033	CJI97_003034	Intergenic	-	+	1026	630	NA_NA_NA	NotInFile	12_S12	B11221	B31	TRUE	CQ	TRUE	TRUE
1438	PGLS01000004_C_auris_B11221	1933187	GTTTTTTTTTTTTTTTTTTTTTTTTTT	GTTTTTTTTTTTTTTTTTTTTTTTT	9.27387	NO	NO	TRUE	-2	109	7	9	13	11	40	16	24	CJI97_003047	CJI97_003048	Intergenic	-	-	22	411	NA_NA_NA	NA_IME2_IME2	12_S12	B11221	B31	TRUE	CQ	TRUE	TRUE
1439	PGLS01000004_C_auris_B11221	1999519	C	T	47.5655	NO	NO	FALSE	0	48	2	8	11	7	28	10	18	CJI97_003080	CJI97_003081	Intergenic	+	+	465	200	NA_NA_UBC1	NA_NA_BRE5	12_S12	B11221	B31	TRUE	CQ	TRUE	TRUE
1440	PGLS01000004_C_auris_B11221	2011080	TAAAAAAAAAAAAAAAAAAAAAAAAA	TAAAAAAAAAAAAAAAAAAAAAAA	5.5234	NO	NO	TRUE	-2	93	13	5	7	6	31	18	13	CJI97_003087	CJI97_003088	Intergenic	-	-	226	808	NA_NA_NA	NA_FCY2_NA	12_S12	B11221	B31	TRUE	CQ	FALSE	FALSE
1441	PGLS01000004_C_auris_B11221	2026764	GAAAAAAAAAAAAAAAAAAAA	GAAAAAAAAAAAAAAAAAAA	20.9356	NO	YES	TRUE	-1	183	9	55	40	11	115	64	51	CJI97_003096	CJI97_003097	Intergenic	-	+	725	603	NA_NA_NA	NA_ERG24_ERG24	12_S12	B11221	B31	TRUE	CQ	FALSE	TRUE
1442	PGLS01000004_C_auris_B11221	2053073	A	T	12.0305	NO	NO	FALSE	0	16	0	2	1	5	8	2	6	CJI97_003113	CJI97_003114	Intergenic	+	+	340	234	NA_PDX1_PDX1	NA_NA_NA	12_S12	B11221	B31	TRUE	CQ	TRUE	TRUE
1443	PGLS01000004_C_auris_B11221	2053077	A	T	18.7618	NO	NO	FALSE	0	20	0	3	3	6	12	3	9	CJI97_003113	CJI97_003114	Intergenic	+	+	344	230	NA_PDX1_PDX1	NA_NA_NA	12_S12	B11221	B31	TRUE	CQ	TRUE	TRUE
1444	PGLS01000004_C_auris_B11221	2053080	C	T	6.99433	NO	NO	FALSE	0	21	0	1	2	10	13	1	12	CJI97_003113	CJI97_003114	Intergenic	+	+	347	227	NA_PDX1_PDX1	NA_NA_NA	12_S12	B11221	B31	TRUE	CQ	FALSE	TRUE
1445	PGLS01000004_C_auris_B11221	2053086	C	G	13.1376	NO	NO	FALSE	0	20	1	1	3	7	12	2	10	CJI97_003113	CJI97_003114	Intergenic	+	+	353	221	NA_PDX1_PDX1	NA_NA_NA	12_S12	B11221	B31	TRUE	CQ	TRUE	TRUE
1446	PGLS01000004_C_auris_B11221	2053091	C	A	19.0843	NO	NO	FALSE	0	21	0	1	2	9	12	1	11	CJI97_003113	CJI97_003114	Intergenic	+	+	358	216	NA_PDX1_PDX1	NA_NA_NA	12_S12	B11221	B31	TRUE	CQ	TRUE	TRUE
1447	PGLS01000004_C_auris_B11221	2067057	CTTTTTTTTTTTTTTTTTTTTTT	CTTTTTTTTTTTTTTTTTTTTT	63.1399	NO	YES	TRUE	-1	159	6	11	29	21	67	17	50	CJI97_003121	CJI97_003122	Intergenic	-	+	788	875	NA_HNM1_NA	NA_SMP2_PAH1	12_S12	B11221	B31	TRUE	CQ	FALSE	TRUE
1448	PGLS01000004_C_auris_B11221	2097807	TAAAAAAAAAAAAAAAAAAAAAA	TAAAAAAAAAAAAAAAAAAA	45.4515	NO	NO	TRUE	-3	114	7	6	19	11	43	13	30	CJI97_003139	CJI97_003140	Intergenic	-	+	135	1974	NA_WSC4_WSC4	NA_CTF5_MCM21	12_S12	B11221	B31	TRUE	CQ	FALSE	FALSE
1449	PGLS01000004_C_auris_B11221	2108678	ATTTTTTTTTTTTTTTTTTTTTTTTTTT	ATTTTTTTTTTTTTTTTTTTTTTTTT	144.307	NO	NO	TRUE	-2	107	1	3	19	24	47	4	43	CJI97_003144	CJI97_003145	Intergenic	+	+	352	139	NotInFile	NA_NA_CSI2	12_S12	B11221	B31	TRUE	CQ	TRUE	TRUE
1450	PGLS01000004_C_auris_B11221	2302791	GTTTTTTTTTTTTTTTTTT	GTTTTTTTTTTTTTTTTT	43.0039	NO	NO	TRUE	-1	103	1	6	18	8	33	7	26	CJI97_003251	CJI97_003252	Intergenic	-	-	109	4211	NA_NA_XBP1	NA_IDP1_IDP1	12_S12	B11221	B31	TRUE	CQ	TRUE	TRUE
1451	PGLS01000004_C_auris_B11221	2303397	GCCCC	GCCCCC	228.372	YES	YES	TRUE	1	217	7	5	110	68	190	12	178	CJI97_003251	CJI97_003252	Intergenic	-	-	715	3605	NA_NA_XBP1	NA_IDP1_IDP1	12_S12	B11221	B31	TRUE	CQ	TRUE	TRUE
1452	PGLS01000004_C_auris_B11221	2359974	CAAAAAAAAAAAAAAAAAAAA	CAAAAAAAAAAAAAAAAAA	68.0835	NO	YES	TRUE	-2	159	7	13	29	24	73	20	53	CJI97_003276	CJI97_003277	Intergenic	+	+	12	1690	NA_ALD6_NA	NA_HAP41_NA	12_S12	B11221	B31	TRUE	CQ	FALSE	TRUE
1453	PGLS01000004_C_auris_B11221	2363319	GAAAAAAAAAAAAAAA	GAAAAAAAAAAAAAA	188.342	NO	YES	TRUE	-1	210	2	16	86	68	172	18	154	CJI97_003277	CJI97_003278	Intergenic	+	+	483	957	NA_HAP41_NA	NotInFile	12_S12	B11221	B31	TRUE	CQ	TRUE	TRUE
1454	PGLS01000004_C_auris_B11221	2423132	ACCCCC	ACCCCCC	228.366	YES	YES	TRUE	1	224	7	4	101	104	216	11	205	CJI97_003305	NA	Gene	+	NA	1970	NA	NA_MSB1_MSB1	NotInFile	12_S12	B11221	B31	TRUE	CQ	TRUE	TRUE
1455	PGLS01000004_C_auris_B11221	2430138	GTTTTTTTTTTTTTTTTTTTT	GTTTTTTTTTTTTTTTTTTT	69.0594	NO	YES	TRUE	-1	171	8	11	34	39	92	19	73	CJI97_003307	CJI97_003308	Intergenic	-	+	182	1281	CIS2_CIS2_ECM38	NA_NA_NA	12_S12	B11221	B31	TRUE	CQ	FALSE	TRUE
1456	PGLS01000004_C_auris_B11221	2472645	AGGGGG	AGGGGGG	228.408	YES	YES	TRUE	1	185	3	2	95	68	168	5	163	CJI97_003325	CJI97_003326	Intergenic	-	+	2690	800	NA_RPP1A_RPP1A	NA_XOG1_EXG1	12_S12	B11221	B31	TRUE	CQ	TRUE	TRUE
1457	PGLS01000004_C_auris_B11221	2493982	ATTTTTTTTTTTTTTTTTTTT	ATTTTTTTTTTTTTTTTTTT	4.45427	NO	YES	TRUE	-1	168	21	7	5	39	72	28	44	CJI97_003339	CJI97_003340	Intergenic	-	-	551	349	NA_NA_VTS1	NA_PDE2_PDE2	12_S12	B11221	B31	TRUE	CQ	FALSE	TRUE
1458	PGLS01000004_C_auris_B11221	2509231	CTTTTTTTTTTTTTT	CTTTTTTTTTTTTTTT	196.14	NO	YES	TRUE	1	193	12	11	43	62	128	23	105	CJI97_003346	CJI97_003347	Intergenic	-	-	22	672	NA_LYS2_LYS2	NA_RAD16_RAD16	12_S12	B11221	B31	TRUE	CQ	TRUE	TRUE
1459	PGLS01000004_C_auris_B11221	2557807	GAAAAAAAAAAAAAAAAAAAAAAA	GAAAAAAAAAAAAAAAAAAAA	4.20246	NO	NO	TRUE	-3	118	6	17	19	0	42	23	19	CJI97_003365	CJI97_003366	Intergenic	+	+	541	2197	NA_GLN4_GLN4	NA_GAC1_GAC1	12_S12	B11221	B31	TRUE	CQ	FALSE	FALSE
1460	PGLS01000004_C_auris_B11221	2579445	TGGGGG	TGGGGGG	228.388	YES	YES	TRUE	1	245	5	6	105	117	233	11	222	CJI97_003375	CJI97_003376	Intergenic	-	+	2306	1496	NA_ALI1_NA	NA_ZCF8_NA	12_S12	B11221	B31	TRUE	CQ	TRUE	TRUE
1461	PGLS01000004_C_auris_B11221	2580147	GAAAAAAAAAAAAA	GAAAAAAAAAAAA	159.083	NO	YES	TRUE	-1	187	5	42	72	14	133	47	86	CJI97_003375	CJI97_003376	Intergenic	-	+	3008	794	NA_ALI1_NA	NA_ZCF8_NA	12_S12	B11221	B31	TRUE	CQ	TRUE	TRUE
1462	PGLS01000004_C_auris_B11221	2662546	CAAAAAAAAAAAAAAAAAAAAA	CAAAAAAAAAAAAAAAAAAAA	68.0722	NO	YES	TRUE	-1	174	4	9	33	40	86	13	73	CJI97_003420	CJI97_003421	Intergenic	+	-	9	32	NA_NA_ERG29	NA_NA_GID8	12_S12	B11221	B31	TRUE	CQ	FALSE	TRUE
1463	PGLS01000004_C_auris_B11221	2702775	G	A	43.6422	NO	NO	FALSE	0	69	4	6	14	18	42	10	32	CJI97_003436	CJI97_003437	Intergenic	-	+	302	489	NA_NA_NA	NotInFile	12_S12	B11221	B31	TRUE	CQ	TRUE	TRUE
1464	PGLS01000004_C_auris_B11221	2717516	CGGGGGG	CGGGGGGG	228.352	YES	YES	TRUE	1	233	7	13	103	98	221	20	201	CJI97_003446	CJI97_003447	Intergenic	+	+	721	710	NA_GPM2_NA	NA_RPN4_RPN4	12_S12	B11221	B31	TRUE	CQ	TRUE	TRUE
1465	PGLS01000004_C_auris_B11221	2793013	GCCCCC	GCCCCCC	228.385	YES	YES	TRUE	1	246	4	4	117	105	230	8	222	CJI97_003479	CJI97_003480	Intergenic	-	-	355	771	NA_NA_NA	NA_NA_PPM2	12_S12	B11221	B31	TRUE	CQ	TRUE	TRUE
1466	PGLS01000004_C_auris_B11221	2799309	GAAAAAAA	GAAAAAAAA	228.367	YES	YES	TRUE	1	219	7	8	93	85	193	15	178	CJI97_003482	CJI97_003483	Intergenic	-	+	251	999	NA_ZCF17_NA	NA_NA_NA	12_S12	B11221	B31	TRUE	CQ	TRUE	TRUE
1467	PGLS01000004_C_auris_B11221	2812327	CTTTTTTTTTTTTTTTTTTTTTTTTTTTT	CTTTTTTTTTTTTTTTTTTTTTTTTTT	44.6148	NO	NO	TRUE	-2	78	3	7	10	3	23	10	13	CJI97_003488	CJI97_003489	Intergenic	-	-	426	758	NA_OPT7_NA	NA_NA_NA	12_S12	B11221	B31	TRUE	CQ	FALSE	FALSE
1468	PGLS01000004_C_auris_B11221	2861585	CAAAAAAAAAAAAAAAAAA	CAAAAAAAAAAAAAAAAA	66.7495	NO	YES	TRUE	-1	142	15	16	37	10	78	31	47	CJI97_003510	CJI97_003511	Intergenic	+	+	56	481	NA_NA_PFA4	NA_PRX1_PRX1	12_S12	B11221	B31	TRUE	CQ	TRUE	TRUE
1469	PGLS01000004_C_auris_B11221	2870553	TGGGGGG	TGGGGGGG	228.391	YES	YES	TRUE	1	132	3	2	34	67	106	5	101	CJI97_003515	CJI97_003516	Intergenic	-	-	226	2030	NA_NA_FMP48	NA_NA_HYR1	12_S12	B11221	B31	TRUE	CQ	TRUE	TRUE
1470	PGLS01000004_C_auris_B11221	2870738	TGGGGG	TGGGGGG	177.323	NO	NO	TRUE	1	80	2	3	30	10	45	5	40	CJI97_003515	CJI97_003516	Intergenic	-	-	411	1845	NA_NA_FMP48	NA_NA_HYR1	12_S12	B11221	B31	TRUE	CQ	TRUE	TRUE
1471	PGLS01000004_C_auris_B11221	2913639	ATTTTTTTTTTTTTTTTTTTTTTTTTTTTTTTTT	ATTTTTTTTTTTTTTTTTTTTTTTTTTTT	5.75857	NO	NO	TRUE	-5	65	7	2	1	9	19	9	10	CJI97_003531	CJI97_003532	Intergenic	+	+	142	200	NA_RAD32_RAD30	NA_NA_PEX10	12_S12	B11221	B31	TRUE	CQ	FALSE	FALSE
1472	PGLS01000004_C_auris_B11221	2925326	GCCCCC	GCCCCCC	228.41	YES	YES	TRUE	1	233	0	5	112	109	226	5	221	CJI97_003536	NA	Gene	+	NA	510	NA	NA_PEX5_PEX5	NotInFile	12_S12	B11221	B31	TRUE	CQ	TRUE	TRUE
1473	PGLS01000004_C_auris_B11221	2944272	GAAAAAAAAAAAAA	GAAAAAAAAAAAAAA	154.235	NO	YES	TRUE	1	206	9	12	68	52	141	21	120	CJI97_003544	CJI97_003545	Intergenic	-	+	562	1340	NA_GSG1_TRS85	NA_RAX2_RAX2	12_S12	B11221	B31	TRUE	CQ	TRUE	TRUE
1474	PGLS01000004_C_auris_B11221	3002094	T	A	53.9728	NO	NO	FALSE	0	22	1	1	4	1	7	2	5	CJI97_003573	CJI97_003574	Intergenic	-	+	1749	712	NA_NA_NA	NA_CSP37_OM45	12_S12	B11221	B31	TRUE	CQ	TRUE	TRUE
1475	PGLS01000004_C_auris_B11221	3002095	C	A	65.0992	NO	NO	FALSE	0	22	1	0	4	1	6	1	5	CJI97_003573	CJI97_003574	Intergenic	-	+	1750	711	NA_NA_NA	NA_CSP37_OM45	12_S12	B11221	B31	TRUE	CQ	TRUE	TRUE
1476	PGLS01000004_C_auris_B11221	3059533	ACCC	ACCCC	228.404	YES	YES	TRUE	1	246	3	3	109	125	240	6	234	CJI97_003602	NA	Gene	-	NA	701	NA	NA_TOK1_TOK1	NotInFile	12_S12	B11221	B31	TRUE	CQ	TRUE	TRUE
1477	PGLS01000004_C_auris_B11221	3066539	CGGGGG	CGGGGGG	228.409	YES	YES	TRUE	1	214	2	3	97	102	204	5	199	CJI97_003607	NA	Gene	+	NA	1187	NA	NA_NA_NA	NotInFile	12_S12	B11221	B31	TRUE	CQ	TRUE	TRUE
1478	PGLS01000004_C_auris_B11221	3089650	TG	TAATACTGTAG	197.264	NO	NO	TRUE	9	51	2	4	6	13	25	6	19	CJI97_003621	CJI97_003622	Intergenic	-	-	1	2641	NotInFile	NotInFile	12_S12	B11221	B31	TRUE	CQ	FALSE	FALSE
1479	PGLS01000004_C_auris_B11221	3089653	A	AC	27.9363	NO	NO	TRUE	1	49	2	4	2	10	18	6	12	CJI97_003621	CJI97_003622	Intergenic	-	-	4	2638	NotInFile	NotInFile	12_S12	B11221	B31	TRUE	CQ	FALSE	TRUE
1480	PGLS01000004_C_auris_B11221	3089655	C	G	23.2766	NO	NO	FALSE	0	45	0	1	2	7	10	1	9	CJI97_003621	CJI97_003622	Intergenic	-	-	6	2636	NotInFile	NotInFile	12_S12	B11221	B31	TRUE	CQ	FALSE	FALSE
1481	PGLS01000004_C_auris_B11221	3092279	T	G	55.4146	NO	NO	FALSE	0	23	0	0	11	0	11	0	11	CJI97_003621	CJI97_003622	Intergenic	-	-	2630	12	NotInFile	NotInFile	12_S12	B11221	B31	TRUE	CQ	TRUE	TRUE
1482	PGLS01000004_C_auris_B11221	3092280	T	G	59.4147	NO	NO	FALSE	0	25	0	0	11	0	11	0	11	CJI97_003621	CJI97_003622	Intergenic	-	-	2631	11	NotInFile	NotInFile	12_S12	B11221	B31	TRUE	CQ	TRUE	TRUE
1483	PGLS01000004_C_auris_B11221	3092281	G	T	49.1446	NO	NO	FALSE	0	25	3	0	11	0	14	3	11	CJI97_003621	CJI97_003622	Intergenic	-	-	2632	10	NotInFile	NotInFile	12_S12	B11221	B31	TRUE	CQ	TRUE	TRUE
1484	PGLS01000004_C_auris_B11221	3092282	A	C	70.1652	NO	NO	FALSE	0	27	3	0	13	0	16	3	13	CJI97_003621	CJI97_003622	Intergenic	-	-	2633	9	NotInFile	NotInFile	12_S12	B11221	B31	TRUE	CQ	TRUE	TRUE
1485	PGLS01000004_C_auris_B11221	3092283	A	C	70.167	NO	NO	FALSE	0	27	3	0	13	0	16	3	13	CJI97_003621	CJI97_003622	Intergenic	-	-	2634	8	NotInFile	NotInFile	12_S12	B11221	B31	TRUE	CQ	TRUE	TRUE
1486	PGLS01000004_C_auris_B11221	3092342	C	T	225.417	YES	YES	FALSE	0	87	0	0	48	14	62	0	62	CJI97_003622	NA	Gene	-	NA	44	NA	NotInFile	NotInFile	12_S12	B11221	B31	TRUE	CQ	TRUE	TRUE
1487	PGLS01000004_C_auris_B11221	3092346	A	AG	228.36	YES	YES	TRUE	1	92	2	3	45	22	72	5	67	CJI97_003622	NA	Gene	-	NA	40	NA	NotInFile	NotInFile	12_S12	B11221	B31	TRUE	CQ	TRUE	TRUE
1488	PGLS01000004_C_auris_B11221	3092347	T	A	186.421	NO	NO	FALSE	0	94	0	0	27	6	33	0	33	CJI97_003622	NA	Gene	-	NA	39	NA	NotInFile	NotInFile	12_S12	B11221	B31	TRUE	CQ	TRUE	TRUE
1489	PGLS01000004_C_auris_B11221	3092851	TCCC	TCCCC	228.413	YES	YES	TRUE	1	212	4	1	102	99	206	5	201	CJI97_003622	CJI97_003623	Intergenic	-	+	465	3223	NotInFile	NA_YWP1_NA	12_S12	B11221	B31	TRUE	CQ	TRUE	TRUE
1490	PGLS01000004_C_auris_B11221	3139010	CTTTTTTTTTTTTTTTTTTTTTTTT	CTTTTTTTTTTTTTTTTTTTTTT	22.0229	NO	YES	TRUE	-2	155	7	26	22	6	61	33	28	CJI97_003644	CJI97_003645	Intergenic	-	-	897	1071	NA_NA_NA	NA_VAN1_VAN1	12_S12	B11221	B31	TRUE	CQ	FALSE	FALSE
1491	PGLS01000004_C_auris_B11221	3177435	GAAAAAAAAAAAAAAAAAAA	GAAAAAAAAAAAAAAAAAAAA	5.90273	NO	NO	TRUE	1	143	5	6	17	2	30	11	19	CJI97_003659	CJI97_003660	Intergenic	-	+	1525	2286	NA_SGS1_SGS1	NA_ZSF1_TIS11	12_S12	B11221	B31	TRUE	CQ	FALSE	TRUE
1492	PGLS01000004_C_auris_B11221	3178781	TGGGGG	TGGGGGG	228.289	YES	YES	TRUE	1	156	1	19	53	21	94	20	74	CJI97_003659	CJI97_003660	Intergenic	-	+	2871	940	NA_SGS1_SGS1	NA_ZSF1_TIS11	12_S12	B11221	B31	TRUE	CQ	TRUE	TRUE
1493	PGLS01000004_C_auris_B11221	3179699	TCCCCCCC	TCCCCCCCC	228.225	YES	YES	TRUE	1	203	16	5	42	80	143	21	122	CJI97_003659	CJI97_003660	Intergenic	-	+	3789	22	NA_SGS1_SGS1	NA_ZSF1_TIS11	12_S12	B11221	B31	TRUE	CQ	TRUE	TRUE
1494	PGLS01000004_C_auris_B11221	3180735	ACCCCCC	ACCCCCCC	228.378	YES	YES	TRUE	1	215	8	6	91	98	203	14	189	CJI97_003660	CJI97_003661	Intergenic	+	-	358	259	NA_ZSF1_TIS11	NA_NA_VPS71	12_S12	B11221	B31	TRUE	CQ	TRUE	TRUE
1495	PGLS01000004_C_auris_B11221	3193351	TAAAAAAAAAAAAAAAAAAAAA	TAAAAAAAAAAAAAAAAAAAA	63.8848	NO	YES	TRUE	-1	156	2	28	45	9	84	30	54	CJI97_003663	CJI97_003664	Intergenic	-	+	120	2679	NA_MIG2_NA	NA_NA_NA	12_S12	B11221	B31	TRUE	CQ	FALSE	TRUE
1496	PGLS01000004_C_auris_B11221	3234592	TGGGG	TGGGGG	228.41	YES	YES	TRUE	1	243	1	3	108	111	223	4	219	CJI97_003684	CJI97_003685	Intergenic	-	+	79	3844	NA_SDS24_SDS24	NA_OLE1_OLE1	12_S12	B11221	B31	TRUE	CQ	TRUE	TRUE
1497	PGLS01000004_C_auris_B11221	3250752	CAAAAAAAAAAAAAAAAAAAAAAAAA	CAAAAAAAAAAAAAAAAAAAAAAA	8.23799	NO	NO	TRUE	-2	102	4	9	17	0	30	13	17	CJI97_003689	CJI97_003690	Intergenic	-	-	714	176	NA_OPY2_OPY2	NA_NOT5_NOT5	12_S12	B11221	B31	TRUE	CQ	FALSE	TRUE
1498	PGLS01000004_C_auris_B11221	3345216	GTTTTTTTTTTTTTTTTTTTTTTTTTT	GTTTTTTTTTTTTTTTTTTTTTTT	22.2991	NO	NO	TRUE	-3	115	5	7	8	5	25	12	13	CJI97_003735	CJI97_003736	Intergenic	-	-	112	722	NA_PBP2_PBP2	NA_NA_SWC5	12_S12	B11221	B31	TRUE	CQ	FALSE	FALSE
1499	PGLS01000004_C_auris_B11221	3367880	GAAAAAAAAAAAAAAAAAAAA	GAAAAAAAAAAAAAAAAAA	6.29969	NO	YES	TRUE	-2	161	13	37	31	0	81	50	31	CJI97_003746	CJI97_003747	Intergenic	-	+	342	224	NA_NA_ILM1	NA_NA_NA	12_S12	B11221	B31	TRUE	CQ	TRUE	TRUE
1500	PGLS01000004_C_auris_B11221	3552236	TGGGGG	TGGGGGG	228.416	YES	YES	TRUE	1	246	3	3	105	122	233	6	227	CJI97_003840	NA	Gene	+	NA	16	NA	NA_NA_MAP1	NotInFile	12_S12	B11221	B31	TRUE	CQ	TRUE	TRUE
1501	PGLS01000004_C_auris_B11221	3559302	GCCCCCC	GCCCCCCC	225.417	YES	NO	TRUE	1	48	0	0	5	39	44	0	44	CJI97_003843	CJI97_003844	Intergenic	+	+	1139	3673	NA_CCT6_CCT6	NA_CZF1_NA	12_S12	B11221	B31	TRUE	CQ	TRUE	TRUE
1502	PGLS01000004_C_auris_B11221	3561394	TCCCCC	TCCCCCC	228.259	YES	YES	TRUE	1	212	4	15	67	50	136	19	117	CJI97_003843	CJI97_003844	Intergenic	+	+	3231	1581	NA_CCT6_CCT6	NA_CZF1_NA	12_S12	B11221	B31	TRUE	CQ	TRUE	TRUE
1503	PGLS01000004_C_auris_B11221	3561421	CAAAAAAAAAAAAAAAAAAA	CAAAAAAAAAAAAAAAAA	31.4136	NO	YES	TRUE	-2	199	5	22	29	19	75	27	48	CJI97_003843	CJI97_003844	Intergenic	+	+	3258	1554	NA_CCT6_CCT6	NA_CZF1_NA	12_S12	B11221	B31	TRUE	CQ	FALSE	TRUE
1504	PGLS01000004_C_auris_B11221	3616370	CGGGGG	CGGGGGG	228.408	YES	YES	TRUE	1	234	7	1	113	101	222	8	214	CJI97_003862	NA	Gene	-	NA	491	NA	NA_MED16_SIN4	NotInFile	12_S12	B11221	B31	TRUE	CQ	TRUE	TRUE
1505	PGLS01000004_C_auris_B11221	3641394	CTTTTTTTTTT	CTTTTTTTTT	228.391	YES	YES	TRUE	-1	135	1	2	60	54	117	3	114	CJI97_003871	CJI97_003872	Intergenic	-	+	1762	3068	NA_MP65_SCW10	NA_NA_UBP15	12_S12	B11221	B31	TRUE	CQ	TRUE	TRUE
1506	PGLS01000004_C_auris_B11221	3676404	TCCCC	TCCCCC	228.409	YES	YES	TRUE	1	234	3	3	112	107	225	6	219	CJI97_003885	NA	Gene	+	NA	516	NA	NA_NA_PRP46	NotInFile	12_S12	B11221	B31	TRUE	CQ	TRUE	TRUE
1507	PGLS01000004_C_auris_B11221	3784875	CTTTTTTTTTTTTTTTTTTTTT	CTTTTTTTTTTTTTTTTTTTT	25.736	NO	NO	TRUE	-1	134	10	4	5	29	48	14	34	CJI97_003935	CJI97_003936	Intergenic	-	-	165	687	NA_DAG7_NA	NA_NA_TAD2	12_S12	B11221	B31	TRUE	CQ	FALSE	FALSE
1508	PGLS01000004_C_auris_B11221	3821351	TCCCC	TCCCCC	228.391	YES	YES	TRUE	1	247	5	2	101	125	233	7	226	CJI97_003951	NA	Gene	-	NA	1052	NA	NA_CHS1_CHS2	NotInFile	12_S12	B11221	B31	TRUE	CQ	TRUE	TRUE
1509	PGLS01000004_C_auris_B11221	3843549	ATTTTTTTTTTTTTTTTTTTTTTTTTTTTT	ATTTTTTTTTTTTTTTTTTTTTTTTTTT	39.0531	NO	NO	TRUE	-2	109	3	3	14	12	32	6	26	CJI97_003961	CJI97_003962	Intergenic	-	-	742	2302	NA_RHO1_RHO1	NA_NA_TRM10	12_S12	B11221	B31	TRUE	CQ	FALSE	FALSE
1510	PGLS01000004_C_auris_B11221	3879093	C	T	67.8135	NO	NO	FALSE	0	63	4	4	16	12	36	8	28	CJI97_003979	CJI97_003980	Intergenic	+	+	126	148	NA_TRP3_TRP3	NA_NA_NA	12_S12	B11221	B31	TRUE	CQ	TRUE	TRUE
1511	PGLS01000004_C_auris_B11221	3906109	C	A	80.7831	NO	NO	FALSE	0	57	9	2	5	14	30	11	19	CJI97_003993	CJI97_003994	Intergenic	+	+	226	575	NA_NA_NA	NA_TPK1_NA	12_S12	B11221	B31	TRUE	CQ	TRUE	TRUE
1512	PGLS01000004_C_auris_B11221	3907953	TCCCCCCC	TCCCCCCCC	228.337	YES	YES	TRUE	1	180	8	4	26	90	128	12	116	CJI97_003994	CJI97_003995	Intergenic	+	-	118	129	NA_TPK1_NA	NA_NA_NA	12_S12	B11221	B31	TRUE	CQ	TRUE	TRUE
1513	PGLS01000004_C_auris_B11221	3924227	GAAAAAAAAAAAAAAAAAAAA	GAAAAAAAAAAAAAAAAAAA	52.8451	NO	YES	TRUE	-1	148	11	31	30	10	82	42	40	CJI97_003997	CJI97_003998	Intergenic	-	+	5426	2554	NA_WOR1_MIT1	NA_NA_COS111	12_S12	B11221	B31	TRUE	CQ	FALSE	TRUE
1514	PGLS01000004_C_auris_B11221	3925697	TAAAAAAAAAAA	TAAAAAAAAAAAA	64.9098	NO	NO	TRUE	1	74	6	3	8	8	25	9	16	CJI97_003997	CJI97_003998	Intergenic	-	+	6896	1084	NA_WOR1_MIT1	NA_NA_COS111	12_S12	B11221	B31	TRUE	CQ	TRUE	TRUE
1515	PGLS01000004_C_auris_B11221	4045398	GAAAAAAAAAAAAAAAAAAAAAA	GAAAAAAAAAAAAAAAAAAAAA	12.0022	NO	NO	TRUE	-1	142	7	9	23	1	40	16	24	CJI97_004054	CJI97_004055	Intergenic	-	+	1557	3162	NA_NA_NA	NA_ECM25_ECM25	12_S12	B11221	B31	TRUE	CQ	FALSE	TRUE
1516	PGLS01000004_C_auris_B11221	4055226	CAAAAAAAAAAA	CAAAAAAAAAAAA	228.359	YES	YES	TRUE	1	209	6	6	65	70	147	12	135	CJI97_004057	CJI97_004058	Intergenic	-	+	2115	234	NA_NA_SPE4	NA_STP2_STP2	12_S12	B11221	B31	TRUE	CQ	TRUE	TRUE
1517	PGLS01000004_C_auris_B11221	4076047	TGGGG	TGGGGG	228.394	YES	YES	TRUE	1	232	5	4	103	95	207	9	198	CJI97_004067	CJI97_004068	Intergenic	-	+	1889	1638	NA_STP1_NA	NA_RAX1_RAX1	12_S12	B11221	B31	TRUE	CQ	TRUE	TRUE
1518	PGLS01000004_C_auris_B11221	4125865	TGGGG	TGGGGG	228.375	YES	YES	TRUE	1	133	6	3	78	10	97	9	88	CJI97_004090	CJI97_004091	Intergenic	-	+	89	885	NA_SRT1_SRT1	NA_NA_NA	12_S12	B11221	B31	TRUE	CQ	TRUE	TRUE
1519	PGLS01000004_C_auris_B11221	4197080	ACCCCC	ACCCCCC	228.393	YES	YES	TRUE	1	185	7	1	48	84	140	8	132	CJI97_004118	CJI97_004119	Intergenic	-	+	913	69	NA_PGA52_TOH1	NA_EMC9_NNF2	12_S12	B11221	B31	TRUE	CQ	TRUE	TRUE
1520	PGLS01000004_C_auris_B11221	4255264	TCCCCC	TCCCCCC	228.386	YES	YES	TRUE	1	227	4	2	77	131	214	6	208	CJI97_004149	CJI97_004150	Intergenic	-	+	2354	641	NA_RPC31_RPC31	NA_IPT1_IPT1	12_S12	B11221	B31	TRUE	CQ	TRUE	TRUE
1521	PGLS01000004_C_auris_B11221	4255666	ATTTTTTTTTTTT	ATTTTTTTTTTT	131.274	NO	NO	TRUE	-1	76	3	1	10	18	32	4	28	CJI97_004149	CJI97_004150	Intergenic	-	+	2756	239	NA_RPC31_RPC31	NA_IPT1_IPT1	12_S12	B11221	B31	TRUE	CQ	TRUE	TRUE
1522	PGLS01000004_C_auris_B11221	4274532	TGGGG	TGGGGG	210.386	YES	YES	TRUE	1	103	1	0	19	37	57	1	56	CJI97_004156	CJI97_004157	Intergenic	+	-	5746	620	NA_DRE2_DRE2	NA_RFG1_ROX1	12_S12	B11221	B31	TRUE	CQ	TRUE	TRUE
1523	PGLS01000004_C_auris_B11221	4276858	AGGGG	AGGGGG	228.309	YES	YES	TRUE	1	132	7	11	80	5	103	18	85	CJI97_004157	CJI97_004158	Intergenic	-	+	255	6263	NA_RFG1_ROX1	NA_NA_COG2	12_S12	B11221	B31	TRUE	CQ	TRUE	TRUE
1524	PGLS01000004_C_auris_B11221	4277226	TGGGGGG	TGGGGGGG	228.418	YES	YES	TRUE	1	220	0	4	85	80	169	4	165	CJI97_004157	CJI97_004158	Intergenic	-	+	623	5895	NA_RFG1_ROX1	NA_NA_COG2	12_S12	B11221	B31	TRUE	CQ	TRUE	TRUE
1525	PGLS01000004_C_auris_B11221	4303393	GGACC	GGACCCTCGGCTGGACGACC	43.8966	NO	NO	TRUE	15	25	1	8	0	4	13	9	4	CJI97_004166	NA	Gene	-	NA	4	NA	NA_NA_NA	NotInFile	12_S12	B11221	B31	TRUE	CQ	FALSE	TRUE
1526	PGLS01000005_C_auris_B11221	2541	GTTTTTTTTTTTTTTTTT	GTTTTTTTTTTTTTTTT	80.8689	NO	YES	TRUE	-1	150	13	10	16	37	76	23	53	CJI97_004167	CJI97_004168	Intergenic	-	-	1543	2119	NA_NA_NA	NA_NA_NA	12_S12	B11221	B31	TRUE	CQ	TRUE	TRUE
1527	PGLS01000005_C_auris_B11221	6233	ATTTTTTTTTTTTTTT	ATTTTTTTTTTTTTT	162.191	NO	YES	TRUE	-1	222	15	12	68	91	186	27	159	CJI97_004168	CJI97_004169	Intergenic	-	+	1220	1167	NA_NA_NA	NA_NA_NA	12_S12	B11221	B31	TRUE	CQ	TRUE	TRUE
1528	PGLS01000005_C_auris_B11221	48516	CTTTTTTTTTTTTTTTTTTTTTT	CTTTTTTTTTTTTTTTTTTTT	41.2938	NO	NO	TRUE	-2	98	5	19	10	9	43	24	19	CJI97_004175	CJI97_004176	Intergenic	-	+	2245	4590	NA_NA_NA	NA_NA_NA	12_S12	B11221	B31	TRUE	CQ	TRUE	TRUE
1529	PGLS01000005_C_auris_B11221	115970	CAAAAAAAAAAAAAAAAAAAAAAAA	CAAAAAAAAAAAAAAAAAAAAAA	34.1871	NO	YES	TRUE	-2	151	10	17	22	9	58	27	31	CJI97_004199	CJI97_004200	Intergenic	-	+	1615	239	NA_NA_NA	NA_SEC2_SEC2	12_S12	B11221	B31	TRUE	CQ	FALSE	TRUE
1530	PGLS01000005_C_auris_B11221	209153	GTTTTTTTTTTTTTTTTT	GTTTTTTTTTTTTTTTT	94.8711	NO	YES	TRUE	-1	173	21	8	39	26	94	29	65	CJI97_004235	CJI97_004236	Intergenic	-	+	15	3776	NA_TYE7_TYE7	NA_NA_NA	12_S12	B11221	B31	TRUE	CQ	TRUE	TRUE
1531	PGLS01000005_C_auris_B11221	212321	AGGGGG	AGGGGGG	228.396	YES	YES	TRUE	1	235	8	3	100	108	219	11	208	CJI97_004235	CJI97_004236	Intergenic	-	+	3183	608	NA_TYE7_TYE7	NA_NA_NA	12_S12	B11221	B31	TRUE	CQ	TRUE	TRUE
1532	PGLS01000005_C_auris_B11221	222163	CTTTTTTTTTTTTTTTTTTT	CTTTTTTTTTTTTTTTTT	68.33	NO	YES	TRUE	-2	170	19	10	24	29	82	29	53	CJI97_004239	CJI97_004240	Intergenic	+	+	1169	402	NA_NA_NA	NA_NA_NA	12_S12	B11221	B31	TRUE	CQ	TRUE	TRUE
1533	PGLS01000005_C_auris_B11221	239556	CTTTTTTTTTTTTTTTTTTTTTTT	CTTTTTTTTTTTTTTTTTTTTTT	24.6841	NO	NO	TRUE	-1	115	5	9	15	8	37	14	23	CJI97_004246	CJI97_004247	Intergenic	-	+	661	2030	NA_CHO2_CHO2	NA_NA_NA	12_S12	B11221	B31	TRUE	CQ	FALSE	FALSE
1534	PGLS01000005_C_auris_B11221	289376	CAAAAAAAAAAAAAAAAAAAA	CAAAAAAAAAAAAAAAAAA	143.664	NO	YES	TRUE	-2	196	20	6	20	59	105	26	79	CJI97_004268	CJI97_004269	Intergenic	-	-	1885	1328	NA_JEN2_NA	NA_NA_NA	12_S12	B11221	B31	TRUE	CQ	TRUE	TRUE
1535	PGLS01000005_C_auris_B11221	329200	GTTTTTTTTTTTTTTTTCTTTTTTTTTTT	GTTTTTTTTTTTTTTTCTTTTTTTTTTT	79.9116	NO	YES	TRUE	-1	135	9	9	14	37	69	18	51	CJI97_004288	CJI97_004289	Intergenic	-	+	89	732	NA_NA_FMC1	NA_IDH1_IDH1	12_S12	B11221	B31	TRUE	CQ	TRUE	TRUE
1536	PGLS01000005_C_auris_B11221	473544	CAAAAAAAAAAAAAAAAAAA	CAAAAAAAAAAAAAAAAAA	108.899	NO	YES	TRUE	-1	203	11	29	47	29	116	40	76	CJI97_004351	CJI97_004352	Intergenic	-	+	641	245	NA_NA_AMD1	NA_NA_NA	12_S12	B11221	B31	TRUE	CQ	TRUE	TRUE
1537	PGLS01000005_C_auris_B11221	496965	CTTTTTTTTTTTTTTTT	CTTTTTTTTTTTTTTT	133.204	NO	YES	TRUE	-1	194	6	19	68	45	138	25	113	CJI97_004362	CJI97_004363	Intergenic	-	-	455	1400	NA_SSD1_SSD1	NA_HYS2_POL31	12_S12	B11221	B31	TRUE	CQ	TRUE	TRUE
1538	PGLS01000005_C_auris_B11221	506539	TCTGCTGCTGCTGCTGCTGCTGCTGCTGCTG	TCTGCTGCTGCTGCTGCTGCTGCTGCTG	228.384	YES	YES	TRUE	-3	235	3	8	111	78	200	11	189	CJI97_004366	CJI97_004367	Intergenic	-	+	698	2493	NA_NA_NA	NA_NA_NA	12_S12	B11221	B31	TRUE	CQ	TRUE	TRUE
1539	PGLS01000005_C_auris_B11221	507522	GAAAAAAAAAAAAAAAA	GAAAAAAAAAAAAAAA	69.9667	NO	YES	TRUE	-1	201	5	48	72	2	127	53	74	CJI97_004366	CJI97_004367	Intergenic	-	+	1681	1510	NA_NA_NA	NA_NA_NA	12_S12	B11221	B31	TRUE	CQ	TRUE	TRUE
1540	PGLS01000005_C_auris_B11221	519211	T	A	51.6179	NO	NO	FALSE	0	67	12	3	5	21	41	15	26	CJI97_004371	CJI97_004372	Intergenic	+	+	165	3881	NA_PFK1_PFK1	NA_SFL2_MGA1	12_S12	B11221	B31	TRUE	CQ	FALSE	FALSE
1541	PGLS01000005_C_auris_B11221	522643	GAAAAAAAAAAAAAAAAAAA	GAAAAAAAAAAAAAAAAA	20.1157	NO	YES	TRUE	-2	158	9	18	36	1	64	27	37	CJI97_004371	CJI97_004372	Intergenic	+	+	3597	449	NA_PFK1_PFK1	NA_SFL2_MGA1	12_S12	B11221	B31	TRUE	CQ	FALSE	TRUE
1542	PGLS01000005_C_auris_B11221	527449	TAAAAAAAAAAAAAAAAAAAAAA	TAAAAAAAAAAAAAAAAAAAA	26.8033	NO	YES	TRUE	-2	132	5	13	37	1	56	18	38	CJI97_004372	CJI97_004373	Intergenic	+	-	2540	2540	NA_SFL2_MGA1	NA_NA_NOP19	12_S12	B11221	B31	TRUE	CQ	TRUE	TRUE
1543	PGLS01000005_C_auris_B11221	577001	GAAAAAAAAAAAAAAAAA	GAAAAAAAAAAAAAAAA	57.7298	NO	YES	TRUE	-1	177	14	14	31	22	81	28	53	CJI97_004396	CJI97_004397	Intergenic	+	+	565	607	NA_NA_NA	NA_GRF10_PHO2	12_S12	B11221	B31	TRUE	CQ	TRUE	TRUE
1544	PGLS01000005_C_auris_B11221	594659	ATTTTTTTTTTTTTTTTTT	ATTTTTTTTTTTTTTTTT	79.1093	NO	YES	TRUE	-1	160	6	6	38	43	93	12	81	CJI97_004404	CJI97_004405	Intergenic	-	+	571	1374	NA_NA_NA	NotInFile	12_S12	B11221	B31	TRUE	CQ	FALSE	TRUE
1545	PGLS01000005_C_auris_B11221	603856	TGGGGG	TGGGGGG	228.419	YES	YES	TRUE	1	245	4	1	114	110	229	5	224	CJI97_004407	CJI97_004408	Intergenic	-	-	106	1556	NA_NA_DNF3	NA_NA_NA	12_S12	B11221	B31	TRUE	CQ	TRUE	TRUE
1546	PGLS01000005_C_auris_B11221	673888	CAAAAAAAAAAAAAAAA	CAAAAAAAAAAAAAAA	166.24	NO	YES	TRUE	-1	222	9	16	87	54	166	25	141	CJI97_004441	CJI97_004442	Intergenic	+	+	3087	2009	NA_RHR2_GPP1	NA_NA_NA	12_S12	B11221	B31	TRUE	CQ	TRUE	TRUE
1547	PGLS01000005_C_auris_B11221	684884	CGGGGG	CGGGGGG	228.398	YES	YES	TRUE	1	202	4	2	99	75	180	6	174	CJI97_004445	CJI97_004446	Intergenic	-	+	89	3210	NA_ECM331_NA	NA_INT1_BUD4	12_S12	B11221	B31	TRUE	CQ	TRUE	TRUE
1548	PGLS01000005_C_auris_B11221	701349	GAAAAAAAAAAAAAAAA	GAAAAAAAAAAAAAAA	156.187	NO	YES	TRUE	-1	222	7	21	89	58	175	28	147	CJI97_004450	CJI97_004451	Intergenic	+	+	753	1577	NA_NA_NA	NA_NA_JSN1	12_S12	B11221	B31	TRUE	CQ	FALSE	TRUE
1549	PGLS01000005_C_auris_B11221	754107	TGGGG	TGGGGG	228.395	YES	YES	TRUE	1	168	2	4	78	42	126	6	120	CJI97_004475	NA	Gene	-	NA	409	NA	NA_PAM18_PAM18	NotInFile	12_S12	B11221	B31	TRUE	CQ	TRUE	TRUE
1550	PGLS01000005_C_auris_B11221	767830	CAAAAAAAAAAAAAAAAAAAAAAAAA	CAAAAAAAAAAAAAAAAAAAAAA	25.1109	NO	YES	TRUE	-3	130	5	25	18	6	54	30	24	CJI97_004483	CJI97_004484	Intergenic	+	+	1092	831	NA_NA_NA	NA_ZCF21_NA	12_S12	B11221	B31	TRUE	CQ	FALSE	TRUE
1551	PGLS01000005_C_auris_B11221	814099	TAAAAAAAAAAAAAAAAAAA	TAAAAAAAAAAAAAAAAAA	75.0212	NO	YES	TRUE	-1	188	9	15	43	38	105	24	81	CJI97_004504	CJI97_004505	Intergenic	-	+	1111	2503	NA_NA_CKI1	NA_NA_AHK1	12_S12	B11221	B31	TRUE	CQ	TRUE	TRUE
1552	PGLS01000005_C_auris_B11221	835200	GAAAAAAAAAAAAAAAAAAAAAAA	GAAAAAAAAAAAAAAAAAAAA	31.4286	NO	NO	TRUE	-3	108	3	14	14	6	37	17	20	CJI97_004512	CJI97_004513	Intergenic	-	-	269	35	NA_NA_NA	NA_NA_NA	12_S12	B11221	B31	TRUE	CQ	FALSE	FALSE
1553	PGLS01000005_C_auris_B11221	913702	AGGGGGGGG	AGGGGGGGGG	228.4	YES	YES	TRUE	1	184	1	6	102	22	131	7	124	CJI97_004542	CJI97_004543	Intergenic	+	+	3038	763	NA_NA_NA	NA_NA_NA	12_S12	B11221	B31	TRUE	CQ	TRUE	TRUE
1554	PGLS01000005_C_auris_B11221	949055	GTTTT	GTTT	94.3584	NO	NO	TRUE	-1	102	2	0	4	13	19	2	17	CJI97_004556	NA	Intergenic_CHRend	-	NA	224	NA	NA_NA_NA	NotInFile	12_S12	B11221	B31	TRUE	CQ	TRUE	TRUE
1555	PGLS01000006_C_auris_B11221	12911	GCCCCCC	GCCCCCCC	228.351	YES	YES	TRUE	1	143	3	4	63	48	118	7	111	CJI97_004558	CJI97_004559	Intergenic	+	+	146	4668	NA_NA_NA	NA_NA_NA	12_S12	B11221	B31	TRUE	CQ	TRUE	TRUE
1556	PGLS01000006_C_auris_B11221	79100	ATTTTTTTTTTTTTTTTTTTTT	ATTTTTTTTTTTTTTTTTTT	30.0233	NO	YES	TRUE	-2	201	15	9	9	45	78	24	54	CJI97_004581	CJI97_004582	Intergenic	-	-	1899	1314	NA_NA_NA	NA_CUP9_TOS8	12_S12	B11221	B31	TRUE	CQ	FALSE	TRUE
1557	PGLS01000006_C_auris_B11221	109969	GAAAAAAAAAAAAAAAAAAAAA	GAAAAAAAAAAAAAAAAAAAA	7.30269	NO	YES	TRUE	-1	120	9	19	22	0	50	28	22	CJI97_004594	CJI97_004595	Intergenic	-	+	1092	1764	NA_NA_NA	NA_NA_UTR4	12_S12	B11221	B31	TRUE	CQ	TRUE	FALSE
1558	PGLS01000006_C_auris_B11221	239694	CAAAAAAAAAAAAAA	CAAAAAAAAAAAAA	178.296	NO	YES	TRUE	-1	204	6	6	78	82	172	12	160	CJI97_004654	CJI97_004655	Intergenic	+	+	2136	109	NA_ARG3_ARG3	NA_HGT7_NA	12_S12	B11221	B31	TRUE	CQ	TRUE	TRUE
1559	PGLS01000006_C_auris_B11221	245553	GTTTTTTTTTTTTTTTTTTT	GTTTTTTTTTTTTTTTTTT	65.6121	NO	YES	TRUE	-1	147	15	22	8	28	73	37	36	CJI97_004657	CJI97_004658	Intergenic	-	-	1065	440	NA_GCN4_GCN4	NA_NA_UBX4	12_S12	B11221	B31	TRUE	CQ	FALSE	TRUE
1560	PGLS01000006_C_auris_B11221	251238	TCCCC	TCCCCC	228.397	YES	YES	TRUE	1	224	7	6	99	107	219	13	206	CJI97_004661	NA	Gene	-	NA	2486	NA	NA_MSH3_MSH3	NotInFile	12_S12	B11221	B31	TRUE	CQ	TRUE	TRUE
1561	PGLS01000006_C_auris_B11221	309733	CGGGG	CGGGGG	228.37	YES	YES	TRUE	1	212	11	3	95	93	202	14	188	CJI97_004681	NA	Gene	-	NA	1679	NA	NA_NA_OCA5	NotInFile	12_S12	B11221	B31	TRUE	CQ	TRUE	TRUE
1562	PGLS01000006_C_auris_B11221	338872	CAAAAAAAAAAAAAAAAAAAAAAAAAAA	CAAAAAAAAAAAAAAAAAAAAAAAAA	14.3951	NO	NO	TRUE	-2	118	13	5	5	12	35	18	17	CJI97_004691	CJI97_004692	Intergenic	+	+	1038	214	NA_RPS12_RPS12	NA_NA_NA	12_S12	B11221	B31	TRUE	CQ	FALSE	FALSE
1563	PGLS01000006_C_auris_B11221	347133	G	A	9.14484	NO	NO	FALSE	0	32	4	0	7	11	22	4	18	CJI97_004695	CJI97_004696	Intergenic	-	+	1423	318	NA_NA_NUD1	NA_NA_NGR1	12_S12	B11221	B31	TRUE	CQ	FALSE	FALSE
1564	PGLS01000006_C_auris_B11221	445679	GCCCCC	GCCCCCC	228.41	YES	YES	TRUE	1	209	2	3	94	99	198	5	193	CJI97_004744	NA	Gene	-	NA	1192	NA	NA_NA_MKT1	NotInFile	12_S12	B11221	B31	TRUE	CQ	TRUE	TRUE
1565	PGLS01000006_C_auris_B11221	448883	C	T	121.415	NO	NO	FALSE	0	30	0	0	3	7	10	0	10	CJI97_004744	CJI97_004745	Intergenic	-	-	2012	417	NA_NA_MKT1	NA_NA_COX10	12_S12	B11221	B31	TRUE	CQ	TRUE	TRUE
1566	PGLS01000006_C_auris_B11221	448902	C	T	111.375	NO	NO	FALSE	0	25	0	1	2	8	11	1	10	CJI97_004744	CJI97_004745	Intergenic	-	-	2031	398	NA_NA_MKT1	NA_NA_COX10	12_S12	B11221	B31	TRUE	CQ	TRUE	TRUE
1567	PGLS01000006_C_auris_B11221	491654	TCCCC	TCCCCC	228.391	YES	YES	TRUE	1	222	4	4	114	98	220	8	212	CJI97_004767	CJI97_004768	Intergenic	+	+	484	823	NotInFile	NotInFile	12_S12	B11221	B31	TRUE	CQ	TRUE	TRUE
1568	PGLS01000006_C_auris_B11221	495009	CTTTTTTTTTTTTTTTTT	CTTTTTTTTTTTTTTTT	82.9884	NO	YES	TRUE	-1	157	13	10	24	46	93	23	70	CJI97_004769	CJI97_004770	Intergenic	-	+	31	674	NotInFile	NotInFile	12_S12	B11221	B31	TRUE	CQ	TRUE	TRUE
1569	PGLS01000006_C_auris_B11221	507986	GTTTTTTTTTTTTTTT	GTTTTTTTTTTTTTT	58.8561	NO	NO	TRUE	-1	88	10	5	11	11	37	15	22	CJI97_004775	CJI97_004776	Intergenic	+	+	1228	308	NA_NA_NA	NA_WHI3_WHI3	12_S12	B11221	B31	TRUE	CQ	TRUE	TRUE
1570	PGLS01000006_C_auris_B11221	547506	GCCCC	GCCCCC	228.398	YES	YES	TRUE	1	232	7	3	111	104	225	10	215	CJI97_004795	CJI97_004796	Intergenic	-	+	1592	2176	NA_RPN7_RPN7	NA_NA_NA	12_S12	B11221	B31	TRUE	CQ	TRUE	TRUE
1571	PGLS01000006_C_auris_B11221	560397	TCCCC	TCCCCC	228.392	YES	YES	TRUE	1	246	5	8	114	109	236	13	223	CJI97_004801	NA	Gene	+	NA	1736	NA	NA_NA_SDD3	NotInFile	12_S12	B11221	B31	TRUE	CQ	TRUE	TRUE
1572	PGLS01000006_C_auris_B11221	664180	ATTTTTTTTTTTTTTTTTTTTTT	ATTTTTTTTTTTTTTTTTTTT	97.8264	NO	YES	TRUE	-2	186	9	7	50	42	108	16	92	CJI97_004844	CJI97_004845	Intergenic	-	+	1180	1714	NA_VAC8_VAC8	NA_NA_YSC84	12_S12	B11221	B31	TRUE	CQ	TRUE	TRUE
1573	PGLS01000006_C_auris_B11221	678751	TGGGGG	TGGGGGG	228.4	YES	YES	TRUE	1	235	5	2	109	96	212	7	205	CJI97_004850	CJI97_004851	Intergenic	-	-	988	195	NA_OPT1_OPT1	NA_RNR1_RNR1	12_S12	B11221	B31	TRUE	CQ	TRUE	TRUE
1574	PGLS01000006_C_auris_B11221	688331	GAAAAAAAAAAAAAAAAAAA	GAAAAAAAAAAAAAAAAAA	79.7934	NO	YES	TRUE	-1	188	16	14	36	29	95	30	65	CJI97_004855	CJI97_004856	Intergenic	-	+	178	394	NA_NA_NA	NA_NA_MUS81	12_S12	B11221	B31	TRUE	CQ	TRUE	TRUE
1575	PGLS01000006_C_auris_B11221	714460	TGGGGG	TGGGGGG	228.368	YES	YES	TRUE	1	210	6	10	99	86	201	16	185	CJI97_004869	CJI97_004870	Intergenic	-	-	4	4097	NA_NA_NA	NA_NA_NA	12_S12	B11221	B31	TRUE	CQ	TRUE	TRUE
1576	PGLS01000006_C_auris_B11221	756508	TAAAAAAAAAAAAAAAAAAAAAAAA	TAAAAAAAAAAAAAAAAAAAAAAA	21.7434	NO	YES	TRUE	-1	135	9	7	19	16	51	16	35	CJI97_004886	CJI97_004887	Intergenic	-	+	287	1084	NA_NA_UTP25	NA_NA_ICE2	12_S12	B11221	B31	TRUE	CQ	FALSE	TRUE
1577	PGLS01000006_C_auris_B11221	791187	GAAAAAAAAAAAAAAAAAAAAAA	GAAAAAAAAAAAAAAAAAAAA	66.5676	NO	YES	TRUE	-2	137	11	20	26	1	58	31	27	CJI97_004898	CJI97_004899	Intergenic	-	-	830	61	NA_SEC24_SEC24	NA_NA_NA	12_S12	B11221	B31	TRUE	CQ	FALSE	TRUE
1578	PGLS01000006_C_auris_B11221	844081	CAAAAAAAAAAAAAAAAAAAAAA	CAAAAAAAAAAAAAAAAAAAAA	18.038	NO	NO	TRUE	-1	153	11	12	14	11	48	23	25	CJI97_004915	CJI97_004916	Intergenic	+	+	275	318	NA_NA_NA	NA_NA_NA	12_S12	B11221	B31	TRUE	CQ	FALSE	FALSE
1579	PGLS01000006_C_auris_B11221	851033	ATTTTTTTTTTTTTTTTTTT	ATTTTTTTTTTTTTTTTTTTT	124.029	NO	YES	TRUE	1	177	8	12	33	25	78	20	58	CJI97_004918	CJI97_004919	Intergenic	-	+	916	596	NA_NA_NA	NA_NA_NA	12_S12	B11221	B31	TRUE	CQ	FALSE	TRUE
1580	PGLS01000006_C_auris_B11221	933097	TCCCCC	TCCCCCC	228.407	YES	YES	TRUE	1	240	6	5	112	108	231	11	220	CJI97_004957	CJI97_004958	Intergenic	+	+	553	148	NA_TRY2_NA	NA_NA_MMT1	12_S12	B11221	B31	TRUE	CQ	FALSE	TRUE
1581	PGLS01000006_C_auris_B11221	933972	CGGGG	CGGGGG	228.391	YES	YES	TRUE	1	234	5	4	101	113	223	9	214	CJI97_004958	NA	Gene	+	NA	727	NA	NA_NA_MMT1	NotInFile	12_S12	B11221	B31	TRUE	CQ	TRUE	TRUE
1582	PGLS01000006_C_auris_B11221	966657	CTTTTTTTTTTTTTTTTT	CTTTTTTTTTTTTTTTTTT	96.9622	NO	YES	TRUE	1	149	10	9	23	32	74	19	55	CJI97_004971	CJI97_004972	Intergenic	+	+	910	41	NA_CEX1_CEX1	NA_NA_NA	12_S12	B11221	B31	TRUE	CQ	TRUE	TRUE
1583	PGLS01000006_C_auris_B11221	996331	TC	T	228.323	YES	YES	TRUE	-1	105	2	5	28	57	92	7	85	CJI97_004980	NA	Intergenic_CHRend	-	NA	7073	NA	NA_NA_NA	NotInFile	12_S12	B11221	B31	TRUE	CQ	TRUE	TRUE
1584	PGLS01000006_C_auris_B11221	996332	C	T	4.38466	NO	NO	FALSE	0	8	0	0	2	1	3	0	3	CJI97_004980	NA	Intergenic_CHRend	-	NA	7074	NA	NA_NA_NA	NotInFile	12_S12	B11221	B31	TRUE	CQ	FALSE	FALSE
1585	PGLS01000006_C_auris_B11221	996409	GTTTT	GTTT	23.434	NO	NO	TRUE	-1	11	0	0	0	5	5	0	5	CJI97_004980	NA	Intergenic_CHRend	-	NA	7151	NA	NA_NA_NA	NotInFile	12_S12	B11221	B31	TRUE	CQ	FALSE	TRUE
1586	PGLS01000007_C_auris_B11221	56993	G	A	124.248	NO	NO	FALSE	0	35	1	0	9	7	17	1	16	CJI97_004999	CJI97_005000	Intergenic	-	+	350	1182	NotInFile	NA_SPE3_SPE3	12_S12	B11221	B31	TRUE	CQ	TRUE	TRUE
1587	PGLS01000007_C_auris_B11221	103572	C	A	80.9906	NO	NO	FALSE	0	32	2	1	4	10	17	3	14	CJI97_005023	CJI97_005024	Intergenic	-	+	206	2157	NA_NA_ATG3	NA_NA_NA	12_S12	B11221	B31	TRUE	CQ	TRUE	TRUE
1588	PGLS01000007_C_auris_B11221	119832	GCCCCC	GCCCCCC	228.389	YES	YES	TRUE	1	225	3	5	100	103	211	8	203	CJI97_005031	CJI97_005032	Intergenic	+	+	389	15	NA_ROT1_ROT1	NA_VPS27_VPS27	12_S12	B11221	B31	TRUE	CQ	TRUE	TRUE
1589	PGLS01000007_C_auris_B11221	153095	CTTTTTTTTTTTTTTTTTTTTTTTT	CTTTTTTTTTTTTTTTTTTTTT	84.9341	NO	YES	TRUE	-3	144	8	5	17	29	59	13	46	CJI97_005046	CJI97_005047	Intergenic	-	+	1666	803	NA_FGR22_NA	NA_NA_TPH3	12_S12	B11221	B31	TRUE	CQ	TRUE	FALSE
1590	PGLS01000007_C_auris_B11221	169722	A	T	7.31858	NO	NO	FALSE	0	34	6	2	8	5	21	8	13	CJI97_005051	CJI97_005052	Intergenic	+	+	33	169	NA_NA_NA	NA_SGT2_SGT2	12_S12	B11221	B31	TRUE	CQ	TRUE	TRUE
1591	PGLS01000007_C_auris_B11221	191453	GTTTTTTTTTTTTTTTTTT	GTTTTTTTTTTTTTTTT	97.2374	NO	YES	TRUE	-2	195	20	31	41	34	126	51	75	CJI97_005063	CJI97_005064	Intergenic	-	+	1440	186	NA_ELA1_ELA1	NotInFile	12_S12	B11221	B31	TRUE	CQ	TRUE	TRUE
1592	PGLS01000007_C_auris_B11221	251950	TGGGG	TGGGGG	228.413	YES	YES	TRUE	1	221	1	2	113	100	216	3	213	CJI97_005094	CJI97_005095	Intergenic	-	-	163	497	NA_NA_ERP3	NA_NA_MRPS35	12_S12	B11221	B31	TRUE	CQ	TRUE	TRUE
1593	PGLS01000007_C_auris_B11221	260326	GCCC	GCCCC	228.4	YES	YES	TRUE	1	215	5	3	91	104	203	8	195	CJI97_005099	NA	Gene	+	NA	84	NA	NA_NA_NUP133	NotInFile	12_S12	B11221	B31	TRUE	CQ	TRUE	TRUE
1594	PGLS01000007_C_auris_B11221	275612	CTTTTTTTTTTTTTTTTTT	CTTTTTTTTTTTTTTTTTTT	71.7187	NO	YES	TRUE	1	153	10	16	20	31	77	26	51	CJI97_005105	CJI97_005106	Intergenic	+	+	113	151	NA_BNA4_BNA4	NA_TIM44_TIM44	12_S12	B11221	B31	TRUE	CQ	TRUE	TRUE
1595	PGLS01000007_C_auris_B11221	282413	TGGGG	TGGGGG	228.371	YES	YES	TRUE	1	212	3	8	94	94	199	11	188	CJI97_005108	NA	Gene	+	NA	1236	NA	NA_HGT19_NA	NotInFile	12_S12	B11221	B31	TRUE	CQ	TRUE	TRUE
1596	PGLS01000007_C_auris_B11221	363169	ATTTTTTTTTTTTTT	ATTTTTTTTTTTTT	209.357	YES	YES	TRUE	-1	202	7	6	64	85	162	13	149	CJI97_005146	CJI97_005147	Intergenic	-	-	856	1169	NA_NA_NA	NA_NA_NA	12_S12	B11221	B31	TRUE	CQ	TRUE	TRUE
1597	PGLS01000007_C_auris_B11221	364978	GAAAAAAAAAAAAAAAAAAAA	GAAAAAAAAAAAAAAAAAA	41.429	NO	YES	TRUE	-2	142	9	13	44	1	67	22	45	CJI97_005147	CJI97_005148	Intergenic	-	+	278	3028	NA_NA_NA	NA_NA_NA	12_S12	B11221	B31	TRUE	CQ	FALSE	TRUE
1598	PGLS01000007_C_auris_B11221	401947	CTTTTTTTTTTTTTTTTTTTTTT	CTTTTTTTTTTTTTTTTTTTTT	32.9139	NO	YES	TRUE	-1	155	9	9	20	22	60	18	42	CJI97_005163	CJI97_005164	Intergenic	+	+	347	643	NA_AAH1_AAH1	NotInFile	12_S12	B11221	B31	TRUE	CQ	FALSE	TRUE
1599	PGLS01000007_C_auris_B11221	491105	CAAAAAAAAAAAAAAAAAA	CAAAAAAAAAAAAAAAAA	58.718	NO	YES	TRUE	-1	167	14	13	22	32	81	27	54	CJI97_005205	CJI97_005206	Intergenic	-	+	130	1633	NA_HMO1_HMO1	NA_MCT1_MCT1	12_S12	B11221	B31	TRUE	CQ	TRUE	TRUE
1600	PGLS01000007_C_auris_B11221	504373	GAAAAAAAAAAAAAAAAAAA	GAAAAAAAAAAAAAAAAAA	93.9658	NO	YES	TRUE	-1	160	3	21	40	15	79	24	55	CJI97_005211	CJI97_005212	Intergenic	-	+	135	2049	NA_NA_ALG14	NA_LSC2_LSC2	12_S12	B11221	B31	TRUE	CQ	TRUE	TRUE
1601	PGLS01000007_C_auris_B11221	574320	CTTTTTTTTTTTTTTTTTTTTT	CTTTTTTTTTTTTTTTTTTTT	51.5787	NO	YES	TRUE	-1	160	14	19	23	23	79	33	46	CJI97_005250	CJI97_005251	Intergenic	-	+	1072	2910	NA_YTA6_SAP1	NA_NA_NA	12_S12	B11221	B31	TRUE	CQ	TRUE	FALSE
1602	PGLS01000007_C_auris_B11221	580110	TGGG	TGGGG	228.388	YES	YES	TRUE	1	229	7	7	99	94	207	14	193	CJI97_005252	CJI97_005253	Intergenic	-	+	336	1093	NA_NA_NA	NA_NA_CAJ1	12_S12	B11221	B31	TRUE	CQ	TRUE	TRUE
1603	PGLS01000007_C_auris_B11221	605497	CTTTTTTTTTTTTTTTTTTTTT	CTTTTTTTTTTTTTTTTTTTT	40.0195	NO	YES	TRUE	-1	179	13	13	11	32	69	26	43	CJI97_005265	CJI97_005266	Intergenic	-	-	1100	597	NA_MRS4_MRS4	NA_NA_NA	12_S12	B11221	B31	TRUE	CQ	FALSE	FALSE
1604	PGLS01000007_C_auris_B11221	638340	CTTTTTTTTTTTTTTTTTTTTT	CTTTTTTTTTTTTTTTTTTT	58.7181	NO	NO	TRUE	-2	132	7	3	11	28	49	10	39	CJI97_005283	CJI97_005284	Intergenic	-	+	1123	3426	NA_MET4_MET4	NA_PYC2_PYC2	12_S12	B11221	B31	TRUE	CQ	TRUE	TRUE
1605	PGLS01000007_C_auris_B11221	704989	G	A	112.069	NO	NO	FALSE	0	48	1	2	11	14	28	3	25	CJI97_005306	CJI97_005307	Intergenic	-	+	274	4427	NA_NA_PIS1	NA_SHM2_SHM2	12_S12	B11221	B31	TRUE	CQ	TRUE	TRUE
1606	PGLS01000007_C_auris_B11221	708690	TAAAAAAAAAAAAAAAAAAAAAAA	TAAAAAAAAAAAAAAAAAAAAA	64.6485	NO	YES	TRUE	-2	132	4	14	27	7	52	18	34	CJI97_005306	CJI97_005307	Intergenic	-	+	3975	726	NA_NA_PIS1	NA_SHM2_SHM2	12_S12	B11221	B31	TRUE	CQ	TRUE	FALSE
1607	PGLS01000007_C_auris_B11221	714040	GTTTTTTTTTTTTT	GTTTTTTTTTTTT	213.289	YES	YES	TRUE	-1	218	10	7	73	92	182	17	165	CJI97_005308	CJI97_005309	Intergenic	+	-	1204	870	NA_GLK1_GLK1	NA_NA_NA	12_S12	B11221	B31	TRUE	CQ	TRUE	TRUE
1608	PGLS01000007_C_auris_B11221	720731	TAAAAAAAAAAAAAAAAAAAAAAAAAAAA	TAAAAAAAAAAAAAAAAAAAAAAAAAA	103.829	NO	YES	TRUE	-2	144	10	9	16	19	54	19	35	CJI97_005312	CJI97_005313	Intergenic	-	-	287	1367	NA_ERG251_NA	NA_CPA1_CPA1	12_S12	B11221	B31	TRUE	CQ	TRUE	TRUE
1609	PGLS01000007_C_auris_B11221	738993	CTTTTTTTTTTTTTTTTTT	CTTTTTTTTTTTTTTTTT	53.8137	NO	YES	TRUE	-1	151	12	5	9	36	62	17	45	CJI97_005319	CJI97_005320	Intergenic	-	-	239	131	NA_NHP6A_NHP6A	NA_NA_PBY1	12_S12	B11221	B31	TRUE	CQ	FALSE	TRUE
1610	PGLS01000007_C_auris_B11221	753314	TAAAAAAAAAAAAAAAAAAAAA	TAAAAAAAAAAAAAAAAAAAA	33.6576	NO	YES	TRUE	-1	186	19	30	25	20	94	49	45	CJI97_005326	CJI97_005327	Intergenic	-	+	1011	388	NA_APM1_APM1	NA_PGA4_GAS5	12_S12	B11221	B31	TRUE	CQ	FALSE	TRUE
1611	PGLS01000007_C_auris_B11221	785495	GTTTTTTTTTTTTTTTTTTT	GTTTTTTTTTTTTTTTTT	15.4188	NO	YES	TRUE	-2	152	12	21	3	22	58	33	25	CJI97_005342	CJI97_005343	Intergenic	+	+	3158	256	NA_SMT3_SMT3	NA_PSP1_PSP1	12_S12	B11221	B31	TRUE	CQ	FALSE	FALSE
1612	PGLS01000007_C_auris_B11221	858197	CTTTTTTTTTTTTTTTTTTTTTTTTT	CTTTTTTTTTTTTTTTTTTTTTTT	4.08171	NO	YES	TRUE	-2	147	18	12	17	14	61	30	31	CJI97_005377	CJI97_005378	Intergenic	-	+	2386	120	NA_NA_NA	NA_NA_NA	12_S12	B11221	B31	TRUE	CQ	FALSE	TRUE
1613	PGLS01000007_C_auris_B11221	890654	CGGGG	CGGGGG	228.387	YES	YES	TRUE	1	229	2	6	108	105	221	8	213	CJI97_005393	CJI97_005394	Intergenic	+	-	188	121	NA_YDC1_YDC1	NA_MSH2_MSH2	12_S12	B11221	B31	TRUE	CQ	TRUE	TRUE
1614	PGLS01000007_C_auris_B11221	899487	TGGGG	TGGGGG	228.288	YES	YES	TRUE	1	186	3	16	59	58	136	19	117	CJI97_005397	CJI97_005398	Intergenic	-	-	60	1169	NA_AUR1_AUR1	NA_NA_NA	12_S12	B11221	B31	TRUE	CQ	TRUE	TRUE
1615	PGLS01000007_C_auris_B11221	970970	C	G	16.5166	NO	NO	FALSE	0	14	0	0	4	3	7	0	7	CJI97_005427	NA	Gene	+	NA	1163	NA	NA_CAP1_YAP1	NotInFile	12_S12	B11221	B31	TRUE	CQ	FALSE	FALSE
1616	PGLS01000007_C_auris_B11221	1009325	TAAAAAAAAAAAAAAAA	TAAAAAAAAAAAAAAA	30.6111	NO	NO	TRUE	-1	74	9	4	11	4	28	13	15	CJI97_005442	CJI97_005443	Intergenic	+	+	336	2603	NA_SUN41_SUN4	NA_CAN2_CAN1	12_S12	B11221	B31	TRUE	CQ	FALSE	TRUE
1617	PGLS01000007_C_auris_B11221	1009660	GAAAAAAAAAAAAAAAAAAAAAA	GAAAAAAAAAAAAAAAAAAAA	16.1485	NO	YES	TRUE	-2	125	7	23	24	0	54	30	24	CJI97_005442	CJI97_005443	Intergenic	+	+	671	2268	NA_SUN41_SUN4	NA_CAN2_CAN1	12_S12	B11221	B31	TRUE	CQ	FALSE	TRUE
1618	PGLS01000007_C_auris_B11221	1026255	ACC	ACCC	228.406	YES	YES	TRUE	1	210	2	4	87	100	193	6	187	CJI97_005450	CJI97_005451	Intergenic	+	+	144	388	NA_SRV2_SRV2	NA_YDJ1_YDJ1	12_S12	B11221	B31	TRUE	CQ	TRUE	TRUE
1619	PGLS01000007_C_auris_B11221	1051753	TAAAAAAAAAAAAAAAAAAAAA	TAAAAAAAAAAAAAAAAAAA	47.8513	NO	YES	TRUE	-2	191	6	23	31	29	89	29	60	CJI97_005463	CJI97_005464	Intergenic	+	+	2472	256	NA_SUR7_SUR7	NA_PTK2_PTK2	12_S12	B11221	B31	TRUE	CQ	TRUE	TRUE
1620	PGLS01000007_C_auris_B11221	1085177	CGGGG	CGGGGG	228.384	YES	YES	TRUE	1	238	5	6	98	117	226	11	215	CJI97_005475	CJI97_005476	Intergenic	+	+	6	678	NA_NA_PCC1	NA_NA_NA	12_S12	B11221	B31	TRUE	CQ	TRUE	TRUE
1621	PGLS01000007_C_auris_B11221	1167587	CCTACTACTACTACTACTACTACTACTACTACTACTACTACTACTACTACTACTACTACTACTACTACTACTACTACTACTACTACTAC	CCTACTACTACTACTACTACTACTACTACTACTACTACTACTACTACTACTACTACTACTACTACTACTACTACTACTACTACTAC	192.906	NO	NO	TRUE	-3	111	10	15	15	7	47	25	22	CJI97_005509	CJI97_005510	Intergenic	-	-	105	162	NA_UTP18_UTP18	NA_NA_LOS1	12_S12	B11221	B31	TRUE	CQ	TRUE	TRUE
1622	PGLS01000007_C_auris_B11221	1173703	CAAAAAAAAAAAAAAAAAAAA	CAAAAAAAAAAAAAAAAAA	104.464	NO	YES	TRUE	-2	169	15	20	38	8	81	35	46	CJI97_005510	CJI97_005511	Intergenic	-	-	2988	2041	NA_NA_LOS1	NA_NA_NA	12_S12	B11221	B31	TRUE	CQ	FALSE	FALSE
1623	PGLS01000007_C_auris_B11221	1177706	ATTTTTTTTTTTTTTTTTT	ATTTTTTTTTTTTTTTT	141.956	NO	YES	TRUE	-2	178	8	12	54	36	110	20	90	CJI97_005511	CJI97_005512	Intergenic	-	+	856	3358	NA_NA_NA	NA_NRG1_NRG2	12_S12	B11221	B31	TRUE	CQ	FALSE	FALSE
1624	PGLS01000007_C_auris_B11221	1180527	TAAAAAAAAAAAAAAAAAAAAAA	TAAAAAAAAAAAAAAAAAAAAA	32.5985	NO	YES	TRUE	-1	169	6	17	15	20	58	23	35	CJI97_005511	CJI97_005512	Intergenic	-	+	3677	537	NA_NA_NA	NA_NRG1_NRG2	12_S12	B11221	B31	TRUE	CQ	FALSE	TRUE
1625	PGLS01000007_C_auris_B11221	1195165	TAAAAAAAAAAAAAAAAAAAAAA	TAAAAAAAAAAAAAAAAAAAA	43.4258	NO	YES	TRUE	-2	119	10	10	26	8	54	20	34	CJI97_005516	NA	Gene	-	NA	277	NA	NA_NA_NA	NotInFile	12_S12	B11221	B31	TRUE	CQ	FALSE	TRUE
1626	PGLS01000007_C_auris_B11221	1290253	CGGG	CGGGG	228.4	YES	YES	TRUE	1	231	3	4	114	107	228	7	221	CJI97_005567	CJI97_005568	Intergenic	+	+	239	478	NA_NA_RFT1	NA_NA_NA	12_S12	B11221	B31	TRUE	CQ	FALSE	TRUE
1627	PGLS01000007_C_auris_B11221	1379917	C	T	9.7292	NO	NO	FALSE	0	65	0	16	14	13	43	16	27	CJI97_005607	CJI97_005608	Intergenic	-	+	689	708	NA_NA_FSF1	NA_PPT2_PPT2	12_S12	B11221	B31	TRUE	CQ	FALSE	TRUE
1628	PGLS01000007_C_auris_B11221	1379932	G	T	10.729	NO	NO	FALSE	0	53	3	12	9	10	34	15	19	CJI97_005607	CJI97_005608	Intergenic	-	+	704	693	NA_NA_FSF1	NA_PPT2_PPT2	12_S12	B11221	B31	TRUE	CQ	TRUE	TRUE
1629	PGLS01000007_C_auris_B11221	1396646	CGGG	CGGGG	228.391	YES	YES	TRUE	1	226	6	3	102	96	207	9	198	CJI97_005615	CJI97_005616	Intergenic	+	-	1038	3002	NA_NA_NA	NotInFile	12_S12	B11221	B31	TRUE	CQ	TRUE	TRUE
1630	PGLS01000007_C_auris_B11221	1397239	CTTTTTTTTTTTTTTTTTCTTTTTTTTTTTTT	CTTTTTTTTTTTTTTTTCTTTTTTTTTTTTT	26.4986	NO	YES	TRUE	-1	149	14	14	12	25	65	28	37	CJI97_005615	CJI97_005616	Intergenic	+	-	1631	2409	NA_NA_NA	NotInFile	12_S12	B11221	B31	TRUE	CQ	FALSE	TRUE
1631	PGLS01000007_C_auris_B11221	1426768	ATTTTTTTTTTTTTTTTT	ATTTTTTTTTTTTTTTT	43.7178	NO	YES	TRUE	-1	139	14	7	12	19	52	21	31	CJI97_005625	CJI97_005626	Intergenic	+	-	445	159	NA_NA_NA	NA_NA_NA	12_S12	B11221	B31	TRUE	CQ	FALSE	TRUE
1632	PGLS01000011_C_auris_B11221	4	AGTA	AGTATGTGAAGTA	53.223	NO	NO	TRUE	9	22	4	0	9	0	13	4	9	NA	CJI97_005648	Intergenic_CHRstart	NA	+	NA	3286	NotInFile	NA_DAL9_NA	12_S12	B11221	B31	TRUE	CQ	TRUE	TRUE
1633	PGLS01000016_C_auris_B11221	4	GAC	GACCCAGAC	3.22223	NO	NO	TRUE	6	4	0	0	2	0	2	0	2	NA	CJI97_005681	Intergenic_CHRstart	NA	-	NA	7963	NotInFile	NotInFile	12_S12	B11221	B31	TRUE	CQ	FALSE	FALSE
1634	PGLS01000016_C_auris_B11221	16	GAAA	GAAAA	41.4148	NO	NO	TRUE	1	7	0	0	3	0	3	0	3	NA	CJI97_005681	Intergenic_CHRstart	NA	-	NA	7951	NotInFile	NotInFile	12_S12	B11221	B31	TRUE	CQ	TRUE	TRUE
1635	PGLS01000016_C_auris_B11221	36	GAAAA	GAAA	126.416	NO	NO	TRUE	-1	15	0	0	10	1	11	0	11	NA	CJI97_005681	Intergenic_CHRstart	NA	-	NA	7931	NotInFile	NotInFile	12_S12	B11221	B31	TRUE	CQ	TRUE	TRUE
1636	PGLS01000001_C_auris_B11221	49137	CTTTTTTTTTTTTTTTTTTTTTT	CTTTTTTTTTTTTTTTTTTTT	8.88567	NO	NO	TRUE	-2	115	10	13	8	11	42	23	19	CJI97_000014	CJI97_000015	Intergenic	-	-	313	1102	NA_NA_NA	NA_NA_NA	13_S13	B11221	B31	FALSE	CQ	FALSE	TRUE
1637	PGLS01000001_C_auris_B11221	131390	GCCCC	GCCCCC	228.42	YES	YES	TRUE	1	212	3	0	103	99	205	3	202	CJI97_000049	NA	Gene	+	NA	2252	NA	NA_NA_NA	NotInFile	13_S13	B11221	B31	FALSE	CQ	TRUE	TRUE
1638	PGLS01000001_C_auris_B11221	135381	TCCCC	TCCCCC	228.376	YES	YES	TRUE	1	249	11	2	108	109	230	13	217	CJI97_000050	NA	Gene	+	NA	3200	NA	NA_DOT1_DOT1	NotInFile	13_S13	B11221	B31	FALSE	CQ	TRUE	TRUE
1639	PGLS01000001_C_auris_B11221	145302	CTTTTTTTTTTTTTTTTTTT	CTTTTTTTTTTTTTTTTTT	74.6425	NO	YES	TRUE	-1	185	15	29	35	24	103	44	59	CJI97_000055	CJI97_000056	Intergenic	-	-	514	425	NA_KRE9_KRE9	NA_NA_NA	13_S13	B11221	B31	FALSE	CQ	FALSE	TRUE
1640	PGLS01000001_C_auris_B11221	166309	GTTTTTTTTTTTTTTTTTTTT	GTTTTTTTTTTTTTTTTTTT	47.5687	NO	YES	TRUE	-1	156	17	23	35	18	93	40	53	CJI97_000066	CJI97_000067	Intergenic	-	-	113	799	NA_LTE1_LTE1	NA_NA_SLX9	13_S13	B11221	B31	FALSE	CQ	FALSE	TRUE
1641	PGLS01000001_C_auris_B11221	184908	AGGGGGG	AGGGGGGG	228.382	YES	YES	TRUE	1	221	5	5	94	93	197	10	187	CJI97_000076	CJI97_000077	Intergenic	-	-	682	1218	NA_NA_NA	NA_LSP1_PIL1	13_S13	B11221	B31	FALSE	CQ	TRUE	TRUE
1642	PGLS01000001_C_auris_B11221	190348	TCCCCC	TCCCCCC	228.389	YES	YES	TRUE	1	245	6	4	95	119	224	10	214	CJI97_000078	CJI97_000079	Intergenic	+	+	569	1323	NA_NA_NA	NA_RTS1_RTS1	13_S13	B11221	B31	FALSE	CQ	TRUE	TRUE
1643	PGLS01000001_C_auris_B11221	217658	ATTTTTTTTTTTTTTTTTT	ATTTTTTTTTTTTTTTTT	95.0551	NO	YES	TRUE	-1	147	4	11	34	21	70	15	55	CJI97_000091	CJI97_000092	Intergenic	-	+	819	175	NA_NA_NA	NA_CDC46_MCM5	13_S13	B11221	B31	FALSE	CQ	FALSE	TRUE
1644	PGLS01000001_C_auris_B11221	238177	ATTTTTTTTTTTTTTTTTT	ATTTTTTTTTTTTTTTTT	91.9608	NO	YES	TRUE	-1	180	18	10	28	52	108	28	80	CJI97_000097	CJI97_000098	Intergenic	-	+	319	730	NA_DYN1_DYN1	NA_NA_SAL1	13_S13	B11221	B31	FALSE	CQ	TRUE	TRUE
1645	PGLS01000001_C_auris_B11221	238389	CAAAAAAAAAAAAAAA	CAAAAAAAAAAAAAA	165.142	NO	YES	TRUE	-1	212	23	11	69	66	169	34	135	CJI97_000097	CJI97_000098	Intergenic	-	+	531	518	NA_DYN1_DYN1	NA_NA_SAL1	13_S13	B11221	B31	FALSE	CQ	TRUE	TRUE
1646	PGLS01000001_C_auris_B11221	242208	AGGGGG	AGGGGGG	228.405	YES	YES	TRUE	1	204	2	5	98	90	195	7	188	CJI97_000099	NA	Gene	+	NA	816	NA	NA_PMS1_PMS1	NotInFile	13_S13	B11221	B31	FALSE	CQ	TRUE	TRUE
1647	PGLS01000001_C_auris_B11221	362594	TAAAAAAAAAAAAA	TAAAAAAAAAAAAAA	190.199	NO	YES	TRUE	1	174	12	7	54	35	108	19	89	CJI97_000159	CJI97_000160	Intergenic	-	-	312	469	NA_NA_MRPL31	NA_NA_NA	13_S13	B11221	B31	FALSE	CQ	TRUE	TRUE
1648	PGLS01000001_C_auris_B11221	364946	ATTTTTTTTTTTTTTTTTTTTTTT	ATTTTTTTTTTTTTTTTTTTT	31.4778	NO	NO	TRUE	-3	138	3	9	5	11	28	12	16	CJI97_000160	CJI97_000161	Intergenic	-	-	1506	1256	NA_NA_NA	NA_NA_NA	13_S13	B11221	B31	FALSE	CQ	FALSE	FALSE
1649	PGLS01000001_C_auris_B11221	384079	ATCCAAACCTC	ATC	228.239	YES	YES	TRUE	-8	243	14	15	103	107	239	29	210	CJI97_000167	NA	Gene	-	NA	1034	NA	NA_CDR1_PDR5	NotInFile	13_S13	B11221	B31	FALSE	CQ	FALSE	FALSE
1650	PGLS01000001_C_auris_B11221	489845	GAAAAAAAAAAAAAAAAAAAAA	GAAAAAAAAAAAAAAAAAAAA	25.536	NO	YES	TRUE	-1	190	9	28	40	13	90	37	53	CJI97_000214	CJI97_000215	Intergenic	-	+	637	1975	NA_NA_NA	NotInFile	13_S13	B11221	B31	FALSE	CQ	TRUE	TRUE
1651	PGLS01000001_C_auris_B11221	580048	GAAAAAAAAAAAAAAAAA	GAAAAAAAAAAAAAAAA	56.5689	NO	YES	TRUE	-1	200	6	64	53	4	127	70	57	CJI97_000263	CJI97_000264	Intergenic	+	+	913	170	NA_VCX1_VCX1	NA_PCL2_PCL2	13_S13	B11221	B31	FALSE	CQ	TRUE	TRUE
1652	PGLS01000001_C_auris_B11221	614687	GAAAAAAAAAAAAAAAAAAAA	GAAAAAAAAAAAAAAAAAAA	4.9916	NO	YES	TRUE	-1	140	16	19	25	0	60	35	25	CJI97_000286	CJI97_000287	Intergenic	-	+	34	1014	NA_CMK1_TDA1	NA_MAK21_MAK21	13_S13	B11221	B31	FALSE	CQ	FALSE	FALSE
1653	PGLS01000001_C_auris_B11221	751037	ATTTTTTTTTTTTTTTTTTTTT	ATTTTTTTTTTTTTTTTTTT	11.5342	NO	NO	TRUE	-2	117	8	11	2	21	42	19	23	CJI97_000354	CJI97_000355	Intergenic	-	+	303	213	NA_MLC1_MLC1	NA_SMC5_SMC5	13_S13	B11221	B31	FALSE	CQ	TRUE	FALSE
1654	PGLS01000001_C_auris_B11221	853218	GCC	GCCC	228.405	YES	YES	TRUE	1	247	4	2	119	117	242	6	236	CJI97_000402	NA	Gene	-	NA	1113	NA	NA_NA_NA	NotInFile	13_S13	B11221	B31	FALSE	CQ	TRUE	TRUE
1655	PGLS01000001_C_auris_B11221	853522	TTGCTGCTGCTGCTGCTGCTGCTGCTGCTGCTGCTGCTGCTG	TTGCTGCTGCTGCTGCTGCTGCTGCTGCTGCTGCTGCTG	228.321	YES	YES	TRUE	-3	235	7	5	60	52	124	12	112	CJI97_000402	NA	Gene	-	NA	809	NA	NA_NA_NA	NotInFile	13_S13	B11221	B31	FALSE	CQ	TRUE	TRUE
1656	PGLS01000001_C_auris_B11221	854358	CGGGG	CGGGGG	228.368	YES	YES	TRUE	1	139	3	4	50	62	119	7	112	CJI97_000402	CJI97_000403	Intergenic	-	-	27	1442	NA_NA_NA	NA_NA_NA	13_S13	B11221	B31	FALSE	CQ	TRUE	TRUE
1657	PGLS01000001_C_auris_B11221	903858	TCCCCC	TCCCCCC	175.419	NO	NO	TRUE	1	70	1	0	1	43	45	1	44	CJI97_000423	CJI97_000424	Intergenic	+	+	2678	5552	NA_NA_OTU2	NA_CYC3_CYC3	13_S13	B11221	B31	FALSE	CQ	TRUE	TRUE
1658	PGLS01000001_C_auris_B11221	926052	GAAAAAAAAAAAAAAAAAA	GAAAAAAAAAAAAAAAAA	43.6118	NO	YES	TRUE	-1	200	8	53	57	2	120	61	59	CJI97_000432	CJI97_000433	Intergenic	-	+	420	1606	NotInFile	NA_SPE2_SPE2	13_S13	B11221	B31	FALSE	CQ	FALSE	TRUE
1659	PGLS01000001_C_auris_B11221	956874	GAAAAAAAAAAAAAAAAAAAAAAAAAA	GAAAAAAAAAAAAAAAAAAAAAAAA	6.39039	NO	NO	TRUE	-2	119	7	11	18	0	36	18	18	CJI97_000440	CJI97_000441	Intergenic	+	-	2981	811	NA_AGA1_NA	NA_NA_NA	13_S13	B11221	B31	FALSE	CQ	FALSE	FALSE
1660	PGLS01000001_C_auris_B11221	957272	ATTTTTTTTTTTTTTTTTTTTTTTTTTTT	ATTTTTTTTTTTTTTTTTTTTTTTTTTTTTT	8.43883	NO	NO	TRUE	2	53	1	6	5	5	17	7	10	CJI97_000440	CJI97_000441	Intergenic	+	-	3379	413	NA_AGA1_NA	NA_NA_NA	13_S13	B11221	B31	FALSE	CQ	FALSE	FALSE
1661	PGLS01000001_C_auris_B11221	1012098	TAAAAAAAAAAAAAAAAAAA	TAAAAAAAAAAAAAAAAA	54.9694	NO	YES	TRUE	-2	176	14	33	31	18	96	47	49	CJI97_000461	CJI97_000462	Intergenic	-	-	1112	1103	NA_NA_NA	NA_GLC7_GLC7	13_S13	B11221	B31	FALSE	CQ	FALSE	FALSE
1662	PGLS01000001_C_auris_B11221	1014392	GCCCC	GCCCCC	228.372	YES	YES	TRUE	1	187	4	2	59	73	138	6	132	CJI97_000462	CJI97_000463	Intergenic	-	+	205	1393	NA_GLC7_GLC7	NA_NA_VFA1	13_S13	B11221	B31	FALSE	CQ	TRUE	TRUE
1663	PGLS01000001_C_auris_B11221	1014499	CAAAAAAAAAAAAAAAAAAAAA	CAAAAAAAAAAAAAAAAAAA	14.5004	NO	NO	TRUE	-2	118	3	5	12	17	37	8	29	CJI97_000462	CJI97_000463	Intergenic	-	+	312	1286	NA_GLC7_GLC7	NA_NA_VFA1	13_S13	B11221	B31	FALSE	CQ	FALSE	TRUE
1664	PGLS01000001_C_auris_B11221	1018610	CTTTTTTTTTTTTTTTTTT	CTTTTTTTTTTTTTTTTT	107.501	NO	YES	TRUE	-1	169	4	18	56	28	106	22	84	CJI97_000465	CJI97_000466	Intergenic	-	+	53	1200	NA_ARO2_ARO2	NA_NA_NA	13_S13	B11221	B31	FALSE	CQ	TRUE	TRUE
1665	PGLS01000001_C_auris_B11221	1029427	GAAAAAAAAAAAAAAAAAA	GAAAAAAAAAAAAAAAAA	32.548	NO	YES	TRUE	-1	166	15	29	34	3	81	44	37	CJI97_000469	CJI97_000470	Intergenic	-	-	582	115	NA_KGD2_KGD2	NotInFile	13_S13	B11221	B31	FALSE	CQ	TRUE	TRUE
1666	PGLS01000001_C_auris_B11221	1048933	C	T	20.632	NO	NO	FALSE	0	24	3	3	1	8	15	6	9	CJI97_000478	CJI97_000479	Intergenic	+	+	129	750	NA_OFR1_NA	NA_CDR4_NA	13_S13	B11221	B31	FALSE	CQ	FALSE	FALSE
1667	PGLS01000001_C_auris_B11221	1086208	TAAAAAAAAAAAAAAAAAAAAAAAA	TAAAAAAAAAAAAAAAAAAAAAA	83.8045	NO	YES	TRUE	-2	136	5	9	28	22	64	14	50	CJI97_000492	CJI97_000493	Intergenic	+	+	1099	316	NA_MYO2_MYO2	NA_NA_NA	13_S13	B11221	B31	FALSE	CQ	TRUE	FALSE
1668	PGLS01000001_C_auris_B11221	1115765	GCCCCCC	GCCCCCCC	228.366	YES	YES	TRUE	1	231	6	5	95	112	218	11	207	CJI97_000505	CJI97_000506	Intergenic	-	+	1726	1262	NA_INP51_INP51	NA_NA_NA	13_S13	B11221	B31	FALSE	CQ	TRUE	TRUE
1669	PGLS01000001_C_auris_B11221	1116762	T	G	77.0836	NO	NO	FALSE	0	61	3	0	8	9	20	3	17	CJI97_000505	CJI97_000506	Intergenic	-	+	2723	265	NA_INP51_INP51	NA_NA_NA	13_S13	B11221	B31	FALSE	CQ	TRUE	TRUE
1670	PGLS01000001_C_auris_B11221	1138658	GAAAAAAAAAAAAAAAAAAAAAAAAAA	GAAAAAAAAAAAAAAAAAAAAAAAA	30.772	NO	NO	TRUE	-2	91	3	5	16	1	25	8	17	CJI97_000512	CJI97_000513	Intergenic	+	+	437	3586	NA_FEN12_ELO3	NA_NA_NA	13_S13	B11221	B31	FALSE	CQ	FALSE	FALSE
1671	PGLS01000001_C_auris_B11221	1231536	ACCCCCC	ACCCCCCC	228.378	YES	YES	TRUE	1	248	11	5	105	117	238	16	222	CJI97_000558	CJI97_000559	Intergenic	-	+	873	7	NA_NA_TVP38	NA_NA_NA	13_S13	B11221	B31	FALSE	CQ	TRUE	TRUE
1672	PGLS01000001_C_auris_B11221	1277369	TGGG	TGGGG	228.391	YES	YES	TRUE	1	186	1	5	64	78	148	6	142	CJI97_000583	CJI97_000584	Intergenic	-	-	490	632	NA_NA_NA	NA_HGT16_NA	13_S13	B11221	B31	FALSE	CQ	TRUE	TRUE
1673	PGLS01000001_C_auris_B11221	1306545	GGCTGCTGCTGCTGCTGCTGCT	GGCTGCTGCTGCTGCTGCT	228.304	YES	YES	TRUE	-3	229	9	11	85	82	187	20	167	CJI97_000595	CJI97_000596	Intergenic	+	+	1442	102	NA_NA_NA	NA_NA_NA	13_S13	B11221	B31	FALSE	CQ	TRUE	TRUE
1674	PGLS01000001_C_auris_B11221	1312916	TGGGGG	TGGGGGG	228.405	YES	YES	TRUE	1	241	3	5	119	106	233	8	225	CJI97_000598	NA	Gene	+	NA	1182	NA	NA_NA_YPK3	NotInFile	13_S13	B11221	B31	FALSE	CQ	TRUE	TRUE
1675	PGLS01000001_C_auris_B11221	1328667	ATTTTTTTTTTTTTTTTTTTTTTTTTTTT	ATTTTTTTTTTTTTTTTTTTTTTTTTT	76.9196	NO	NO	TRUE	-2	91	2	11	17	15	45	13	32	CJI97_000607	CJI97_000608	Intergenic	+	+	579	385	NA_RPS14B_RPS14B	NA_NA_NA	13_S13	B11221	B31	FALSE	CQ	TRUE	FALSE
1676	PGLS01000001_C_auris_B11221	1343829	C	T	29.0419	NO	NO	FALSE	0	17	1	0	4	6	11	1	10	CJI97_000612	CJI97_000613	Intergenic	-	+	762	770	NA_BPH1_BPH1	NA_NA_UBP12	13_S13	B11221	B31	FALSE	CQ	FALSE	TRUE
1677	PGLS01000001_C_auris_B11221	1343849	G	T	28.8379	NO	NO	FALSE	0	17	3	0	0	9	12	3	9	CJI97_000612	CJI97_000613	Intergenic	-	+	782	750	NA_BPH1_BPH1	NA_NA_UBP12	13_S13	B11221	B31	FALSE	CQ	FALSE	FALSE
1678	PGLS01000001_C_auris_B11221	1343857	C	T	6.79061	NO	NO	FALSE	0	16	2	0	2	8	12	2	10	CJI97_000612	CJI97_000613	Intergenic	-	+	790	742	NA_BPH1_BPH1	NA_NA_UBP12	13_S13	B11221	B31	FALSE	CQ	FALSE	FALSE
1679	PGLS01000001_C_auris_B11221	1443194	TGGGGG	TGGGGGG	228.343	YES	YES	TRUE	1	191	6	10	94	51	161	16	145	CJI97_000662	CJI97_000663	Intergenic	-	+	886	2623	NA_SFL1_SFL1	NA_SOK1_SOK1	13_S13	B11221	B31	FALSE	CQ	TRUE	TRUE
1680	PGLS01000001_C_auris_B11221	1443743	TGGGG	TGGGGG	228.365	YES	YES	TRUE	1	204	8	4	61	73	146	12	134	CJI97_000662	CJI97_000663	Intergenic	-	+	1435	2074	NA_SFL1_SFL1	NA_SOK1_SOK1	13_S13	B11221	B31	FALSE	CQ	TRUE	TRUE
1681	PGLS01000001_C_auris_B11221	1445319	GTTTTTTTTTTTTTTTTT	GTTTTTTTTTTTTTTTT	6.36412	NO	NO	TRUE	-1	61	2	3	2	20	27	5	22	CJI97_000662	CJI97_000663	Intergenic	-	+	3011	498	NA_SFL1_SFL1	NA_SOK1_SOK1	13_S13	B11221	B31	FALSE	CQ	FALSE	TRUE
1682	PGLS01000001_C_auris_B11221	1463102	ATTTTTTTTTTTTTTTTTT	ATTTTTTTTTTTTTTTTT	117.662	NO	YES	TRUE	-1	166	6	18	42	30	96	24	72	CJI97_000673	CJI97_000674	Intergenic	-	+	1660	552	NA_NA_NA	NotInFile	13_S13	B11221	B31	FALSE	CQ	TRUE	TRUE
1683	PGLS01000001_C_auris_B11221	1467529	CA	C	114.273	NO	NO	TRUE	-1	82	9	1	34	3	47	10	37	CJI97_000676	NA	Gene	-	NA	2483	NA	NotInFile	NotInFile	13_S13	B11221	B31	FALSE	CQ	TRUE	TRUE
1684	PGLS01000001_C_auris_B11221	1539710	CAAAAAAAAAAAAAAAAAAAAA	CAAAAAAAAAAAAAAAAAAA	39.5076	NO	YES	TRUE	-2	152	7	9	20	19	55	16	39	CJI97_000705	CJI97_000706	Intergenic	-	+	2697	366	NA_NA_CHD1	NA_RLI1_RLI1	13_S13	B11221	B31	FALSE	CQ	FALSE	TRUE
1685	PGLS01000001_C_auris_B11221	1548020	GAAAAAAAAAAAAAAAAAAAAA	GAAAAAAAAAAAAAAAAAAAA	20.2833	NO	YES	TRUE	-1	154	13	23	30	3	69	36	33	CJI97_000709	CJI97_000710	Intergenic	-	+	505	577	NA_SEN15_SEN15	NA_NA_NA	13_S13	B11221	B31	FALSE	CQ	FALSE	TRUE
1686	PGLS01000001_C_auris_B11221	1548568	ATTTTTTTTTTTTTTTTTTT	ATTTTTTTTTTTTTTTTT	106.79	NO	YES	TRUE	-2	160	10	8	36	44	98	18	80	CJI97_000709	CJI97_000710	Intergenic	-	+	1053	29	NA_SEN15_SEN15	NA_NA_NA	13_S13	B11221	B31	FALSE	CQ	FALSE	TRUE
1687	PGLS01000001_C_auris_B11221	1550985	ATTTTTTTTTTTTTTTTTTTTTTTTTTT	ATTTTTTTTTTTTTTTTTTTTTTTTTT	9.35242	NO	NO	TRUE	-1	74	0	6	5	11	22	6	16	CJI97_000710	CJI97_000711	Intergenic	+	+	1537	428	NA_NA_NA	NA_NA_NA	13_S13	B11221	B31	FALSE	CQ	FALSE	FALSE
1688	PGLS01000001_C_auris_B11221	1619741	CAAAAAAAAAAAAAAAAAAA	CAAAAAAAAAAAAAAAAAA	75.9797	NO	YES	TRUE	-1	188	3	20	27	38	88	23	65	CJI97_000740	CJI97_000741	Intergenic	+	+	1171	840	NA_TIM54_TIM54	NA_GDH3_GDH3	13_S13	B11221	B31	FALSE	CQ	FALSE	TRUE
1689	PGLS01000001_C_auris_B11221	1634973	ATTTTTTTTTTTTTTTTTT	ATTTTTTTTTTTTTTTT	63.5468	NO	YES	TRUE	-2	120	11	11	31	16	69	22	47	CJI97_000749	CJI97_000750	Intergenic	-	-	299	3203	NA_LRG1_LRG1	NA_GPI15_GPI15	13_S13	B11221	B31	FALSE	CQ	TRUE	TRUE
1690	PGLS01000001_C_auris_B11221	1755731	CTTTTTTTTTTTTTTTTTTTTTT	CTTTTTTTTTTTTTTTTTTTTT	20.5754	NO	YES	TRUE	-1	160	11	21	24	10	66	32	34	CJI97_000799	CJI97_000800	Intergenic	+	+	2725	165	NA_DFI1_NA	NA_NA_NA	13_S13	B11221	B31	FALSE	CQ	TRUE	TRUE
1691	PGLS01000001_C_auris_B11221	1822722	CAAAAAAAAAAAA	CAAAAAAAAAAA	208.332	YES	YES	TRUE	-1	222	6	10	81	86	183	16	167	CJI97_000839	CJI97_000840	Intergenic	-	-	1216	115	NA_NA_NA	NA_CBK1_CBK1	13_S13	B11221	B31	FALSE	CQ	TRUE	TRUE
1692	PGLS01000001_C_auris_B11221	1843075	CTTTTTTTTTTTTTTTTTTTTTTTTTTTTTT	CTTTTTTTTTTTTTTTTTTTTTTTTTTT	4.39054	NO	NO	TRUE	-3	69	5	0	0	6	11	5	6	CJI97_000847	CJI97_000848	Intergenic	-	+	2984	1282	NA_TRY5_NA	NA_NA_NA	13_S13	B11221	B31	FALSE	CQ	FALSE	FALSE
1693	PGLS01000001_C_auris_B11221	1860200	TGGGG	TGGGGG	228.376	YES	YES	TRUE	1	239	7	6	104	104	221	13	208	CJI97_000857	NA	Gene	-	NA	2195	NA	NA_NA_KAP114	NotInFile	13_S13	B11221	B31	FALSE	CQ	TRUE	TRUE
1694	PGLS01000001_C_auris_B11221	1879837	CTTTTTTTTTTTTTTTTTTTT	CTTTTTTTTTTTTTTTTTTT	54.6273	NO	YES	TRUE	-1	137	10	16	34	16	76	26	50	CJI97_000864	CJI97_000865	Intergenic	-	+	483	1613	NA_NA_NA	NA_PDK2_PKP1	13_S13	B11221	B31	FALSE	CQ	TRUE	TRUE
1695	PGLS01000001_C_auris_B11221	1999580	CAAAAAAAAAAAAAAAAA	CAAAAAAAAAAAAAAAA	156.221	NO	YES	TRUE	-1	206	8	10	59	67	144	18	126	CJI97_000923	CJI97_000924	Intergenic	+	-	3815	1889	NA_NA_NA	NA_NA_NA	13_S13	B11221	B31	FALSE	CQ	TRUE	TRUE
1696	PGLS01000001_C_auris_B11221	2001128	G	A	225.417	YES	YES	FALSE	0	286	0	0	94	104	198	0	198	CJI97_000923	CJI97_000924	Intergenic	+	-	5363	341	NA_NA_NA	NA_NA_NA	13_S13	B11221	B31	FALSE	CQ	FALSE	FALSE
1697	PGLS01000001_C_auris_B11221	2037954	CGGGG	CGGGGG	228.406	YES	YES	TRUE	1	248	7	5	103	123	238	12	226	CJI97_000941	NA	Gene	-	NA	1412	NA	NA_SWC4_SWC4	NotInFile	13_S13	B11221	B31	FALSE	CQ	TRUE	TRUE
1698	PGLS01000001_C_auris_B11221	2126731	CAAAAAAAAAAAAAAAAAAAAA	CAAAAAAAAAAAAAAAAAAA	73.4262	NO	YES	TRUE	-2	185	10	22	33	22	87	32	55	CJI97_000978	CJI97_000979	Intergenic	-	-	83	1056	NA_NA_NA	NA_NA_CIN4	13_S13	B11221	B31	FALSE	CQ	TRUE	TRUE
1699	PGLS01000001_C_auris_B11221	2173244	ATTTTTTTTTTTTTTTTTTTTT	ATTTTTTTTTTTTTTTTTTTT	56.8134	NO	YES	TRUE	-1	173	8	7	21	28	64	15	49	CJI97_000994	CJI97_000995	Intergenic	-	-	1805	741	NA_FRS2_FRS2	NA_LPD1_LPD1	13_S13	B11221	B31	FALSE	CQ	TRUE	TRUE
1700	PGLS01000001_C_auris_B11221	2189193	GAAAAAAAAAAAAAAAAAAAAA	GAAAAAAAAAAAAAAAAAAAA	12.0449	NO	NO	TRUE	-1	127	5	9	25	0	39	14	25	CJI97_001001	CJI97_001002	Intergenic	-	-	848	427	NA_GEF2_NA	NA_NA_MIC10	13_S13	B11221	B31	FALSE	CQ	FALSE	TRUE
1701	PGLS01000001_C_auris_B11221	2213474	TCCCC	TCCCCC	228.404	YES	YES	TRUE	1	230	3	3	110	106	222	6	216	CJI97_001013	CJI97_001014	Intergenic	+	+	899	8	NA_NA_NA	NA_SUL2_SUL1	13_S13	B11221	B31	FALSE	CQ	TRUE	TRUE
1702	PGLS01000001_C_auris_B11221	2230602	TCCC	TCCCC	228.403	YES	YES	TRUE	1	249	11	3	111	113	238	14	224	CJI97_001021	CJI97_001022	Intergenic	-	+	2829	940	NA_CRL1_RHO4	NA_TOS1_TOS1	13_S13	B11221	B31	FALSE	CQ	TRUE	TRUE
1703	PGLS01000002_C_auris_B11221	4	GAC	GCCTAAAAAAACCCAGAC	97.3878	NO	NO	TRUE	15	15	0	1	12	1	14	1	13	NA	CJI97_001076	Intergenic_CHRstart	NA	+	NA	1326	NotInFile	NA_NA_NA	13_S13	B11221	B31	FALSE	CQ	FALSE	TRUE
1704	PGLS01000002_C_auris_B11221	5	ACA	ACCAGACA	42.0089	NO	NO	TRUE	5	16	2	1	3	1	7	3	4	NA	CJI97_001076	Intergenic_CHRstart	NA	+	NA	1325	NotInFile	NA_NA_NA	13_S13	B11221	B31	FALSE	CQ	FALSE	TRUE
1705	PGLS01000002_C_auris_B11221	151471	TAAAAAAAAAAAAAAAAAA	TAAAAAAAAAAAAAAAAA	87.7884	NO	YES	TRUE	-1	195	16	32	41	37	126	48	78	CJI97_001136	CJI97_001137	Intergenic	+	+	60	1407	NA_NA_NA	NA_SAM2_SAM2	13_S13	B11221	B31	FALSE	CQ	TRUE	TRUE
1706	PGLS01000002_C_auris_B11221	198376	GTTTTTTTTTTTTTT	GTTTTTTTTTTTTT	180.245	NO	YES	TRUE	-1	208	12	10	76	82	180	22	158	CJI97_001152	CJI97_001153	Intergenic	-	-	410	766	NA_MAS2_MAS2	NA_RMT2_RMT2	13_S13	B11221	B31	FALSE	CQ	TRUE	TRUE
1707	PGLS01000002_C_auris_B11221	247940	CTTTTTTTTTTTTTTTTTTTTTTTTTTTTTT	CTTTTTTTTTTTTTTTTTTTTTTTTTTTT	9.12866	NO	NO	TRUE	-2	63	5	1	4	5	15	6	9	CJI97_001176	CJI97_001177	Intergenic	-	+	51	447	NA_NA_DIC1	NA_SLA2_SLA2	13_S13	B11221	B31	FALSE	CQ	FALSE	FALSE
1708	PGLS01000002_C_auris_B11221	391782	ATTTTTTTTTTTTTTTTTTTTTT	ATTTTTTTTTTTTTTTTTTTTT	46.7492	NO	YES	TRUE	-1	134	8	14	22	11	55	22	33	CJI97_001239	CJI97_001240	Intergenic	-	+	1291	1413	NA_ERO1_ERO1	NA_NA_NA	13_S13	B11221	B31	FALSE	CQ	TRUE	TRUE
1709	PGLS01000002_C_auris_B11221	398603	GAAAAAAAAAAAAAAAAAAAA	GAAAAAAAAAAAAAAAAAAA	26.7071	NO	YES	TRUE	-1	162	6	25	33	1	65	31	34	CJI97_001242	CJI97_001243	Intergenic	-	+	30	2174	NA_AGP3_AGP3	NA_NA_NA	13_S13	B11221	B31	FALSE	CQ	FALSE	TRUE
1710	PGLS01000002_C_auris_B11221	418840	GTTTTTTTTTTTTTTTTTT	GTTTTTTTTTTTTTTTTT	61.0447	NO	YES	TRUE	-1	186	11	7	32	44	94	18	76	CJI97_001252	CJI97_001253	Intergenic	-	-	147	1329	NA_NA_PEX32	NA_NA_RCF2	13_S13	B11221	B31	FALSE	CQ	FALSE	TRUE
1711	PGLS01000002_C_auris_B11221	578884	TGGGGG	TGGGGGG	228.413	YES	YES	TRUE	1	238	4	3	103	106	216	7	209	CJI97_001322	NA	Gene	+	NA	292	NA	NA_NA_NA	NotInFile	13_S13	B11221	B31	FALSE	CQ	TRUE	TRUE
1712	PGLS01000002_C_auris_B11221	606098	AGGGGGG	AGGGGGGG	228.409	YES	YES	TRUE	1	60	3	0	36	18	57	3	54	CJI97_001332	CJI97_001333	Intergenic	-	+	669	1609	NA_KEL1_KEL1	NA_VPS53_VPS53	13_S13	B11221	B31	FALSE	CQ	TRUE	TRUE
1713	PGLS01000002_C_auris_B11221	642837	TCCC	TCCCC	228.406	YES	YES	TRUE	1	227	10	1	98	109	218	11	207	CJI97_001350	CJI97_001351	Intergenic	-	+	1250	178	NA_RPO21_RPO21	NA_MAL2_IMA1	13_S13	B11221	B31	FALSE	CQ	TRUE	TRUE
1714	PGLS01000002_C_auris_B11221	675935	GAAAAAAAAAAAAAAAAAAAA	GAAAAAAAAAAAAAAAAAA	61.7317	NO	NO	TRUE	-2	79	5	4	16	2	27	9	18	CJI97_001369	CJI97_001370	Intergenic	-	+	225	312	NA_NA_APS2	NA_CAS1_YKU70	13_S13	B11221	B31	FALSE	CQ	FALSE	TRUE
1715	PGLS01000002_C_auris_B11221	682561	GTTTTTTTTTTTTTTTTTT	GTTTTTTTTTTTTTTTT	114.662	NO	YES	TRUE	-2	189	9	6	53	52	120	15	105	CJI97_001372	CJI97_001373	Intergenic	-	-	511	176	NA_NA_NA	NotInFile	13_S13	B11221	B31	FALSE	CQ	FALSE	TRUE
1716	PGLS01000002_C_auris_B11221	729023	TCCCCC	TCCCCCC	228.401	YES	YES	TRUE	1	234	7	2	106	113	228	9	219	CJI97_001393	NA	Gene	+	NA	1265	NA	NA_NAG4_NA	NotInFile	13_S13	B11221	B31	FALSE	CQ	TRUE	TRUE
1717	PGLS01000002_C_auris_B11221	764814	CTTTTTTTTTTTTTTTTTTTT	CTTTTTTTTTTTTTTTTTT	130.979	NO	YES	TRUE	-2	179	8	6	32	35	81	14	67	CJI97_001411	CJI97_001412	Intergenic	-	+	81	1674	NA_NA_NA	NA_SPR3_SPR3	13_S13	B11221	B31	FALSE	CQ	FALSE	TRUE
1718	PGLS01000002_C_auris_B11221	795227	TGGGGG	TGGGGGG	228.41	YES	YES	TRUE	1	238	3	3	99	111	216	6	210	CJI97_001425	CJI97_001426	Intergenic	-	-	883	126	NA_OPI1_OPI1	NA_NA_NA	13_S13	B11221	B31	FALSE	CQ	TRUE	TRUE
1719	PGLS01000002_C_auris_B11221	829176	TGGGG	TGGGGG	228.402	YES	YES	TRUE	1	229	4	2	108	103	217	6	211	CJI97_001443	NA	Gene	+	NA	361	NA	NA_NA_KRI1	NotInFile	13_S13	B11221	B31	FALSE	CQ	TRUE	TRUE
1720	PGLS01000002_C_auris_B11221	846775	ATTTTTTTTTTTTTTTTTTTTTT	ATTTTTTTTTTTTTTTTTTTT	57.5387	NO	YES	TRUE	-2	148	11	6	20	25	62	17	45	CJI97_001450	CJI97_001451	Intergenic	+	+	2819	168	NA_GUS1_GUS1	NA_NA_NA	13_S13	B11221	B31	FALSE	CQ	FALSE	TRUE
1721	PGLS01000002_C_auris_B11221	885910	CGGGGG	CGGGGGG	228.399	YES	YES	TRUE	1	219	5	3	99	102	209	8	201	CJI97_001469	CJI97_001470	Intergenic	-	-	24	270	NA_ARP3_ARP3	NA_CCT5_CCT5	13_S13	B11221	B31	FALSE	CQ	TRUE	TRUE
1722	PGLS01000002_C_auris_B11221	908325	TGGG	TGGGG	228.412	YES	YES	TRUE	1	246	2	4	108	125	239	6	233	CJI97_001479	CJI97_001480	Intergenic	+	+	743	1221	NA_NA_MTE1	NA_PHO80_PHO80	13_S13	B11221	B31	FALSE	CQ	TRUE	TRUE
1723	PGLS01000002_C_auris_B11221	958954	AGGGG	AGGGGG	228.376	YES	YES	TRUE	1	167	2	4	38	68	112	6	106	CJI97_001502	CJI97_001503	Intergenic	-	+	1467	1136	NA_NA_NA	NA_ECM4_ECM4	13_S13	B11221	B31	FALSE	CQ	TRUE	TRUE
1724	PGLS01000002_C_auris_B11221	958996	CTTTTTTTTTTTTTTTTTTTTT	CTTTTTTTTTTTTTTTTTTTTTT	7.86819	NO	NO	TRUE	1	105	2	1	3	10	16	3	13	CJI97_001502	CJI97_001503	Intergenic	-	+	1509	1094	NA_NA_NA	NA_ECM4_ECM4	13_S13	B11221	B31	FALSE	CQ	TRUE	TRUE
1725	PGLS01000002_C_auris_B11221	1027296	AGGGGG	AGGGGGG	228.41	YES	YES	TRUE	1	246	2	3	105	116	226	5	221	CJI97_001538	CJI97_001539	Intergenic	-	-	100	779	NA_NA_CBP3	NA_NA_ADH7	13_S13	B11221	B31	FALSE	CQ	TRUE	TRUE
1726	PGLS01000002_C_auris_B11221	1055472	AGGGGG	AGGGGGG	228.402	YES	YES	TRUE	1	241	3	4	118	102	227	7	220	CJI97_001550	CJI97_001551	Intergenic	+	-	428	486	NA_NA_TMA108	NA_ATM1_ATM1	13_S13	B11221	B31	FALSE	CQ	TRUE	TRUE
1727	PGLS01000002_C_auris_B11221	1093713	T	C	178.339	NO	NO	FALSE	0	62	1	1	5	26	33	2	31	CJI97_001565	CJI97_001566	Intergenic	-	+	4236	719	NotInFile	NA_NA_NA	13_S13	B11221	B31	FALSE	CQ	FALSE	FALSE
1728	PGLS01000002_C_auris_B11221	1096135	CTTTTTTTTTTTTTTTTTTT	CTTTTTTTTTTTTTTTTTT	26.7432	NO	NO	TRUE	-1	126	4	5	12	20	41	9	32	CJI97_001566	CJI97_001567	Intergenic	+	+	669	330	NA_NA_NA	NA_HIT1_HIT1	13_S13	B11221	B31	FALSE	CQ	FALSE	TRUE
1729	PGLS01000002_C_auris_B11221	1099510	ATTTTTTTTTTTTTTTTTTTTTTTT	ATTTTTTTTTTTTTTTTTTTTTT	24.3113	NO	NO	TRUE	-2	104	3	13	17	4	37	16	21	CJI97_001569	CJI97_001570	Intergenic	-	+	164	376	NA_NA_CDC123	NA_NA_CCT4	13_S13	B11221	B31	FALSE	CQ	FALSE	FALSE
1730	PGLS01000002_C_auris_B11221	1118572	CTTTTTTTTTTTTTTTTTTTTTTT	CTTTTTTTTTTTTTTTTTTTTT	31.2077	NO	NO	TRUE	-2	154	7	17	16	8	48	24	24	CJI97_001580	CJI97_001581	Intergenic	-	+	709	2144	NA_PHO89_PHO89	NA_NA_NFU1	13_S13	B11221	B31	FALSE	CQ	FALSE	TRUE
1731	PGLS01000002_C_auris_B11221	1266197	AAGA	AA	6.13536	NO	NO	TRUE	-2	51	2	1	4	0	7	3	4	CJI97_001644	CJI97_001645	Intergenic	-	-	992	1364	NA_NA_SRC1	NA_BGL22_NA	13_S13	B11221	B31	FALSE	CQ	FALSE	FALSE
1732	PGLS01000002_C_auris_B11221	1266218	C	A	80.8226	NO	NO	FALSE	0	37	0	6	7	8	21	6	15	CJI97_001644	CJI97_001645	Intergenic	-	-	1013	1343	NA_NA_SRC1	NA_BGL22_NA	13_S13	B11221	B31	FALSE	CQ	TRUE	TRUE
1733	PGLS01000002_C_auris_B11221	1337777	ATTTTTTTTTTTTTTTTTT	ATTTTTTTTTTTTTTTTT	81.7017	NO	YES	TRUE	-1	203	30	19	31	51	131	49	82	CJI97_001684	CJI97_001685	Intergenic	-	-	182	125	NA_TSM1_TAF2	NA_NA_NA	13_S13	B11221	B31	FALSE	CQ	TRUE	TRUE
1734	PGLS01000002_C_auris_B11221	1395531	TCCCC	TCCCCC	228.4	YES	YES	TRUE	1	248	0	6	120	112	238	6	232	CJI97_001712	CJI97_001713	Intergenic	-	+	109	208	NA_MTO1_MTO1	NA_NA_CMS1	13_S13	B11221	B31	FALSE	CQ	TRUE	TRUE
1735	PGLS01000002_C_auris_B11221	1438933	GCCCCCC	GCCCCCCC	228.408	YES	YES	TRUE	1	237	1	4	108	111	224	5	219	CJI97_001732	NA	Gene	+	NA	1492	NA	NA_NA_NA	NotInFile	13_S13	B11221	B31	FALSE	CQ	TRUE	TRUE
1736	PGLS01000002_C_auris_B11221	1478926	TGGGGG	TGGGGGG	228.412	YES	YES	TRUE	1	232	1	2	106	117	226	3	223	CJI97_001748	CJI97_001749	Intergenic	+	+	86	162	NA_DBF4_DBF4	NA_IFM1_IFM1	13_S13	B11221	B31	FALSE	CQ	TRUE	TRUE
1737	PGLS01000002_C_auris_B11221	1497100	GAAAAAAAAAAAAAAAAAAAAA	GAAAAAAAAAAAAAAAAAAA	10.3494	NO	NO	TRUE	-2	173	6	17	19	0	42	23	19	CJI97_001755	CJI97_001756	Intergenic	-	-	389	736	NA_NA_NA	NA_NA_NA	13_S13	B11221	B31	FALSE	CQ	FALSE	FALSE
1738	PGLS01000002_C_auris_B11221	1528941	CGGGG	CGGGGG	228.412	YES	YES	TRUE	1	245	0	5	120	109	234	5	229	CJI97_001771	NA	Gene	+	NA	218	NA	NA_NA_NA	NotInFile	13_S13	B11221	B31	FALSE	CQ	TRUE	TRUE
1739	PGLS01000002_C_auris_B11221	1531772	GAAAAAAAAAAAAAAAAAAA	GAAAAAAAAAAAAAAAAAA	39.5302	NO	YES	TRUE	-1	181	9	39	47	4	99	48	51	CJI97_001772	CJI97_001773	Intergenic	-	-	498	134	NA_NA_NA	NA_NA_NA	13_S13	B11221	B31	FALSE	CQ	FALSE	TRUE
1740	PGLS01000002_C_auris_B11221	1552808	TTCTACC	TTCTACCTTACTCTACC	11.6465	NO	NO	TRUE	10	29	1	6	1	8	16	7	9	CJI97_001779	NA	Intergenic_CHRend	+	NA	147	NA	NA_DIP5_DIP5	NotInFile	13_S13	B11221	B31	FALSE	CQ	FALSE	TRUE
1741	PGLS01000003_C_auris_B11221	68	G	A	182.245	NO	NO	FALSE	0	48	3	1	29	4	37	4	33	NA	CJI97_001780	Intergenic_CHRstart	NA	+	NA	3277	NotInFile	NA_NA_NA	13_S13	B11221	B31	FALSE	CQ	TRUE	TRUE
1742	PGLS01000003_C_auris_B11221	88	A	G	228.332	YES	NO	FALSE	0	61	4	0	33	7	44	4	40	NA	CJI97_001780	Intergenic_CHRstart	NA	+	NA	3257	NotInFile	NA_NA_NA	13_S13	B11221	B31	FALSE	CQ	TRUE	TRUE
1743	PGLS01000003_C_auris_B11221	12718	GAAAAAAAAAAAAAAAAAAA	GAAAAAAAAAAAAAAAAA	77.3879	NO	YES	TRUE	-2	138	9	22	37	1	69	31	38	CJI97_001783	CJI97_001784	Intergenic	+	+	502	2314	NA_NA_NA	NA_NA_NA	13_S13	B11221	B31	FALSE	CQ	TRUE	TRUE
1744	PGLS01000003_C_auris_B11221	27787	ATTTTTTTTTTTTTTTTTTT	ATTTTTTTTTTTTTTTTTT	12.791	NO	NO	TRUE	-1	104	10	9	1	20	40	19	21	CJI97_001788	CJI97_001789	Intergenic	-	+	2141	350	NA_NA_NA	NA_MNN47_NA	13_S13	B11221	B31	FALSE	CQ	TRUE	TRUE
1745	PGLS01000003_C_auris_B11221	38012	CTTTTTTTTTTTTTTTTTTTTTTTTTTTT	CTTTTTTTTTTTTTTTTTTTTTTTT	14.3579	NO	NO	TRUE	-4	114	4	11	15	2	32	15	17	CJI97_001792	CJI97_001793	Intergenic	+	+	1786	1200	NA_NA_NA	NA_HGT12_NA	13_S13	B11221	B31	FALSE	CQ	FALSE	FALSE
1746	PGLS01000003_C_auris_B11221	57257	CAAAAAAAAAAAAAAAAAAAAA	CAAAAAAAAAAAAAAAAAAAA	49.6234	NO	YES	TRUE	-1	179	18	6	20	30	74	24	50	CJI97_001800	CJI97_001801	Intergenic	+	+	679	632	NA_GRP1_NA	NA_CCC1_CCC1	13_S13	B11221	B31	FALSE	CQ	TRUE	TRUE
1747	PGLS01000003_C_auris_B11221	77438	GAAAAAAAAAAAAAA	GAAAAAAAAAAAAA	66.8354	NO	YES	TRUE	-1	214	7	52	72	4	135	59	76	CJI97_001806	CJI97_001807	Intergenic	+	-	71	44	NA_NA_NA	NA_CEM1_CEM1	13_S13	B11221	B31	FALSE	CQ	TRUE	TRUE
1748	PGLS01000003_C_auris_B11221	81123	CTTTTTTTTTTTTTTTTTT	CTTTTTTTTTTTTTTTTTTT	68.7909	NO	YES	TRUE	1	152	9	16	14	32	71	25	46	CJI97_001808	CJI97_001809	Intergenic	-	-	697	836	NA_NA_URN1	NA_TRY4_NA	13_S13	B11221	B31	FALSE	CQ	TRUE	TRUE
1749	PGLS01000003_C_auris_B11221	81402	GTTTTTTTTTTTTTTTTT	GTTTTTTTTTTTTTTT	135.616	NO	YES	TRUE	-2	182	16	10	25	67	118	26	92	CJI97_001808	CJI97_001809	Intergenic	-	-	976	557	NA_NA_URN1	NA_TRY4_NA	13_S13	B11221	B31	FALSE	CQ	FALSE	FALSE
1750	PGLS01000003_C_auris_B11221	82846	CTTTTTTTTTTTTTTTTTTTTTTTTTTTTT	CTTTTTTTTTTTTTTTTTTTTTTTTTT	7.04613	NO	NO	TRUE	-3	66	2	18	6	0	26	20	6	CJI97_001809	CJI97_001810	Intergenic	-	-	342	1712	NA_TRY4_NA	NA_NA_NCA2	13_S13	B11221	B31	FALSE	CQ	FALSE	FALSE
1751	PGLS01000003_C_auris_B11221	162170	ATTTTTTTTTTTTTTTTTTTTTTTT	ATTTTTTTTTTTTTTTTTTTTTTT	14.2551	NO	NO	TRUE	-1	117	4	7	12	8	31	11	20	CJI97_001844	CJI97_001845	Intergenic	-	+	670	339	NA_MSS116_MSS116	NA_MSO1_MSO1	13_S13	B11221	B31	FALSE	CQ	FALSE	TRUE
1752	PGLS01000003_C_auris_B11221	273217	GAAAAAAAAAAAAAAAAAAAAA	GAAAAAAAAAAAAAAAAAAA	23.8757	NO	YES	TRUE	-2	131	7	20	25	0	52	27	25	CJI97_001895	CJI97_001896	Intergenic	+	+	1717	322	NA_MET3_MET3	NA_NA_NA	13_S13	B11221	B31	FALSE	CQ	TRUE	FALSE
1753	PGLS01000003_C_auris_B11221	285683	ACCCCCC	ACCCCCCC	228.399	YES	YES	TRUE	1	225	4	3	106	102	215	7	208	CJI97_001900	NA	Gene	+	NA	847	NA	NA_NA_RMD1	NotInFile	13_S13	B11221	B31	FALSE	CQ	TRUE	TRUE
1754	PGLS01000003_C_auris_B11221	330009	GTTTTTTTTTTTTTTTTTTTT	GTTTTTTTTTTTTTTTTTTT	27.6768	NO	YES	TRUE	-1	130	12	7	9	22	50	19	31	CJI97_001922	CJI97_001923	Intergenic	-	+	2278	201	NA_NA_NA	NotInFile	13_S13	B11221	B31	FALSE	CQ	TRUE	TRUE
1755	PGLS01000003_C_auris_B11221	372243	ATTTTTTTTTTTTTTTTTTTTTTTTTTTTTT	ATTTTTTTTTTTTTTTTTTTTTTTTTTTT	12.6974	NO	NO	TRUE	-2	82	9	2	10	5	26	11	15	CJI97_001945	CJI97_001946	Intergenic	+	+	717	550	NA_SSO2_SSO2	NA_NA_NA	13_S13	B11221	B31	FALSE	CQ	FALSE	FALSE
1756	PGLS01000003_C_auris_B11221	443076	TGGG	TGGGG	228.407	YES	YES	TRUE	1	245	3	2	101	128	234	5	229	CJI97_001976	CJI97_001977	Intergenic	-	-	36	83	NA_NA_RGL1	NA_DFG10_DFG10	13_S13	B11221	B31	FALSE	CQ	TRUE	TRUE
1757	PGLS01000003_C_auris_B11221	545893	TCCCCC	TCCCCCC	228.403	YES	YES	TRUE	1	136	1	6	67	49	123	7	116	CJI97_002018	CJI97_002019	Intergenic	+	+	1032	198	NA_NA_NA	NA_GZF3_GZF3	13_S13	B11221	B31	FALSE	CQ	TRUE	TRUE
1758	PGLS01000003_C_auris_B11221	559310	TAAAAAAAAAA	TAAAAAAAAAAA	228.346	YES	YES	TRUE	1	237	7	9	84	101	201	16	185	CJI97_002023	CJI97_002024	Intergenic	-	-	1541	457	NA_NA_NA	NA_NA_NA	13_S13	B11221	B31	FALSE	CQ	TRUE	TRUE
1759	PGLS01000003_C_auris_B11221	561643	GCCCCCC	GCCCCCCC	228.393	YES	YES	TRUE	1	245	4	2	117	110	233	6	227	CJI97_002024	CJI97_002025	Intergenic	-	-	215	2009	NA_NA_NA	NA_NA_BMT2	13_S13	B11221	B31	FALSE	CQ	TRUE	TRUE
1760	PGLS01000003_C_auris_B11221	575537	AGGGG	AGGGGG	228.4	YES	YES	TRUE	1	237	3	4	113	109	229	7	222	CJI97_002030	NA	Gene	+	NA	1751	NA	NA_CDC15_CDC15	NotInFile	13_S13	B11221	B31	FALSE	CQ	TRUE	TRUE
1761	PGLS01000003_C_auris_B11221	599896	AGGGGG	AGGGGGG	228.383	YES	YES	TRUE	1	239	5	4	114	101	224	9	215	CJI97_002040	CJI97_002041	Intergenic	+	+	72	2492	NA_NA_SAT4	NA_CDC28_CDC28	13_S13	B11221	B31	FALSE	CQ	TRUE	TRUE
1762	PGLS01000003_C_auris_B11221	624216	GTTTTTTTTTTTTTT	GTTTTTTTTTTTTT	146.963	NO	YES	TRUE	-1	216	37	10	28	86	161	47	114	CJI97_002053	CJI97_002054	Intergenic	-	-	372	82	NA_DIM1_DIM1	NA_NA_NA	13_S13	B11221	B31	FALSE	CQ	TRUE	TRUE
1763	PGLS01000003_C_auris_B11221	665921	T	A	35.3326	NO	NO	FALSE	0	11	0	1	3	5	9	1	8	CJI97_002073	CJI97_002074	Intergenic	-	+	5682	882	NA_NA_NA	NA_BRG1_NA	13_S13	B11221	B31	FALSE	CQ	TRUE	TRUE
1764	PGLS01000003_C_auris_B11221	665923	G	A	46.4146	NO	NO	FALSE	0	17	0	0	6	3	9	0	9	CJI97_002073	CJI97_002074	Intergenic	-	+	5684	880	NA_NA_NA	NA_BRG1_NA	13_S13	B11221	B31	FALSE	CQ	TRUE	TRUE
1765	PGLS01000003_C_auris_B11221	665927	C	A	46.4146	NO	NO	FALSE	0	16	0	0	6	3	9	0	9	CJI97_002073	CJI97_002074	Intergenic	-	+	5688	876	NA_NA_NA	NA_BRG1_NA	13_S13	B11221	B31	FALSE	CQ	FALSE	TRUE
1766	PGLS01000003_C_auris_B11221	665939	G	A	7.32315	NO	NO	FALSE	0	16	0	0	5	5	10	0	10	CJI97_002073	CJI97_002074	Intergenic	-	+	5700	864	NA_NA_NA	NA_BRG1_NA	13_S13	B11221	B31	FALSE	CQ	TRUE	TRUE
1767	PGLS01000003_C_auris_B11221	685090	CTTTTTTTTTTTTTTTTTTT	CTTTTTTTTTTTTTTTTT	48.4695	NO	YES	TRUE	-2	148	14	8	26	25	73	22	51	CJI97_002080	CJI97_002081	Intergenic	-	+	1419	493	NA_NA_BET3	NA_SUR2_SUR2	13_S13	B11221	B31	FALSE	CQ	FALSE	TRUE
1768	PGLS01000003_C_auris_B11221	696298	GAAAAAAAAAAAAAAAAAAAA	GAAAAAAAAAAAAAAAAAA	102.555	NO	YES	TRUE	-2	195	5	36	55	2	98	41	57	CJI97_002086	CJI97_002087	Intergenic	+	+	554	763	NA_NA_NA	NA_SIP5_SIP5	13_S13	B11221	B31	FALSE	CQ	FALSE	TRUE
1769	PGLS01000003_C_auris_B11221	705741	GAAAAAAAAAAAAAAAAAAAA	GAAAAAAAAAAAAAAAAAAA	11.2823	NO	NO	TRUE	-1	80	5	9	13	0	27	14	13	CJI97_002090	CJI97_002091	Intergenic	-	-	231	1283	NA_WOR3_NA	NA_NA_NA	13_S13	B11221	B31	FALSE	CQ	FALSE	TRUE
[truncated: 24,537 more rows]

## Sheet: R Call Q>200
	Chromosome	Posiiton	Reference Sequence	Identified Sequence	Quality (Phred-scaled quality score for the assertion made in ALT)	Quality Greater Than Threshold, Defaut 200	Reads_2 Greater Than Threshold, Defaut 50	Is an Insertion or Deletion	Size (Alternaive Size - Reference Size)	Reads in DP File	Reference Forward Reads DP4	Reference Reverse Reads DP4	Alternative Forward Reads DP4	Alternative Reverse Reads DP4	Total Reads DP4	Total Reference Reads DP4	Total Alternate Reads DP4	Gene In or Adjacent To	Second Gene Adjacent To	In Intergentic Region or Gene	Strand of Gene 1	Strand of Gene 2	Distance to Gene 1 or Start of Gene 1	Distance to Gene 2	Gene 1 Name in C.auris_C.albicans_S.cerevisiae	Gene 2 Name in C.auris_C.albicans_S.cerevisiae	Sample Name	Reference Genome	Culture-Passage Code	Is a Population Sample?	Treatment Type	Seen in Parent?	Seen in DMSO Control?
[truncated: 32 more rows]

[truncated: 22 more sheets: SNP_3_S3, SNP_4_S4, SNP_5_S5, SNP_6_S6, SNP_7_S7, SNP_8_S8, SNP_9_S9, SNP_10_S10, SNP_11_S11, SNP_12_S12, SNP_13_S13, SNP_14_S14, SNP_16_S16, SNP_17_S17, SNP_18_S18, SNP_23_S22, SNP_24_S23, SNP_25_S24, SNP_52_S29, SNP_53_S30 …]
